# Supplementary material for: Boundary-guided cell alignment drives mouse epiblast maturation
Source: Nat Phys. 2026 Apr 1;22(3):461–73. doi: 10.1038/s41567-026-03176-9 (PMC13046470; doi:10.1038/s41567-026-03176-9)
Supplement: Supplementary file 2 — Genotyping primers and PCR product sizes. [file 41567_2026_3176_MOESM2_ESM.xlsx]

## Sheet: Sheet1
Mouse Line	Primer ID	Primer Sequence	PCR Product Size, bp
mTmG	oIMR7318	CTCTGCTGCCTCCTGGCTTCT	﻿WT allele, 330; Knock-in allele, 250
	oIMR7319	CGAGGCGGATCACAAGCAATA
	oIMR7320	TCAATGGGCGGGGGTCGTT
Sox2-Cre	Sox2WT_Fw_37581	CTTGTGTAGAGTGATGGCTTGA	WT allele 207 bp; Tg allele, 165
	Sox2WT_Rv_37582	TAGTGCCCCATTTTTGAAGG
	Sox2Cre_Fw_37583	CCAGTGCAGTGAAGCAAATC
Itgb1(del)	Itgb1 del_F	TGAATATGGGCTTGGCAGTTA	WT allele, 900; Knock-out allele, 400
	Itgb1 del_R	CCACAACTTTCCCAGTTAGCTCTC
	Itgb1 del floxed	CGCAGAACAATAGGTGCTGAAATTAC
Lamc1(del)	Lamc1_1	AAAGAAGCAGAGTGTGGGGG	WT allele, 408; Knock-out allele, 700
	Lamc1_2	TGGCCTTTTCAACCCTGGAA
	Lamc1_3	GCCTTCTATCGCCTTCTTGAC
Table S1. Genotyping primers and PCR product sizes.
