# Supplementary material for: Boundary-guided cell alignment drives mouse epiblast maturation
Source: Nat Phys. 2026 Apr 1;22(3):461–73. doi: 10.1038/s41567-026-03176-9 (PMC13046470; doi:10.1038/s41567-026-03176-9)
Supplement: Supplementary file 4 — Statistical source data for Figs. 1b–d,f, 2d, 3f,h,i,l, 4b,c,e,f, 5b,d,f,h and 6b,e. [file 41567_2026_3176_MOESM4_ESM.xlsx]

## Sheet: Fig1B
Neighboring cell angle (°)	[15, 29]	[30, 44]	[45, 59]	[60, 74]	[75, 89]	[90, 104]			EPI cell number group	Number of embryos	Number of cells	Number of cell-cell pairs
0-9	0.0396189	0.0413737	0.0413769	0.0421627	0.026178	0.0475813			[15, 29]	36	732	1994
10-19	0.0897693	0.0927528	0.107789	0.102431	0.0842456	0.160983			[30, 44]	36	1226	3698
20-29	0.112839	0.121147	0.119958	0.131944	0.12613	0.191118			[45, 59]	18	890	2876
30-39	0.116349	0.128718	0.126217	0.134425	0.125654	0.145123			[60, 74]	17	1077	4032
40-49	0.132397	0.127907	0.130737	0.134177	0.132794	0.12609			[75, 89]	8	626	2101
50-59	0.140421	0.127907	0.115438	0.117063	0.12851	0.0927835			[90, 104]	4	373	1261
60-69	0.130893	0.124121	0.127955	0.110615	0.134698	0.0705789
70-79	0.128385	0.114386	0.109179	0.114831	0.123275	0.0935765
80-89	0.109328	0.121687	0.121349	0.112351	0.118515	0.0721649

## Sheet: Fig1C
Embryo ID	EPI cell number group	Embryo stage	Cell orientation toward ExE-boundary (deg)
230727_E425_1-10	[15, 29]	E425	82.9949
230727_E425_1-10	[15, 29]	E425	60.03
230727_E425_1-10	[15, 29]	E425	17.7807
230727_E425_1-10	[15, 29]	E425	64.2876
230727_E425_1-10	[15, 29]	E425	71.4563
230727_E425_1-10	[15, 29]	E425	36.9853
230727_E425_1-10	[15, 29]	E425	44.0065
230727_E425_1-10	[15, 29]	E425	89.0141
230727_E425_1-10	[15, 29]	E425	76.8785
230727_E425_1-10	[15, 29]	E425	87.9714
230727_E425_1-10	[15, 29]	E425	29.8149
230727_E425_1-10	[15, 29]	E425	83.93
230727_E425_1-10	[15, 29]	E425	46.2003
230727_E425_1-10	[15, 29]	E425	55.2423
230727_E425_1-10	[15, 29]	E425	79.6072
230727_E425_1-10	[15, 29]	E425	29.3318
230727_E425_1-10	[15, 29]	E425	43.5598
230727_E425_1-10	[15, 29]	E425	54.3687
230727_E425_1-10	[15, 29]	E425	18.1678
230727_E425_1-10	[15, 29]	E425	68.9326
230727_E425_1-11	[15, 29]	E425	52.316
230727_E425_1-11	[15, 29]	E425	74.0397
230727_E425_1-11	[15, 29]	E425	86.5668
230727_E425_1-11	[15, 29]	E425	52.9902
230727_E425_1-11	[15, 29]	E425	88.9366
230727_E425_1-11	[15, 29]	E425	35.8338
230727_E425_1-11	[15, 29]	E425	79.0226
230727_E425_1-11	[15, 29]	E425	89.0575
230727_E425_1-11	[15, 29]	E425	35.169
230727_E425_1-11	[15, 29]	E425	83.8837
230727_E425_1-11	[15, 29]	E425	81.495
230727_E425_1-11	[15, 29]	E425	27.648
230727_E425_1-11	[15, 29]	E425	36.8974
230727_E425_1-11	[15, 29]	E425	6.77912
230727_E425_1-11	[15, 29]	E425	79.1999
230727_E425_1-11	[15, 29]	E425	55.7793
230727_E425_1-12	[15, 29]	E425	48.0611
230727_E425_1-12	[15, 29]	E425	85.1564
230727_E425_1-12	[15, 29]	E425	79.1172
230727_E425_1-12	[15, 29]	E425	63.7169
230727_E425_1-12	[15, 29]	E425	85.0776
230727_E425_1-12	[15, 29]	E425	53.6102
230727_E425_1-12	[15, 29]	E425	89.3681
230727_E425_1-12	[15, 29]	E425	79.8785
230727_E425_1-12	[15, 29]	E425	87.8661
230727_E425_1-12	[15, 29]	E425	71.2437
230727_E425_1-12	[15, 29]	E425	88.9967
230727_E425_1-12	[15, 29]	E425	72.9881
230727_E425_1-12	[15, 29]	E425	34.3445
230727_E425_1-12	[15, 29]	E425	89.9311
230727_E425_1-12	[15, 29]	E425	47.7071
230727_E425_1-12	[15, 29]	E425	84.9498
230727_E425_1-12	[15, 29]	E425	31.0545
230727_E425_1-12	[15, 29]	E425	51.4908
230727_E425_1-12	[15, 29]	E425	83.9725
230727_E425_1-15	[15, 29]	E425	86.8688
230727_E425_1-15	[15, 29]	E425	87.9648
230727_E425_1-15	[15, 29]	E425	86.2611
230727_E425_1-15	[15, 29]	E425	84.0558
230727_E425_1-15	[15, 29]	E425	60.2711
230727_E425_1-15	[15, 29]	E425	34.178
230727_E425_1-15	[15, 29]	E425	81.2586
230727_E425_1-15	[15, 29]	E425	89.2809
230727_E425_1-15	[15, 29]	E425	23.6558
230727_E425_1-15	[15, 29]	E425	27.5413
230727_E425_1-15	[15, 29]	E425	27.7292
230727_E425_1-15	[15, 29]	E425	83.1369
230727_E425_1-15	[15, 29]	E425	21.3163
230727_E425_1-15	[15, 29]	E425	63.7328
230727_E425_1-15	[15, 29]	E425	82.6694
230727_E425_1-15	[15, 29]	E425	62.2651
230727_E425_1-15	[15, 29]	E425	14.1295
230727_E425_1-15	[15, 29]	E425	72.9161
230727_E425_1-15	[15, 29]	E425	58.4288
230727_E425_1-15	[15, 29]	E425	42.9023
230727_E425_1-15	[15, 29]	E425	62.7932
230727_E425_1-17	[15, 29]	E425	28.8879
230727_E425_1-17	[15, 29]	E425	83.3461
230727_E425_1-17	[15, 29]	E425	89.9972
230727_E425_1-17	[15, 29]	E425	83.6059
230727_E425_1-17	[15, 29]	E425	87.0292
230727_E425_1-17	[15, 29]	E425	86.3162
230727_E425_1-17	[15, 29]	E425	69.8514
230727_E425_1-17	[15, 29]	E425	78.2457
230727_E425_1-17	[15, 29]	E425	82.2595
230727_E425_1-17	[15, 29]	E425	15.8412
230727_E425_1-17	[15, 29]	E425	85.156
230727_E425_1-17	[15, 29]	E425	85.5935
230727_E425_1-17	[15, 29]	E425	64.9362
230727_E425_1-17	[15, 29]	E425	83.8166
230727_E425_1-17	[15, 29]	E425	53.5932
230727_E425_1-17	[15, 29]	E425	77.2158
230727_E425_1-17	[15, 29]	E425	87.9689
230727_E425_1-17	[15, 29]	E425	78.999
230727_E425_1-3	[15, 29]	E425	88.2661
230727_E425_1-3	[15, 29]	E425	72.727
230727_E425_1-3	[15, 29]	E425	68.586
230727_E425_1-3	[15, 29]	E425	83.658
230727_E425_1-3	[15, 29]	E425	58.543
230727_E425_1-3	[15, 29]	E425	83.5503
230727_E425_1-3	[15, 29]	E425	46.3642
230727_E425_1-3	[15, 29]	E425	68.6321
230727_E425_1-3	[15, 29]	E425	40.3556
230727_E425_1-3	[15, 29]	E425	52.878
230727_E425_1-3	[15, 29]	E425	84.2492
230727_E425_1-3	[15, 29]	E425	19.8635
230727_E425_1-3	[15, 29]	E425	71.1739
230727_E425_1-3	[15, 29]	E425	48.1555
230727_E425_1-3	[15, 29]	E425	21.048
230727_E425_1-3	[15, 29]	E425	42.4584
230727_E425_1-3	[15, 29]	E425	77.8651
230727_E425_1-3	[15, 29]	E425	19.8385
230727_E425_1-3	[15, 29]	E425	38.6064
230727_E425_1-3	[15, 29]	E425	58.5818
230727_E425_1-4	[15, 29]	E425	49.6099
230727_E425_1-4	[15, 29]	E425	70.0314
230727_E425_1-4	[15, 29]	E425	48.5796
230727_E425_1-4	[15, 29]	E425	61.1985
230727_E425_1-4	[15, 29]	E425	59.3391
230727_E425_1-4	[15, 29]	E425	87.1816
230727_E425_1-4	[15, 29]	E425	49.1411
230727_E425_1-4	[15, 29]	E425	35.7424
230727_E425_1-4	[15, 29]	E425	85.9417
230727_E425_1-4	[15, 29]	E425	80.8133
230727_E425_1-4	[15, 29]	E425	76.4407
230727_E425_1-4	[15, 29]	E425	77.2373
230727_E425_1-4	[15, 29]	E425	29.8546
230727_E425_1-4	[15, 29]	E425	81.3929
230727_E425_1-4	[15, 29]	E425	33.4177
230727_E425_1-4	[15, 29]	E425	63.2524
230727_E425_1-4	[15, 29]	E425	24.6875
230727_E425_1-4	[15, 29]	E425	85.2715
230727_E425_1-4	[15, 29]	E425	31.9348
230727_E425_1-4	[15, 29]	E425	65.6053
230727_E425_1-4	[15, 29]	E425	56.6309
230727_E425_1-5	[15, 29]	E425	75.3468
230727_E425_1-5	[15, 29]	E425	43.63
230727_E425_1-5	[15, 29]	E425	2.60098
230727_E425_1-5	[15, 29]	E425	68.355
230727_E425_1-5	[15, 29]	E425	78.8062
230727_E425_1-5	[15, 29]	E425	29.3426
230727_E425_1-5	[15, 29]	E425	84.6308
230727_E425_1-5	[15, 29]	E425	81.0122
230727_E425_1-5	[15, 29]	E425	72.1216
230727_E425_1-5	[15, 29]	E425	44.4675
230727_E425_1-5	[15, 29]	E425	27.5448
230727_E425_1-6	[15, 29]	E425	57.5617
230727_E425_1-6	[15, 29]	E425	55.572
230727_E425_1-6	[15, 29]	E425	34.503
230727_E425_1-6	[15, 29]	E425	31.765
230727_E425_1-6	[15, 29]	E425	65.926
230727_E425_1-6	[15, 29]	E425	62.7284
230727_E425_1-6	[15, 29]	E425	80.1521
230727_E425_1-6	[15, 29]	E425	89.8458
230727_E425_1-6	[15, 29]	E425	45.5235
230727_E425_1-6	[15, 29]	E425	84.6944
230727_E425_1-6	[15, 29]	E425	13.0299
230727_E425_1-6	[15, 29]	E425	57.3411
230727_E425_1-6	[15, 29]	E425	35.1687
230727_E425_1-6	[15, 29]	E425	51.2837
230727_E425_1-6	[15, 29]	E425	66.1919
230727_E425_1-6	[15, 29]	E425	37.5552
230727_E425_1-6	[15, 29]	E425	80.1773
230727_E425_1-6	[15, 29]	E425	85.7246
230727_E425_1-6	[15, 29]	E425	17.054
230727_E425_1-7	[15, 29]	E425	77.7926
230727_E425_1-7	[15, 29]	E425	44.7704
230727_E425_1-7	[15, 29]	E425	85.2629
230727_E425_1-7	[15, 29]	E425	80.6455
230727_E425_1-7	[15, 29]	E425	53.9089
230727_E425_1-7	[15, 29]	E425	55.9223
230727_E425_1-7	[15, 29]	E425	49.0094
230727_E425_1-7	[15, 29]	E425	33.0488
230727_E425_1-7	[15, 29]	E425	82.7224
230727_E425_1-7	[15, 29]	E425	62.1779
230727_E425_1-7	[15, 29]	E425	42.8512
230727_E425_1-7	[15, 29]	E425	77.7717
230727_E425_1-7	[15, 29]	E425	75.7445
230727_E425_1-7	[15, 29]	E425	89.1816
230731_E425_1-14	[15, 29]	E425	86.2742
230731_E425_1-14	[15, 29]	E425	54.9599
230731_E425_1-14	[15, 29]	E425	43.1964
230731_E425_1-14	[15, 29]	E425	87.0751
230731_E425_1-14	[15, 29]	E425	59.3353
230731_E425_1-14	[15, 29]	E425	56.5405
230731_E425_1-14	[15, 29]	E425	69.3744
230731_E425_1-14	[15, 29]	E425	16.5423
230731_E425_1-14	[15, 29]	E425	85.5168
230731_E425_1-14	[15, 29]	E425	87.6944
230731_E425_1-14	[15, 29]	E425	87.7471
230731_E425_1-14	[15, 29]	E425	69.3347
230731_E425_1-14	[15, 29]	E425	83.4
230731_E425_1-14	[15, 29]	E425	81.4158
230731_E425_1-15	[15, 29]	E425	81.7938
230731_E425_1-15	[15, 29]	E425	82.9358
230731_E425_1-15	[15, 29]	E425	22.5536
230731_E425_1-15	[15, 29]	E425	85.144
230731_E425_1-15	[15, 29]	E425	30.2472
230731_E425_1-15	[15, 29]	E425	73.1613
230731_E425_1-15	[15, 29]	E425	72.5562
230731_E425_1-15	[15, 29]	E425	65.117
230731_E425_1-15	[15, 29]	E425	38.6312
230731_E425_1-15	[15, 29]	E425	48.4725
230731_E425_1-15	[15, 29]	E425	23.5005
230731_E425_1-15	[15, 29]	E425	34.4035
230731_E425_1-15	[15, 29]	E425	69.6475
230731_E425_1-15	[15, 29]	E425	46.9596
230731_E425_1-15	[15, 29]	E425	51.789
230731_E425_1-15	[15, 29]	E425	59.8482
230731_E425_1-17	[15, 29]	E425	65.36
230731_E425_1-17	[15, 29]	E425	25.5954
230731_E425_1-17	[15, 29]	E425	74.3479
230731_E425_1-17	[15, 29]	E425	87.9578
230731_E425_1-17	[15, 29]	E425	77.9842
230731_E425_1-17	[15, 29]	E425	88.8808
230731_E425_1-17	[15, 29]	E425	34.0165
230731_E425_1-17	[15, 29]	E425	40.6834
230731_E425_1-17	[15, 29]	E425	33.2945
230731_E425_1-17	[15, 29]	E425	20.0897
230731_E425_1-17	[15, 29]	E425	39.3611
230731_E425_1-17	[15, 29]	E425	18.2124
230731_E425_1-17	[15, 29]	E425	33.9589
230731_E425_1-17	[15, 29]	E425	74.0216
230731_E425_1-17	[15, 29]	E425	38.5703
230731_E425_1-17	[15, 29]	E425	54.3373
230731_E425_1-17	[15, 29]	E425	34.2881
230731_E425_1-18	[15, 29]	E425	61.9566
230731_E425_1-18	[15, 29]	E425	78.2596
230731_E425_1-18	[15, 29]	E425	88.5062
230731_E425_1-18	[15, 29]	E425	35.5618
230731_E425_1-18	[15, 29]	E425	85.0357
230731_E425_1-18	[15, 29]	E425	21.9573
230731_E425_1-18	[15, 29]	E425	85.6902
230731_E425_1-18	[15, 29]	E425	62.1767
230731_E425_1-18	[15, 29]	E425	79.3456
230731_E425_1-18	[15, 29]	E425	31.6996
230731_E425_1-18	[15, 29]	E425	42.3309
230731_E425_1-18	[15, 29]	E425	57.2452
230731_E425_1-18	[15, 29]	E425	87.7332
230731_E425_1-18	[15, 29]	E425	43.1826
230731_E425_1-19	[15, 29]	E425	70.1076
230731_E425_1-19	[15, 29]	E425	71.8395
230731_E425_1-19	[15, 29]	E425	34.5217
230731_E425_1-19	[15, 29]	E425	54.1994
230731_E425_1-19	[15, 29]	E425	45.8139
230731_E425_1-19	[15, 29]	E425	79.7631
230731_E425_1-19	[15, 29]	E425	84.8029
230731_E425_1-19	[15, 29]	E425	81.5348
230731_E425_1-19	[15, 29]	E425	47.6617
230731_E425_1-19	[15, 29]	E425	25.0495
230731_E425_1-19	[15, 29]	E425	82.9576
230731_E425_1-19	[15, 29]	E425	88.6464
230731_E425_1-19	[15, 29]	E425	60.0124
230731_E425_1-19	[15, 29]	E425	69.7173
230731_E425_1-19	[15, 29]	E425	85.8727
230731_E425_1-19	[15, 29]	E425	51.9368
230731_E425_1-19	[15, 29]	E425	11.7381
230731_E425_1-19	[15, 29]	E425	64.7294
230731_E425_1-2	[15, 29]	E425	79.5189
230731_E425_1-2	[15, 29]	E425	85.2944
230731_E425_1-2	[15, 29]	E425	29.9375
230731_E425_1-2	[15, 29]	E425	82.7642
230731_E425_1-2	[15, 29]	E425	80.2452
230731_E425_1-2	[15, 29]	E425	83.1706
230731_E425_1-2	[15, 29]	E425	78.5688
230731_E425_1-2	[15, 29]	E425	31.477
230731_E425_1-2	[15, 29]	E425	86.2996
230731_E425_1-2	[15, 29]	E425	89.3707
230731_E425_1-2	[15, 29]	E425	12.3201
230731_E425_1-2	[15, 29]	E425	37.1303
230731_E425_1-3	[15, 29]	E425	80.3383
230731_E425_1-3	[15, 29]	E425	86.5245
230731_E425_1-3	[15, 29]	E425	52.3633
230731_E425_1-3	[15, 29]	E425	76.4802
230731_E425_1-3	[15, 29]	E425	71.5691
230731_E425_1-3	[15, 29]	E425	87.356
230731_E425_1-3	[15, 29]	E425	87.1769
230731_E425_1-3	[15, 29]	E425	82.8614
230731_E425_1-3	[15, 29]	E425	41.8482
230731_E425_1-3	[15, 29]	E425	64.0818
230731_E425_1-3	[15, 29]	E425	87.4874
230731_E425_1-3	[15, 29]	E425	88.0264
230731_E425_1-3	[15, 29]	E425	67.2737
230731_E425_1-3	[15, 29]	E425	74.3464
230731_E425_1-5	[15, 29]	E425	69.0919
230731_E425_1-5	[15, 29]	E425	60.9907
230731_E425_1-5	[15, 29]	E425	67.3537
230731_E425_1-5	[15, 29]	E425	36.4335
230731_E425_1-5	[15, 29]	E425	27.1244
230731_E425_1-5	[15, 29]	E425	87.8442
230731_E425_1-5	[15, 29]	E425	87.1717
230731_E425_1-5	[15, 29]	E425	62.5082
230731_E425_1-5	[15, 29]	E425	85.2868
230731_E425_1-5	[15, 29]	E425	56.6744
230731_E425_1-5	[15, 29]	E425	84.9052
230731_E425_1-5	[15, 29]	E425	84.528
230731_E425_1-5	[15, 29]	E425	66.8641
230731_E425_1-5	[15, 29]	E425	52.9574
230731_E425_1-6	[15, 29]	E425	45.6208
230731_E425_1-6	[15, 29]	E425	72.1298
230731_E425_1-6	[15, 29]	E425	89.946
230731_E425_1-6	[15, 29]	E425	26.0042
230731_E425_1-6	[15, 29]	E425	64.2617
230731_E425_1-6	[15, 29]	E425	37.0852
230731_E425_1-6	[15, 29]	E425	31.5524
230731_E425_1-6	[15, 29]	E425	8.4355
230731_E425_1-6	[15, 29]	E425	87.1797
230731_E425_1-6	[15, 29]	E425	5.35791
230731_E425_1-6	[15, 29]	E425	79.0563
230731_E425_1-6	[15, 29]	E425	88.7078
230731_E425_1-6	[15, 29]	E425	75.8345
230731_E425_1-6	[15, 29]	E425	23.0754
230731_E425_1-6	[15, 29]	E425	41.0274
230419_E450_1-5	[15, 29]	E450	68.2024
230419_E450_1-5	[15, 29]	E450	62.2234
230419_E450_1-5	[15, 29]	E450	78.6989
230419_E450_1-5	[15, 29]	E450	27.7452
230419_E450_1-5	[15, 29]	E450	56.8738
230419_E450_1-5	[15, 29]	E450	68.4902
230419_E450_1-5	[15, 29]	E450	87.0188
230419_E450_1-5	[15, 29]	E450	68.777
230419_E450_1-5	[15, 29]	E450	12.8431
230419_E450_1-5	[15, 29]	E450	34.9191
230419_E450_1-5	[15, 29]	E450	77.0066
230419_E450_1-5	[15, 29]	E450	36.9959
230419_E450_1-5	[15, 29]	E450	46.8646
230419_E450_1-5	[15, 29]	E450	51.721
230419_E450_1-7	[15, 29]	E450	78.491
230419_E450_1-7	[15, 29]	E450	76.8564
230419_E450_1-7	[15, 29]	E450	29.1827
230419_E450_1-7	[15, 29]	E450	47.8016
230419_E450_1-7	[15, 29]	E450	81.2225
230419_E450_1-7	[15, 29]	E450	80.4929
230419_E450_1-7	[15, 29]	E450	52.4338
230419_E450_1-7	[15, 29]	E450	48.088
230419_E450_1-7	[15, 29]	E450	79.8484
230419_E450_1-7	[15, 29]	E450	87.8327
230419_E450_1-7	[15, 29]	E450	88.7179
230419_E450_1-7	[15, 29]	E450	87.5289
230419_E450_1-7	[15, 29]	E450	69.6753
230419_E450_1-7	[15, 29]	E450	87.3826
230419_E450_1-7	[15, 29]	E450	86.845
230419_E450_1-7	[15, 29]	E450	63.4158
230419_E450_1-7	[15, 29]	E450	69.4808
230419_E450_1-7	[15, 29]	E450	45.886
230419_E450_1-7	[15, 29]	E450	55.0161
230419_E450_1-7	[15, 29]	E450	79.246
230419_E450_1-7	[15, 29]	E450	73.9444
230419_E450_1-8	[15, 29]	E450	30.3968
230419_E450_1-8	[15, 29]	E450	57.2696
230419_E450_1-8	[15, 29]	E450	20.5143
230419_E450_1-8	[15, 29]	E450	42.3554
230419_E450_1-8	[15, 29]	E450	18.2449
230419_E450_1-8	[15, 29]	E450	25.8041
230419_E450_1-8	[15, 29]	E450	27.1066
230419_E450_1-8	[15, 29]	E450	72.1137
230419_E450_1-8	[15, 29]	E450	25.7131
230419_E450_1-8	[15, 29]	E450	11.0772
230419_E450_1-8	[15, 29]	E450	68.172
230419_E450_1-8	[15, 29]	E450	49.1591
230419_E450_1-8	[15, 29]	E450	53.2055
230419_E450_1-8	[15, 29]	E450	67.9397
230419_E450_1-8	[15, 29]	E450	13.5589
230419_E450_1-8	[15, 29]	E450	44.006
230419_E450_1-8	[15, 29]	E450	56.7673
230419_E450_1-8	[15, 29]	E450	9.45091
230419_E450_1-8	[15, 29]	E450	48.0979
230419_E450_2-1	[15, 29]	E450	81.3679
230419_E450_2-1	[15, 29]	E450	80.2026
230419_E450_2-1	[15, 29]	E450	71.2243
230419_E450_2-1	[15, 29]	E450	79.2741
230419_E450_2-1	[15, 29]	E450	46.6714
230419_E450_2-1	[15, 29]	E450	85.2314
230419_E450_2-1	[15, 29]	E450	79.4152
230419_E450_2-1	[15, 29]	E450	79.3927
230419_E450_2-1	[15, 29]	E450	86.603
230419_E450_2-1	[15, 29]	E450	24.8565
230419_E450_2-1	[15, 29]	E450	58.4493
230419_E450_2-1	[15, 29]	E450	88.6736
230419_E450_2-1	[15, 29]	E450	82.953
230419_E450_2-1	[15, 29]	E450	88.1105
230419_E450_2-1	[15, 29]	E450	8.04123
230419_E450_2-1	[15, 29]	E450	64.0612
230419_E450_2-1	[15, 29]	E450	86.2607
230419_E450_2-1	[15, 29]	E450	32.2219
230419_E450_2-1	[15, 29]	E450	39.3824
230419_E450_2-2	[15, 29]	E450	79.0686
230419_E450_2-2	[15, 29]	E450	79.05
230419_E450_2-2	[15, 29]	E450	71.1448
230419_E450_2-2	[15, 29]	E450	26.8144
230419_E450_2-2	[15, 29]	E450	76.91
230419_E450_2-2	[15, 29]	E450	84.2725
230419_E450_2-2	[15, 29]	E450	73.1489
230419_E450_2-2	[15, 29]	E450	64.5726
230419_E450_2-2	[15, 29]	E450	29.3375
230419_E450_2-2	[15, 29]	E450	41.3821
230419_E450_2-2	[15, 29]	E450	84.2462
230419_E450_2-2	[15, 29]	E450	24.6611
230419_E450_2-2	[15, 29]	E450	83.0756
230419_E450_2-2	[15, 29]	E450	15.9068
230419_E450_2-2	[15, 29]	E450	78.7618
230419_E450_2-2	[15, 29]	E450	39.9479
230419_E450_2-2	[15, 29]	E450	15.3757
230419_E450_2-2	[15, 29]	E450	24.103
230419_E450_2-4	[15, 29]	E450	81.461
230419_E450_2-4	[15, 29]	E450	63.2987
230419_E450_2-4	[15, 29]	E450	65.8524
230419_E450_2-4	[15, 29]	E450	52.6818
230419_E450_2-4	[15, 29]	E450	61.5992
230419_E450_2-4	[15, 29]	E450	77.2956
230419_E450_2-4	[15, 29]	E450	79.533
230419_E450_2-4	[15, 29]	E450	59.7514
230419_E450_2-4	[15, 29]	E450	51.5477
230419_E450_2-4	[15, 29]	E450	45.9649
230419_E450_2-4	[15, 29]	E450	35.49
230419_E450_2-4	[15, 29]	E450	14.5042
230419_E450_2-4	[15, 29]	E450	22.0646
230419_E450_3-1	[15, 29]	E450	87.1922
230419_E450_3-1	[15, 29]	E450	58.284
230419_E450_3-1	[15, 29]	E450	71.0371
230419_E450_3-1	[15, 29]	E450	83.7779
230419_E450_3-1	[15, 29]	E450	87.2878
230419_E450_3-1	[15, 29]	E450	80.4896
230419_E450_3-1	[15, 29]	E450	65.7316
230419_E450_3-1	[15, 29]	E450	57.0829
230419_E450_3-1	[15, 29]	E450	76.7935
230419_E450_3-1	[15, 29]	E450	26.3347
230419_E450_3-1	[15, 29]	E450	88.7919
230419_E450_3-1	[15, 29]	E450	45.684
230419_E450_3-1	[15, 29]	E450	33.8147
230419_E450_3-1	[15, 29]	E450	76.205
230419_E450_3-1	[15, 29]	E450	86.3512
230419_E450_3-1	[15, 29]	E450	67.016
230419_E450_3-1	[15, 29]	E450	77.6587
230419_E450_3-2	[15, 29]	E450	54.8422
230419_E450_3-2	[15, 29]	E450	47.6548
230419_E450_3-2	[15, 29]	E450	40.0413
230419_E450_3-2	[15, 29]	E450	65.5703
230419_E450_3-2	[15, 29]	E450	78.6191
230419_E450_3-2	[15, 29]	E450	84.6263
230419_E450_3-2	[15, 29]	E450	33.1495
230419_E450_3-2	[15, 29]	E450	37.2183
230419_E450_3-2	[15, 29]	E450	67.2231
230419_E450_3-2	[15, 29]	E450	32.5515
230419_E450_3-2	[15, 29]	E450	28.5299
230419_E450_3-2	[15, 29]	E450	36.2662
230419_E450_3-2	[15, 29]	E450	68.1476
230419_E450_3-2	[15, 29]	E450	64.3396
230419_E450_3-2	[15, 29]	E450	54.2686
230419_E450_3-2	[15, 29]	E450	56.3107
230419_E450_3-2	[15, 29]	E450	50.1924
230419_E450_3-3	[15, 29]	E450	17.235
230419_E450_3-3	[15, 29]	E450	26.419
230419_E450_3-3	[15, 29]	E450	33.2725
230419_E450_3-3	[15, 29]	E450	72.0872
230419_E450_3-3	[15, 29]	E450	72.7828
230419_E450_3-3	[15, 29]	E450	66.4261
230419_E450_3-3	[15, 29]	E450	22.4832
230419_E450_3-3	[15, 29]	E450	71.06
230419_E450_3-3	[15, 29]	E450	85.5575
230419_E450_3-3	[15, 29]	E450	84.1734
230419_E450_3-3	[15, 29]	E450	53.6324
230419_E450_3-3	[15, 29]	E450	63.7002
230419_E450_3-3	[15, 29]	E450	78.7685
230419_E450_3-3	[15, 29]	E450	85.8923
230419_E450_3-3	[15, 29]	E450	83.3273
230419_E450_3-3	[15, 29]	E450	69.5834
230527_E450_1-1	[15, 29]	E450	84.3265
230527_E450_1-1	[15, 29]	E450	82.3856
230527_E450_1-1	[15, 29]	E450	78.8981
230527_E450_1-1	[15, 29]	E450	87.4827
230527_E450_1-1	[15, 29]	E450	41.9809
230527_E450_1-1	[15, 29]	E450	73.4068
230527_E450_1-1	[15, 29]	E450	37.516
230527_E450_1-1	[15, 29]	E450	14.7058
230527_E450_1-1	[15, 29]	E450	84.0122
230527_E450_1-1	[15, 29]	E450	85.1426
230527_E450_1-1	[15, 29]	E450	77.8411
230527_E450_1-1	[15, 29]	E450	88.5954
230527_E450_1-1	[15, 29]	E450	83.1302
230527_E450_1-1	[15, 29]	E450	30.5798
230527_E450_1-1	[15, 29]	E450	84.9979
230527_E450_1-2	[15, 29]	E450	31.7768
230527_E450_1-2	[15, 29]	E450	55.9396
230527_E450_1-2	[15, 29]	E450	86.8441
230527_E450_1-2	[15, 29]	E450	82.1302
230527_E450_1-2	[15, 29]	E450	18.1932
230527_E450_1-2	[15, 29]	E450	62.8287
230527_E450_1-2	[15, 29]	E450	82.7567
230527_E450_1-2	[15, 29]	E450	86.6704
230527_E450_1-2	[15, 29]	E450	70.4394
230527_E450_1-2	[15, 29]	E450	88.1614
230527_E450_1-2	[15, 29]	E450	69.5399
230527_E450_1-2	[15, 29]	E450	74.2942
230527_E450_1-2	[15, 29]	E450	77.3405
230527_E450_1-4	[15, 29]	E450	74.0879
230527_E450_1-4	[15, 29]	E450	63.4437
230527_E450_1-4	[15, 29]	E450	45.0072
230527_E450_1-4	[15, 29]	E450	19.3557
230527_E450_1-4	[15, 29]	E450	30.9985
230527_E450_1-4	[15, 29]	E450	57.3069
230527_E450_1-4	[15, 29]	E450	75.7023
230527_E450_1-4	[15, 29]	E450	80.9561
230527_E450_1-4	[15, 29]	E450	70.2439
230527_E450_1-4	[15, 29]	E450	57.8612
230527_E450_1-4	[15, 29]	E450	83.6276
230527_E450_1-4	[15, 29]	E450	87.1575
230822_E450_1-2	[15, 29]	E450	67.0035
230822_E450_1-2	[15, 29]	E450	34.7124
230822_E450_1-2	[15, 29]	E450	80.0019
230822_E450_1-2	[15, 29]	E450	34.5909
230822_E450_1-2	[15, 29]	E450	32.7395
230822_E450_1-2	[15, 29]	E450	63.8402
230822_E450_1-2	[15, 29]	E450	88.5179
230822_E450_1-2	[15, 29]	E450	70.8629
230822_E450_1-2	[15, 29]	E450	69.4055
230822_E450_1-2	[15, 29]	E450	72.2608
230822_E450_1-2	[15, 29]	E450	63.7901
230822_E450_1-2	[15, 29]	E450	39.4608
230822_E450_1-2	[15, 29]	E450	85.402
230822_E450_1-2	[15, 29]	E450	10.5092
230822_E450_1-2	[15, 29]	E450	87.6384
230822_E450_1-2	[15, 29]	E450	62.4505
230822_E450_1-2	[15, 29]	E450	67.4293
230822_E450_1-2	[15, 29]	E450	37.9171
230822_E450_1-2	[15, 29]	E450	73.1206
230822_E450_1-2	[15, 29]	E450	38.7225
230822_E450_1-2	[15, 29]	E450	89.0156
230822_E450_1-2	[15, 29]	E450	18.2764
230822_E450_1-2	[15, 29]	E450	35.7112
230822_E450_1-2	[15, 29]	E450	47.7728
230822_E450_1-6	[15, 29]	E450	38.7383
230822_E450_1-6	[15, 29]	E450	65.6463
230822_E450_1-6	[15, 29]	E450	79.3389
230822_E450_1-6	[15, 29]	E450	25.7664
230822_E450_1-6	[15, 29]	E450	29.8177
230822_E450_1-6	[15, 29]	E450	64.9189
230822_E450_1-6	[15, 29]	E450	78.2145
230822_E450_1-6	[15, 29]	E450	84.9768
230822_E450_1-6	[15, 29]	E450	33.8792
230822_E450_1-6	[15, 29]	E450	15.0273
230822_E450_1-6	[15, 29]	E450	15.6812
230822_E450_1-6	[15, 29]	E450	47.2145
230822_E450_1-6	[15, 29]	E450	8.80595
230822_E450_1-6	[15, 29]	E450	24.2664
230822_E450_1-6	[15, 29]	E450	14.7714
230822_E450_1-6	[15, 29]	E450	37.0017
230822_E450_1-6	[15, 29]	E450	75.7059
230822_E450_1-6	[15, 29]	E450	69.504
230822_E450_1-6	[15, 29]	E450	28.1111
230822_E450_1-7	[15, 29]	E450	74.9094
230822_E450_1-7	[15, 29]	E450	89.0804
230822_E450_1-7	[15, 29]	E450	80.2503
230822_E450_1-7	[15, 29]	E450	69.2607
230822_E450_1-7	[15, 29]	E450	21.9722
230822_E450_1-7	[15, 29]	E450	88.034
230822_E450_1-7	[15, 29]	E450	87.598
230822_E450_1-7	[15, 29]	E450	66.3509
230822_E450_1-7	[15, 29]	E450	56.5581
230822_E450_1-7	[15, 29]	E450	66.488
230822_E450_1-7	[15, 29]	E450	56.2243
230822_E450_1-7	[15, 29]	E450	25.4428
230822_E450_1-7	[15, 29]	E450	35.3741
230822_E450_1-7	[15, 29]	E450	69.0327
230822_E450_1-7	[15, 29]	E450	49.8002
230822_E450_1-7	[15, 29]	E450	48.3062
230822_E450_2-6	[15, 29]	E450	42.6362
230822_E450_2-6	[15, 29]	E450	89.5126
230822_E450_2-6	[15, 29]	E450	85.593
230822_E450_2-6	[15, 29]	E450	48.0708
230822_E450_2-6	[15, 29]	E450	85.3976
230822_E450_2-6	[15, 29]	E450	44.8272
230822_E450_2-6	[15, 29]	E450	76.0654
230822_E450_2-6	[15, 29]	E450	82.2087
230822_E450_2-6	[15, 29]	E450	84.5961
230822_E450_2-6	[15, 29]	E450	66.1709
230822_E450_2-6	[15, 29]	E450	8.96406
230822_E450_2-6	[15, 29]	E450	42.7351
230822_E450_2-6	[15, 29]	E450	61.5194
230822_E450_2-6	[15, 29]	E450	88.4018
230822_E450_2-6	[15, 29]	E450	27.8557
230822_E450_2-6	[15, 29]	E450	76.0356
230822_E450_2-6	[15, 29]	E450	19.5803
230822_E450_2-6	[15, 29]	E450	77.155
230822_E450_2-6	[15, 29]	E450	85.4953
230622_E475_1-1	[15, 29]	E475	78.6235
230622_E475_1-1	[15, 29]	E475	42.0764
230622_E475_1-1	[15, 29]	E475	44.7556
230622_E475_1-1	[15, 29]	E475	37.5728
230622_E475_1-1	[15, 29]	E475	88.2352
230622_E475_1-1	[15, 29]	E475	54.5489
230622_E475_1-1	[15, 29]	E475	27.3103
230622_E475_1-1	[15, 29]	E475	60.6269
230727_E425_1-1	[30, 44]	E425	73.7611
230727_E425_1-1	[30, 44]	E425	39.4525
230727_E425_1-1	[30, 44]	E425	67.6981
230727_E425_1-1	[30, 44]	E425	47.9806
230727_E425_1-1	[30, 44]	E425	48.4683
230727_E425_1-1	[30, 44]	E425	27.0397
230727_E425_1-1	[30, 44]	E425	69.2996
230727_E425_1-1	[30, 44]	E425	63.3988
230727_E425_1-1	[30, 44]	E425	82.7288
230727_E425_1-1	[30, 44]	E425	83.4668
230727_E425_1-1	[30, 44]	E425	68.2332
230727_E425_1-1	[30, 44]	E425	84.6856
230727_E425_1-1	[30, 44]	E425	42.8784
230727_E425_1-1	[30, 44]	E425	67.7621
230727_E425_1-1	[30, 44]	E425	64.7247
230727_E425_1-1	[30, 44]	E425	60.6957
230727_E425_1-1	[30, 44]	E425	84.3246
230727_E425_1-1	[30, 44]	E425	59.2583
230727_E425_1-1	[30, 44]	E425	51.3168
230727_E425_1-1	[30, 44]	E425	25.5327
230727_E425_1-1	[30, 44]	E425	83.1741
230727_E425_1-1	[30, 44]	E425	74.0613
230727_E425_1-1	[30, 44]	E425	53.4809
230727_E425_1-13	[30, 44]	E425	57.1424
230727_E425_1-13	[30, 44]	E425	77.1274
230727_E425_1-13	[30, 44]	E425	34.1993
230727_E425_1-13	[30, 44]	E425	80.5428
230727_E425_1-13	[30, 44]	E425	80.1176
230727_E425_1-13	[30, 44]	E425	82.3138
230727_E425_1-13	[30, 44]	E425	6.54172
230727_E425_1-13	[30, 44]	E425	25.0616
230727_E425_1-13	[30, 44]	E425	24.9783
230727_E425_1-13	[30, 44]	E425	69.0269
230727_E425_1-13	[30, 44]	E425	31.2504
230727_E425_1-13	[30, 44]	E425	57.1884
230727_E425_1-13	[30, 44]	E425	27.0431
230727_E425_1-13	[30, 44]	E425	40.8446
230727_E425_1-13	[30, 44]	E425	28.261
230727_E425_1-13	[30, 44]	E425	77.5625
230727_E425_1-13	[30, 44]	E425	26.0363
230727_E425_1-13	[30, 44]	E425	36.6045
230727_E425_1-13	[30, 44]	E425	81.1834
230727_E425_1-13	[30, 44]	E425	54.2274
230727_E425_1-13	[30, 44]	E425	49.942
230727_E425_1-13	[30, 44]	E425	31.7673
230727_E425_1-13	[30, 44]	E425	52.4875
230727_E425_1-13	[30, 44]	E425	42.7721
230727_E425_1-13	[30, 44]	E425	29.386
230727_E425_1-14	[30, 44]	E425	88.9532
230727_E425_1-14	[30, 44]	E425	20.2578
230727_E425_1-14	[30, 44]	E425	87.6701
230727_E425_1-14	[30, 44]	E425	75.6452
230727_E425_1-14	[30, 44]	E425	87.3843
230727_E425_1-14	[30, 44]	E425	71.3293
230727_E425_1-14	[30, 44]	E425	69.4582
230727_E425_1-14	[30, 44]	E425	57.7282
230727_E425_1-14	[30, 44]	E425	33.2372
230727_E425_1-14	[30, 44]	E425	81.7566
230727_E425_1-14	[30, 44]	E425	66.7971
230727_E425_1-14	[30, 44]	E425	70.6781
230727_E425_1-14	[30, 44]	E425	86.1545
230727_E425_1-14	[30, 44]	E425	50.5566
230727_E425_1-14	[30, 44]	E425	84.2519
230727_E425_1-14	[30, 44]	E425	88.0279
230727_E425_1-14	[30, 44]	E425	18.8534
230727_E425_1-14	[30, 44]	E425	77.0603
230727_E425_1-14	[30, 44]	E425	74.7197
230727_E425_1-14	[30, 44]	E425	89.8478
230727_E425_1-14	[30, 44]	E425	77.5956
230727_E425_1-16	[30, 44]	E425	70.5643
230727_E425_1-16	[30, 44]	E425	87.0177
230727_E425_1-16	[30, 44]	E425	84.6301
230727_E425_1-16	[30, 44]	E425	7.30031
230727_E425_1-16	[30, 44]	E425	88.2084
230727_E425_1-16	[30, 44]	E425	69.0383
230727_E425_1-16	[30, 44]	E425	23.7499
230727_E425_1-16	[30, 44]	E425	71.1641
230727_E425_1-16	[30, 44]	E425	86.9813
230727_E425_1-16	[30, 44]	E425	80.5237
230727_E425_1-16	[30, 44]	E425	63.156
230727_E425_1-16	[30, 44]	E425	70.0588
230727_E425_1-16	[30, 44]	E425	47.4629
230727_E425_1-16	[30, 44]	E425	64.2829
230727_E425_1-16	[30, 44]	E425	38.1127
230727_E425_1-16	[30, 44]	E425	85.3292
230727_E425_1-16	[30, 44]	E425	23.3097
230727_E425_1-16	[30, 44]	E425	73.6474
230727_E425_1-16	[30, 44]	E425	37.5489
230727_E425_1-16	[30, 44]	E425	21.6128
230727_E425_1-16	[30, 44]	E425	84.7109
230727_E425_1-16	[30, 44]	E425	55.5021
230727_E425_1-16	[30, 44]	E425	58.7212
230727_E425_1-16	[30, 44]	E425	89.5901
230727_E425_1-19	[30, 44]	E425	44.5737
230727_E425_1-19	[30, 44]	E425	49.3986
230727_E425_1-19	[30, 44]	E425	25.6845
230727_E425_1-19	[30, 44]	E425	51.1013
230727_E425_1-19	[30, 44]	E425	62.8977
230727_E425_1-19	[30, 44]	E425	67.9588
230727_E425_1-19	[30, 44]	E425	24.3763
230727_E425_1-19	[30, 44]	E425	33.724
230727_E425_1-19	[30, 44]	E425	70.4759
230727_E425_1-19	[30, 44]	E425	36.5529
230727_E425_1-19	[30, 44]	E425	68.1463
230727_E425_1-19	[30, 44]	E425	52.4088
230727_E425_1-19	[30, 44]	E425	82.292
230727_E425_1-19	[30, 44]	E425	87.8121
230727_E425_1-19	[30, 44]	E425	89.6048
230727_E425_1-19	[30, 44]	E425	20.639
230727_E425_1-19	[30, 44]	E425	57.4909
230727_E425_1-19	[30, 44]	E425	67.7459
230727_E425_1-19	[30, 44]	E425	51.3912
230727_E425_1-19	[30, 44]	E425	69.8616
230727_E425_1-19	[30, 44]	E425	67.4592
230727_E425_1-2	[30, 44]	E425	84.8022
230727_E425_1-2	[30, 44]	E425	35.5177
230727_E425_1-2	[30, 44]	E425	2.80729
230727_E425_1-2	[30, 44]	E425	74.2179
230727_E425_1-2	[30, 44]	E425	81.1436
230727_E425_1-2	[30, 44]	E425	32.6657
230727_E425_1-2	[30, 44]	E425	47.1251
230727_E425_1-2	[30, 44]	E425	76.7123
230727_E425_1-2	[30, 44]	E425	23.2036
230727_E425_1-2	[30, 44]	E425	64.8243
230727_E425_1-2	[30, 44]	E425	71.486
230727_E425_1-2	[30, 44]	E425	83.9423
230727_E425_1-2	[30, 44]	E425	26.4158
230727_E425_1-2	[30, 44]	E425	6.7266
230727_E425_1-2	[30, 44]	E425	66.3523
230727_E425_1-2	[30, 44]	E425	37.6215
230727_E425_1-2	[30, 44]	E425	80.6428
230727_E425_1-2	[30, 44]	E425	26.2661
230727_E425_1-2	[30, 44]	E425	46.507
230727_E425_1-2	[30, 44]	E425	37.7622
230727_E425_1-2	[30, 44]	E425	59.3173
230727_E425_1-2	[30, 44]	E425	79.022
230727_E425_1-2	[30, 44]	E425	38.5555
230727_E425_1-9	[30, 44]	E425	38.8928
230727_E425_1-9	[30, 44]	E425	29.87
230727_E425_1-9	[30, 44]	E425	49.6708
230727_E425_1-9	[30, 44]	E425	46.3164
230727_E425_1-9	[30, 44]	E425	80.1347
230727_E425_1-9	[30, 44]	E425	59.4623
230727_E425_1-9	[30, 44]	E425	56.8127
230727_E425_1-9	[30, 44]	E425	77.2427
230727_E425_1-9	[30, 44]	E425	76.1539
230727_E425_1-9	[30, 44]	E425	65.2755
230727_E425_1-9	[30, 44]	E425	83.9518
230727_E425_1-9	[30, 44]	E425	65.2074
230727_E425_1-9	[30, 44]	E425	72.2882
230727_E425_1-9	[30, 44]	E425	23.0798
230727_E425_1-9	[30, 44]	E425	45.9991
230727_E425_1-9	[30, 44]	E425	84.8034
230727_E425_1-9	[30, 44]	E425	32.8891
230727_E425_1-9	[30, 44]	E425	37.2519
230731_E425_1-12	[30, 44]	E425	56.419
230731_E425_1-12	[30, 44]	E425	81.0685
230731_E425_1-12	[30, 44]	E425	5.67235
230731_E425_1-12	[30, 44]	E425	64.0829
230731_E425_1-12	[30, 44]	E425	70.6492
230731_E425_1-12	[30, 44]	E425	71.6603
230731_E425_1-12	[30, 44]	E425	35.4005
230731_E425_1-12	[30, 44]	E425	85.8703
230731_E425_1-12	[30, 44]	E425	47.2978
230731_E425_1-12	[30, 44]	E425	80.4232
230731_E425_1-12	[30, 44]	E425	82.1496
230731_E425_1-12	[30, 44]	E425	80.4902
230731_E425_1-12	[30, 44]	E425	86.5546
230731_E425_1-12	[30, 44]	E425	42.6172
230731_E425_1-12	[30, 44]	E425	86.212
230731_E425_1-12	[30, 44]	E425	78.9286
230731_E425_1-12	[30, 44]	E425	85.08
230731_E425_1-12	[30, 44]	E425	88.0153
230731_E425_1-12	[30, 44]	E425	40.3495
230731_E425_1-12	[30, 44]	E425	3.21153
230731_E425_1-12	[30, 44]	E425	44.6293
230731_E425_1-12	[30, 44]	E425	78.0624
230731_E425_1-12	[30, 44]	E425	46.5602
230731_E425_1-13	[30, 44]	E425	74.4296
230731_E425_1-13	[30, 44]	E425	76.932
230731_E425_1-13	[30, 44]	E425	87.6063
230731_E425_1-13	[30, 44]	E425	59.1272
230731_E425_1-13	[30, 44]	E425	30.759
230731_E425_1-13	[30, 44]	E425	84.5847
230731_E425_1-13	[30, 44]	E425	70.5057
230731_E425_1-13	[30, 44]	E425	78.4686
230731_E425_1-13	[30, 44]	E425	72.299
230731_E425_1-13	[30, 44]	E425	48.2208
230731_E425_1-13	[30, 44]	E425	88.82
230731_E425_1-13	[30, 44]	E425	45.5249
230731_E425_1-13	[30, 44]	E425	23.082
230731_E425_1-13	[30, 44]	E425	83.5298
230731_E425_1-13	[30, 44]	E425	84.0012
230731_E425_1-13	[30, 44]	E425	22.5812
230731_E425_1-13	[30, 44]	E425	20.6636
230731_E425_1-13	[30, 44]	E425	80.339
230731_E425_1-13	[30, 44]	E425	11.8539
230731_E425_1-13	[30, 44]	E425	85.9392
230731_E425_1-13	[30, 44]	E425	85.5867
230731_E425_1-13	[30, 44]	E425	61.4629
230731_E425_1-13	[30, 44]	E425	33.7255
230731_E425_1-13	[30, 44]	E425	76.0994
230731_E425_1-13	[30, 44]	E425	84.6084
230731_E425_1-13	[30, 44]	E425	28.8085
230731_E425_1-13	[30, 44]	E425	19.3375
230731_E425_1-13	[30, 44]	E425	21.3343
230731_E425_1-13	[30, 44]	E425	58.9401
230731_E425_1-13	[30, 44]	E425	82.4181
230731_E425_1-13	[30, 44]	E425	36.7984
230731_E425_1-13	[30, 44]	E425	56.6828
230731_E425_1-7	[30, 44]	E425	69.3084
230731_E425_1-7	[30, 44]	E425	72.9814
230731_E425_1-7	[30, 44]	E425	77.7715
230731_E425_1-7	[30, 44]	E425	71.5972
230731_E425_1-7	[30, 44]	E425	67.4492
230731_E425_1-7	[30, 44]	E425	83.9061
230731_E425_1-7	[30, 44]	E425	52.8666
230731_E425_1-7	[30, 44]	E425	73.3219
230731_E425_1-7	[30, 44]	E425	86.2397
230731_E425_1-7	[30, 44]	E425	37.583
230731_E425_1-7	[30, 44]	E425	87.2415
230731_E425_1-7	[30, 44]	E425	38.0196
230731_E425_1-7	[30, 44]	E425	45.6475
230731_E425_1-7	[30, 44]	E425	87.6615
230731_E425_1-7	[30, 44]	E425	32.3805
230731_E425_1-7	[30, 44]	E425	49.884
230731_E425_1-7	[30, 44]	E425	47.7282
230731_E425_1-7	[30, 44]	E425	83.8032
230731_E425_1-7	[30, 44]	E425	73.8141
230731_E425_1-7	[30, 44]	E425	86.3457
230731_E425_1-7	[30, 44]	E425	35.4744
230731_E425_1-7	[30, 44]	E425	53.0882
230731_E425_1-7	[30, 44]	E425	82.3734
230731_E425_1-7	[30, 44]	E425	54.6636
230731_E425_1-7	[30, 44]	E425	86.2165
230419_E450_1-1	[30, 44]	E450	37.931
230419_E450_1-1	[30, 44]	E450	77.0556
230419_E450_1-1	[30, 44]	E450	83.5271
230419_E450_1-1	[30, 44]	E450	81.6771
230419_E450_1-1	[30, 44]	E450	17.5696
230419_E450_1-1	[30, 44]	E450	85.6727
230419_E450_1-1	[30, 44]	E450	58.5013
230419_E450_1-1	[30, 44]	E450	83.2904
230419_E450_1-1	[30, 44]	E450	57.8652
230419_E450_1-1	[30, 44]	E450	82.6645
230419_E450_1-1	[30, 44]	E450	81.996
230419_E450_1-1	[30, 44]	E450	74.5076
230419_E450_1-1	[30, 44]	E450	70.622
230419_E450_1-1	[30, 44]	E450	86.8333
230419_E450_1-1	[30, 44]	E450	87.688
230419_E450_1-1	[30, 44]	E450	85.7434
230419_E450_1-1	[30, 44]	E450	87.5183
230419_E450_1-1	[30, 44]	E450	69.1543
230419_E450_1-1	[30, 44]	E450	63.8533
230419_E450_1-1	[30, 44]	E450	58.7868
230419_E450_1-1	[30, 44]	E450	49.876
230419_E450_1-1	[30, 44]	E450	56.1495
230419_E450_1-2	[30, 44]	E450	46.2573
230419_E450_1-2	[30, 44]	E450	45.2533
230419_E450_1-2	[30, 44]	E450	13.2361
230419_E450_1-2	[30, 44]	E450	62.127
230419_E450_1-2	[30, 44]	E450	30.5802
230419_E450_1-2	[30, 44]	E450	77.324
230419_E450_1-2	[30, 44]	E450	82.8397
230419_E450_1-2	[30, 44]	E450	79.5835
230419_E450_1-2	[30, 44]	E450	81.7533
230419_E450_1-2	[30, 44]	E450	50.2033
230419_E450_1-2	[30, 44]	E450	70.3993
230419_E450_1-2	[30, 44]	E450	82.8865
230419_E450_1-2	[30, 44]	E450	84.8009
230419_E450_1-2	[30, 44]	E450	86.6202
230419_E450_1-2	[30, 44]	E450	84.0389
230419_E450_1-2	[30, 44]	E450	85.3467
230419_E450_1-2	[30, 44]	E450	72.9016
230419_E450_1-2	[30, 44]	E450	69.0687
230419_E450_1-2	[30, 44]	E450	10.4604
230419_E450_1-2	[30, 44]	E450	81.3614
230419_E450_1-2	[30, 44]	E450	84.7762
230419_E450_1-2	[30, 44]	E450	76.6078
230419_E450_1-2	[30, 44]	E450	87.0962
230419_E450_1-2	[30, 44]	E450	33.3201
230419_E450_1-3	[30, 44]	E450	89.4213
230419_E450_1-3	[30, 44]	E450	80.2362
230419_E450_1-3	[30, 44]	E450	28.4324
230419_E450_1-3	[30, 44]	E450	46.6813
230419_E450_1-3	[30, 44]	E450	41.5507
230419_E450_1-3	[30, 44]	E450	87.2126
230419_E450_1-3	[30, 44]	E450	68.2179
230419_E450_1-3	[30, 44]	E450	71.1705
230419_E450_1-3	[30, 44]	E450	70.8455
230419_E450_1-3	[30, 44]	E450	86.1044
230419_E450_1-3	[30, 44]	E450	7.75145
230419_E450_1-3	[30, 44]	E450	70.7423
230419_E450_1-3	[30, 44]	E450	71.3753
230419_E450_1-3	[30, 44]	E450	39.6929
230419_E450_1-3	[30, 44]	E450	65.3016
230419_E450_1-3	[30, 44]	E450	82.487
230419_E450_1-3	[30, 44]	E450	68.419
230419_E450_1-3	[30, 44]	E450	52.6324
230419_E450_1-3	[30, 44]	E450	51.006
230419_E450_1-3	[30, 44]	E450	52.4836
230419_E450_1-3	[30, 44]	E450	80.7992
230419_E450_1-3	[30, 44]	E450	10.1757
230419_E450_1-3	[30, 44]	E450	39.6301
230419_E450_1-3	[30, 44]	E450	69.5884
230419_E450_1-4	[30, 44]	E450	86.578
230419_E450_1-4	[30, 44]	E450	88.1499
230419_E450_1-4	[30, 44]	E450	58.8694
230419_E450_1-4	[30, 44]	E450	77.8615
230419_E450_1-4	[30, 44]	E450	84.7049
230419_E450_1-4	[30, 44]	E450	87.6426
230419_E450_1-4	[30, 44]	E450	79.8337
230419_E450_1-4	[30, 44]	E450	89.628
230419_E450_1-4	[30, 44]	E450	69.5629
230419_E450_1-4	[30, 44]	E450	30.5175
230419_E450_1-4	[30, 44]	E450	88.9415
230419_E450_1-4	[30, 44]	E450	37.3987
230419_E450_1-4	[30, 44]	E450	72.1294
230419_E450_1-4	[30, 44]	E450	55.314
230419_E450_1-4	[30, 44]	E450	87.2574
230419_E450_1-4	[30, 44]	E450	48.46
230419_E450_1-4	[30, 44]	E450	58.6386
230419_E450_1-4	[30, 44]	E450	68.3888
230419_E450_1-4	[30, 44]	E450	76.9554
230419_E450_1-6	[30, 44]	E450	55.8845
230419_E450_1-6	[30, 44]	E450	71.4693
230419_E450_1-6	[30, 44]	E450	89.1239
230419_E450_1-6	[30, 44]	E450	82.6248
230419_E450_1-6	[30, 44]	E450	77.9393
230419_E450_1-6	[30, 44]	E450	87.2109
230419_E450_1-6	[30, 44]	E450	50.3059
230419_E450_1-6	[30, 44]	E450	69.9039
230419_E450_1-6	[30, 44]	E450	88.8773
230419_E450_1-6	[30, 44]	E450	48.0993
230419_E450_1-6	[30, 44]	E450	80.3109
230419_E450_1-6	[30, 44]	E450	53.7461
230419_E450_1-6	[30, 44]	E450	85.0424
230419_E450_1-6	[30, 44]	E450	87.1647
230419_E450_1-6	[30, 44]	E450	70.4794
230419_E450_1-6	[30, 44]	E450	81.5462
230419_E450_1-6	[30, 44]	E450	87.0177
230419_E450_1-9	[30, 44]	E450	36.9278
230419_E450_1-9	[30, 44]	E450	72.061
230419_E450_1-9	[30, 44]	E450	58.4016
230419_E450_1-9	[30, 44]	E450	74.9441
230419_E450_1-9	[30, 44]	E450	58.2849
230419_E450_1-9	[30, 44]	E450	50.6224
230419_E450_1-9	[30, 44]	E450	69.6799
230419_E450_1-9	[30, 44]	E450	69.2646
230419_E450_1-9	[30, 44]	E450	73.8782
230419_E450_1-9	[30, 44]	E450	33.0038
230419_E450_1-9	[30, 44]	E450	51.6104
230419_E450_1-9	[30, 44]	E450	73.2667
230419_E450_1-9	[30, 44]	E450	84.5105
230419_E450_1-9	[30, 44]	E450	61.1514
230419_E450_1-9	[30, 44]	E450	79.3573
230419_E450_1-9	[30, 44]	E450	74.3231
230419_E450_1-9	[30, 44]	E450	64.7551
230419_E450_1-9	[30, 44]	E450	81.672
230419_E450_1-9	[30, 44]	E450	52.7091
230419_E450_1-9	[30, 44]	E450	75.7842
230419_E450_1-9	[30, 44]	E450	49.6709
230419_E450_1-9	[30, 44]	E450	53.2062
230419_E450_3-4	[30, 44]	E450	81.1234
230419_E450_3-4	[30, 44]	E450	89.1325
230419_E450_3-4	[30, 44]	E450	77.1291
230419_E450_3-4	[30, 44]	E450	71.0961
230419_E450_3-4	[30, 44]	E450	23.1133
230419_E450_3-4	[30, 44]	E450	77.2192
230419_E450_3-4	[30, 44]	E450	69.6358
230419_E450_3-4	[30, 44]	E450	45.0787
230419_E450_3-4	[30, 44]	E450	86.7091
230419_E450_3-4	[30, 44]	E450	37.077
230419_E450_3-4	[30, 44]	E450	46.6347
230419_E450_3-4	[30, 44]	E450	23.8546
230419_E450_3-4	[30, 44]	E450	10.1986
230419_E450_3-4	[30, 44]	E450	41.6869
230419_E450_3-4	[30, 44]	E450	71.1026
230419_E450_3-4	[30, 44]	E450	64.2715
230419_E450_3-4	[30, 44]	E450	28.1489
230419_E450_3-4	[30, 44]	E450	70.4949
230419_E450_3-4	[30, 44]	E450	20.8241
230419_E450_3-4	[30, 44]	E450	75.4324
230419_E450_3-4	[30, 44]	E450	72.7612
230419_E450_3-4	[30, 44]	E450	76.215
230419_E450_3-4	[30, 44]	E450	51.3865
230419_E450_3-5	[30, 44]	E450	80.8982
230419_E450_3-5	[30, 44]	E450	39.8823
230419_E450_3-5	[30, 44]	E450	66.5086
230419_E450_3-5	[30, 44]	E450	39.2977
230419_E450_3-5	[30, 44]	E450	61.4195
230419_E450_3-5	[30, 44]	E450	89.4007
230419_E450_3-5	[30, 44]	E450	47.8302
230419_E450_3-5	[30, 44]	E450	48.5856
230419_E450_3-5	[30, 44]	E450	49.4383
230419_E450_3-5	[30, 44]	E450	88.4442
230419_E450_3-5	[30, 44]	E450	67.3356
230419_E450_3-5	[30, 44]	E450	86.1154
230419_E450_3-5	[30, 44]	E450	85.3611
230419_E450_3-5	[30, 44]	E450	73.0508
230419_E450_3-5	[30, 44]	E450	77.4743
230419_E450_3-5	[30, 44]	E450	87.7812
230419_E450_3-5	[30, 44]	E450	85.7456
230419_E450_3-5	[30, 44]	E450	78.6275
230419_E450_3-5	[30, 44]	E450	80.048
230419_E450_3-5	[30, 44]	E450	68.9117
230419_E450_3-5	[30, 44]	E450	73.3408
230419_E450_3-5	[30, 44]	E450	89.7985
230419_E450_3-5	[30, 44]	E450	52.2709
230419_E450_3-5	[30, 44]	E450	78.372
230419_E450_3-5	[30, 44]	E450	88.2649
230419_E450_3-5	[30, 44]	E450	69.7718
230419_E450_3-5	[30, 44]	E450	80.177
230419_E450_3-5	[30, 44]	E450	89.8242
230419_E450_3-5	[30, 44]	E450	83.0349
230419_E450_3-5	[30, 44]	E450	50.8574
230419_E450_3-5	[30, 44]	E450	44.2126
230527_E450_1-3	[30, 44]	E450	75.1471
230527_E450_1-3	[30, 44]	E450	44.7628
230527_E450_1-3	[30, 44]	E450	41.8658
230527_E450_1-3	[30, 44]	E450	85.6955
230527_E450_1-3	[30, 44]	E450	56.9647
230527_E450_1-3	[30, 44]	E450	84.7618
230527_E450_1-3	[30, 44]	E450	81.7514
230527_E450_1-3	[30, 44]	E450	42.2056
230527_E450_1-3	[30, 44]	E450	76.7647
230527_E450_1-3	[30, 44]	E450	66.3163
230527_E450_1-3	[30, 44]	E450	86.9745
230527_E450_1-3	[30, 44]	E450	35.4267
230527_E450_1-3	[30, 44]	E450	29.6262
230527_E450_1-3	[30, 44]	E450	73.9659
230527_E450_1-3	[30, 44]	E450	12.3193
230527_E450_1-3	[30, 44]	E450	11.706
230527_E450_1-3	[30, 44]	E450	14.6081
230527_E450_1-3	[30, 44]	E450	61.4288
230527_E450_1-3	[30, 44]	E450	51.5944
230527_E450_1-3	[30, 44]	E450	69.3259
230527_E450_1-3	[30, 44]	E450	88.4695
230527_E450_1-3	[30, 44]	E450	60.8132
230527_E450_1-3	[30, 44]	E450	18.4837
230527_E450_1-3	[30, 44]	E450	12.2157
230527_E450_1-3	[30, 44]	E450	62.3716
230527_E450_1-5	[30, 44]	E450	88.0231
230527_E450_1-5	[30, 44]	E450	65.1946
230527_E450_1-5	[30, 44]	E450	38.3382
230527_E450_1-5	[30, 44]	E450	84.8736
230527_E450_1-5	[30, 44]	E450	78.0389
230527_E450_1-5	[30, 44]	E450	79.9232
230527_E450_1-5	[30, 44]	E450	45.9323
230527_E450_1-5	[30, 44]	E450	55.1983
230527_E450_1-5	[30, 44]	E450	52.1166
230527_E450_1-5	[30, 44]	E450	86.2534
230527_E450_1-5	[30, 44]	E450	41.2429
230527_E450_1-5	[30, 44]	E450	64.8407
230527_E450_1-5	[30, 44]	E450	77.5848
230527_E450_1-5	[30, 44]	E450	33.9185
230527_E450_1-5	[30, 44]	E450	32.1226
230527_E450_1-5	[30, 44]	E450	79.3631
230527_E450_1-5	[30, 44]	E450	81.1609
230527_E450_1-5	[30, 44]	E450	56.4345
230527_E450_1-5	[30, 44]	E450	65.9552
230527_E450_1-5	[30, 44]	E450	85.86
230527_E450_1-5	[30, 44]	E450	73.9658
230527_E450_1-5	[30, 44]	E450	77.2661
230527_E450_2-2	[30, 44]	E450	89.2219
230527_E450_2-2	[30, 44]	E450	40.3701
230527_E450_2-2	[30, 44]	E450	83.8279
230527_E450_2-2	[30, 44]	E450	44.4621
230527_E450_2-2	[30, 44]	E450	68.9876
230527_E450_2-2	[30, 44]	E450	27.2142
230527_E450_2-2	[30, 44]	E450	87.529
230527_E450_2-2	[30, 44]	E450	85.7934
230527_E450_2-2	[30, 44]	E450	89.4513
230527_E450_2-2	[30, 44]	E450	29.3041
230527_E450_2-2	[30, 44]	E450	67.7423
230527_E450_2-2	[30, 44]	E450	80.7553
230527_E450_2-2	[30, 44]	E450	43.4624
230527_E450_2-2	[30, 44]	E450	39.2423
230527_E450_2-2	[30, 44]	E450	65.9888
230527_E450_2-2	[30, 44]	E450	46.0128
230527_E450_2-2	[30, 44]	E450	76.4915
230527_E450_2-3	[30, 44]	E450	57.2864
230527_E450_2-3	[30, 44]	E450	84.6198
230527_E450_2-3	[30, 44]	E450	80.6256
230527_E450_2-3	[30, 44]	E450	38.4749
230527_E450_2-3	[30, 44]	E450	85.2625
230527_E450_2-3	[30, 44]	E450	60.965
230527_E450_2-3	[30, 44]	E450	30.4207
230527_E450_2-3	[30, 44]	E450	85.1503
230527_E450_2-3	[30, 44]	E450	29.2142
230527_E450_2-3	[30, 44]	E450	43.1413
230527_E450_2-3	[30, 44]	E450	85.2216
230527_E450_2-3	[30, 44]	E450	67.3044
230527_E450_2-3	[30, 44]	E450	87.1262
230527_E450_2-3	[30, 44]	E450	80.0393
230527_E450_2-3	[30, 44]	E450	43.639
230527_E450_2-3	[30, 44]	E450	14.5424
230527_E450_2-3	[30, 44]	E450	81.5267
230527_E450_2-3	[30, 44]	E450	61.7023
230527_E450_2-3	[30, 44]	E450	72.9951
230527_E450_2-3	[30, 44]	E450	83.8675
230527_E450_2-3	[30, 44]	E450	62.8151
230527_E450_2-3	[30, 44]	E450	40.2843
230527_E450_2-3	[30, 44]	E450	83.5505
230527_E450_2-4	[30, 44]	E450	86.0389
230527_E450_2-4	[30, 44]	E450	36.5804
230527_E450_2-4	[30, 44]	E450	71.8103
230527_E450_2-4	[30, 44]	E450	87.5735
230527_E450_2-4	[30, 44]	E450	32.9138
230527_E450_2-4	[30, 44]	E450	39.5349
230527_E450_2-4	[30, 44]	E450	49.7154
230527_E450_2-4	[30, 44]	E450	73.702
230527_E450_2-4	[30, 44]	E450	34.1909
230527_E450_2-4	[30, 44]	E450	34.2197
230527_E450_2-4	[30, 44]	E450	76.5609
230527_E450_2-4	[30, 44]	E450	88.2604
230527_E450_2-4	[30, 44]	E450	84.3916
230527_E450_2-4	[30, 44]	E450	76.6106
230527_E450_2-4	[30, 44]	E450	56.5546
230527_E450_2-4	[30, 44]	E450	68.3111
230527_E450_2-5	[30, 44]	E450	64.2543
230527_E450_2-5	[30, 44]	E450	70.5599
230527_E450_2-5	[30, 44]	E450	46.1192
230527_E450_2-5	[30, 44]	E450	72.4375
230527_E450_2-5	[30, 44]	E450	81.9151
230527_E450_2-5	[30, 44]	E450	86.6002
230527_E450_2-5	[30, 44]	E450	84.3352
230527_E450_2-5	[30, 44]	E450	89.3399
230527_E450_2-5	[30, 44]	E450	84.3734
230527_E450_2-5	[30, 44]	E450	62.6953
230527_E450_2-5	[30, 44]	E450	89.0876
230527_E450_2-5	[30, 44]	E450	63.2284
230527_E450_2-5	[30, 44]	E450	84.6735
230527_E450_2-5	[30, 44]	E450	74.6136
230527_E450_2-5	[30, 44]	E450	86.1487
230527_E450_2-5	[30, 44]	E450	83.8579
230527_E450_2-5	[30, 44]	E450	68.7672
230527_E450_2-5	[30, 44]	E450	66.2568
230527_E450_2-5	[30, 44]	E450	87.9326
230527_E450_2-5	[30, 44]	E450	44.677
230527_E450_2-5	[30, 44]	E450	63.1592
230527_E450_2-7	[30, 44]	E450	65.4615
230527_E450_2-7	[30, 44]	E450	85.2739
230527_E450_2-7	[30, 44]	E450	67.2734
230527_E450_2-7	[30, 44]	E450	88.5945
230527_E450_2-7	[30, 44]	E450	88.3956
230527_E450_2-7	[30, 44]	E450	68.5595
230527_E450_2-7	[30, 44]	E450	87.4281
230527_E450_2-7	[30, 44]	E450	88.1588
230527_E450_2-7	[30, 44]	E450	40.9959
230527_E450_2-7	[30, 44]	E450	13.044
230527_E450_2-7	[30, 44]	E450	87.368
230527_E450_2-7	[30, 44]	E450	62.6656
230527_E450_2-7	[30, 44]	E450	87.4962
230527_E450_2-7	[30, 44]	E450	76.7904
230527_E450_2-7	[30, 44]	E450	62.0982
230527_E450_2-7	[30, 44]	E450	88.967
230527_E450_2-7	[30, 44]	E450	78.0889
230527_E450_2-7	[30, 44]	E450	48.2401
230527_E450_2-7	[30, 44]	E450	76.0799
230527_E450_2-7	[30, 44]	E450	76.7357
230527_E450_2-7	[30, 44]	E450	56.9959
230527_E450_2-8	[30, 44]	E450	68.9245
230527_E450_2-8	[30, 44]	E450	62.349
230527_E450_2-8	[30, 44]	E450	35.477
230527_E450_2-8	[30, 44]	E450	21.9798
230527_E450_2-8	[30, 44]	E450	52.1611
230527_E450_2-8	[30, 44]	E450	87.814
230527_E450_2-8	[30, 44]	E450	63.5798
230527_E450_2-8	[30, 44]	E450	43.2762
230527_E450_2-8	[30, 44]	E450	71.3404
230527_E450_2-8	[30, 44]	E450	71.9774
230527_E450_2-8	[30, 44]	E450	56.3847
230527_E450_2-8	[30, 44]	E450	49.5989
230527_E450_2-8	[30, 44]	E450	35.9397
230527_E450_2-8	[30, 44]	E450	74.7834
230527_E450_2-8	[30, 44]	E450	87.9676
230527_E450_2-8	[30, 44]	E450	89.1957
230527_E450_2-8	[30, 44]	E450	83.1694
230527_E450_2-8	[30, 44]	E450	49.1542
230527_E450_2-8	[30, 44]	E450	64.1329
230527_E450_2-8	[30, 44]	E450	86.1748
230527_E450_2-8	[30, 44]	E450	87.725
230527_E450_2-8	[30, 44]	E450	32.0327
230527_E450_2-8	[30, 44]	E450	15.7079
230527_E450_2-8	[30, 44]	E450	86.3619
230527_E450_2-8	[30, 44]	E450	69.4296
230527_E450_2-8	[30, 44]	E450	86.2614
230527_E450_2-8	[30, 44]	E450	31.7823
230527_E450_2-8	[30, 44]	E450	60.8848
230527_E450_2-8	[30, 44]	E450	38.3058
230527_E450_2-8	[30, 44]	E450	67.1179
230822_E450_1-1	[30, 44]	E450	38.5967
230822_E450_1-1	[30, 44]	E450	20.2762
230822_E450_1-1	[30, 44]	E450	56.6513
230822_E450_1-1	[30, 44]	E450	39.7427
230822_E450_1-1	[30, 44]	E450	84.0609
230822_E450_1-1	[30, 44]	E450	27.657
230822_E450_1-1	[30, 44]	E450	27.2444
230822_E450_1-1	[30, 44]	E450	61.0543
230822_E450_1-1	[30, 44]	E450	18.8505
230822_E450_1-1	[30, 44]	E450	59.9326
230822_E450_1-1	[30, 44]	E450	86.8969
230822_E450_1-1	[30, 44]	E450	42.536
230822_E450_1-1	[30, 44]	E450	22.4176
230822_E450_1-1	[30, 44]	E450	80.9391
230822_E450_1-1	[30, 44]	E450	69.8292
230822_E450_1-1	[30, 44]	E450	13.5441
230822_E450_1-1	[30, 44]	E450	80.0531
230822_E450_1-1	[30, 44]	E450	36.3109
230822_E450_1-1	[30, 44]	E450	48.8171
230822_E450_1-1	[30, 44]	E450	39.7908
230822_E450_1-1	[30, 44]	E450	37.2007
230822_E450_1-1	[30, 44]	E450	45.1158
230822_E450_1-1	[30, 44]	E450	28.5027
230822_E450_1-1	[30, 44]	E450	47.5108
230822_E450_1-1	[30, 44]	E450	85.8627
230822_E450_2-1	[30, 44]	E450	46.7858
230822_E450_2-1	[30, 44]	E450	56.1038
230822_E450_2-1	[30, 44]	E450	81.0514
230822_E450_2-1	[30, 44]	E450	84.8809
230822_E450_2-1	[30, 44]	E450	68.0097
230822_E450_2-1	[30, 44]	E450	23.1607
230822_E450_2-1	[30, 44]	E450	82.6721
230822_E450_2-1	[30, 44]	E450	76.5503
230822_E450_2-1	[30, 44]	E450	88.7142
230822_E450_2-1	[30, 44]	E450	36.3564
230822_E450_2-1	[30, 44]	E450	22.458
230822_E450_2-1	[30, 44]	E450	36.5688
230822_E450_2-1	[30, 44]	E450	30.8408
230822_E450_2-1	[30, 44]	E450	39.6493
230822_E450_2-1	[30, 44]	E450	84.3878
230822_E450_2-1	[30, 44]	E450	30.2613
230822_E450_2-1	[30, 44]	E450	82.4575
230822_E450_2-1	[30, 44]	E450	60.5573
230822_E450_2-1	[30, 44]	E450	17.3091
230822_E450_2-1	[30, 44]	E450	80.8058
230822_E450_2-1	[30, 44]	E450	72.6325
230822_E450_2-1	[30, 44]	E450	67.17
230822_E450_2-1	[30, 44]	E450	87.4222
230822_E450_2-1	[30, 44]	E450	76.9756
230822_E450_2-7	[30, 44]	E450	84.5161
230822_E450_2-7	[30, 44]	E450	87.0763
230822_E450_2-7	[30, 44]	E450	77.1501
230822_E450_2-7	[30, 44]	E450	36.6888
230822_E450_2-7	[30, 44]	E450	62.8699
230822_E450_2-7	[30, 44]	E450	32.8433
230822_E450_2-7	[30, 44]	E450	53.8769
230822_E450_2-7	[30, 44]	E450	31.8446
230822_E450_2-7	[30, 44]	E450	79.3158
230822_E450_2-7	[30, 44]	E450	38.4838
230822_E450_2-7	[30, 44]	E450	24.8198
230822_E450_2-7	[30, 44]	E450	60.3159
230822_E450_2-7	[30, 44]	E450	85.4243
230822_E450_2-7	[30, 44]	E450	83.8319
230822_E450_2-7	[30, 44]	E450	50.9891
230822_E450_2-7	[30, 44]	E450	65.4664
230822_E450_2-7	[30, 44]	E450	89.3504
230822_E450_2-7	[30, 44]	E450	15.8324
230822_E450_2-7	[30, 44]	E450	86.9196
230822_E450_2-7	[30, 44]	E450	88.8244
230822_E450_2-7	[30, 44]	E450	53.8721
230822_E450_2-7	[30, 44]	E450	68.9748
230822_E450_2-7	[30, 44]	E450	4.8307
230822_E450_2-7	[30, 44]	E450	54.5234
230822_E450_2-7	[30, 44]	E450	83.7573
230822_E450_2-7	[30, 44]	E450	53.926
230822_E450_2-7	[30, 44]	E450	40.3532
230822_E450_2-7	[30, 44]	E450	86.8791
230822_E450_2-7	[30, 44]	E450	85.3387
230822_E450_2-7	[30, 44]	E450	69.0528
230622_E475_1-3	[30, 44]	E475	85.1601
230622_E475_1-3	[30, 44]	E475	66.6761
230622_E475_1-3	[30, 44]	E475	75.105
230622_E475_1-3	[30, 44]	E475	88.3336
230622_E475_1-3	[30, 44]	E475	68.6766
230622_E475_1-3	[30, 44]	E475	86.7807
230622_E475_1-3	[30, 44]	E475	73.1527
230622_E475_1-3	[30, 44]	E475	47.2554
230622_E475_1-3	[30, 44]	E475	80.5312
230622_E475_2-1	[30, 44]	E475	62.5778
230622_E475_2-1	[30, 44]	E475	78.9304
230622_E475_2-1	[30, 44]	E475	77.9624
230622_E475_2-1	[30, 44]	E475	85.0009
230622_E475_2-1	[30, 44]	E475	43.211
230622_E475_2-1	[30, 44]	E475	52.7813
230622_E475_2-1	[30, 44]	E475	34.6824
230622_E475_2-1	[30, 44]	E475	64.2265
230622_E475_2-1	[30, 44]	E475	80.0647
230622_E475_2-1	[30, 44]	E475	38.3706
230622_E475_2-1	[30, 44]	E475	39.0934
230622_E475_2-1	[30, 44]	E475	73.5773
230622_E475_2-1	[30, 44]	E475	80.8817
230622_E475_2-1	[30, 44]	E475	79.1418
230622_E475_2-1	[30, 44]	E475	34.4492
230622_E475_2-1	[30, 44]	E475	75.752
230622_E475_2-5	[30, 44]	E475	49.9393
230622_E475_2-5	[30, 44]	E475	28.7684
230622_E475_2-5	[30, 44]	E475	89.8725
230622_E475_2-5	[30, 44]	E475	46.5709
230622_E475_2-5	[30, 44]	E475	30.1073
230622_E475_2-5	[30, 44]	E475	43.3764
230622_E475_2-5	[30, 44]	E475	83.2425
230622_E475_2-5	[30, 44]	E475	80.027
230622_E475_2-5	[30, 44]	E475	69.0357
230622_E475_2-5	[30, 44]	E475	88.028
230622_E475_2-5	[30, 44]	E475	86.7949
230622_E475_2-5	[30, 44]	E475	53.5664
230622_E475_2-5	[30, 44]	E475	88.7598
230622_E475_2-5	[30, 44]	E475	86.0173
230622_E475_2-5	[30, 44]	E475	26.9551
230622_E475_2-5	[30, 44]	E475	30.807
230622_E475_2-5	[30, 44]	E475	42.6774
230622_E475_2-5	[30, 44]	E475	72.0302
230622_E475_2-5	[30, 44]	E475	74.9844
230622_E475_2-5	[30, 44]	E475	53.906
230622_E475_2-5	[30, 44]	E475	47.0696
230622_E475_3-3	[30, 44]	E475	84.4719
230622_E475_3-3	[30, 44]	E475	82.3051
230622_E475_3-3	[30, 44]	E475	31.8918
230622_E475_3-3	[30, 44]	E475	78.2096
230622_E475_3-3	[30, 44]	E475	23.0885
230622_E475_3-3	[30, 44]	E475	67.1149
230622_E475_3-3	[30, 44]	E475	79.0566
230622_E475_3-3	[30, 44]	E475	83.3876
230622_E475_3-3	[30, 44]	E475	25.2757
230622_E475_3-3	[30, 44]	E475	72.6416
230622_E475_3-3	[30, 44]	E475	79.9684
230622_E475_3-5	[30, 44]	E475	70.0143
230622_E475_3-5	[30, 44]	E475	44.185
230622_E475_3-5	[30, 44]	E475	27.4686
230622_E475_3-5	[30, 44]	E475	38.3641
230622_E475_3-5	[30, 44]	E475	61.0298
230622_E475_3-5	[30, 44]	E475	75.9067
230622_E475_3-5	[30, 44]	E475	79.2326
230601_E500_2-8	[30, 44]	E500	84.1302
230601_E500_2-8	[30, 44]	E500	66.8936
230601_E500_2-8	[30, 44]	E500	76.7174
230601_E500_2-8	[30, 44]	E500	82.2812
230601_E500_2-8	[30, 44]	E500	73.0003
230601_E500_2-8	[30, 44]	E500	73.2889
230601_E500_2-8	[30, 44]	E500	73.8663
230601_E500_2-8	[30, 44]	E500	32.4258
230601_E500_2-8	[30, 44]	E500	66.4104
230601_E500_2-8	[30, 44]	E500	77.162
230601_E500_2-8	[30, 44]	E500	27.8981
230601_E500_2-8	[30, 44]	E500	19.3365
230601_E500_2-8	[30, 44]	E500	12.1872
230601_E500_2-8	[30, 44]	E500	53.56
230601_E500_2-8	[30, 44]	E500	29.7693
230527_E450_2-1	[45, 59]	E450	79.4884
230527_E450_2-1	[45, 59]	E450	78.8876
230527_E450_2-1	[45, 59]	E450	85.3296
230527_E450_2-1	[45, 59]	E450	65.9731
230527_E450_2-1	[45, 59]	E450	77.5977
230527_E450_2-1	[45, 59]	E450	89.6857
230527_E450_2-1	[45, 59]	E450	74.0287
230527_E450_2-1	[45, 59]	E450	87.8093
230527_E450_2-1	[45, 59]	E450	77.2654
230527_E450_2-1	[45, 59]	E450	86.3136
230527_E450_2-1	[45, 59]	E450	81.477
230527_E450_2-1	[45, 59]	E450	82.6104
230527_E450_2-1	[45, 59]	E450	77.3009
230527_E450_2-1	[45, 59]	E450	84.2643
230822_E450_2-4	[45, 59]	E450	57.6189
230822_E450_2-4	[45, 59]	E450	25.9167
230822_E450_2-4	[45, 59]	E450	51.7338
230822_E450_2-4	[45, 59]	E450	74.3248
230822_E450_2-4	[45, 59]	E450	82.6373
230822_E450_2-4	[45, 59]	E450	77.6863
230822_E450_2-4	[45, 59]	E450	89.4093
230822_E450_2-4	[45, 59]	E450	86.81
230822_E450_2-4	[45, 59]	E450	34.1131
230822_E450_2-4	[45, 59]	E450	51.8527
230822_E450_2-4	[45, 59]	E450	82.7186
230822_E450_2-4	[45, 59]	E450	72.2459
230822_E450_2-4	[45, 59]	E450	25.8004
230822_E450_2-4	[45, 59]	E450	73.1482
230822_E450_2-4	[45, 59]	E450	56.3477
230822_E450_2-4	[45, 59]	E450	87.7189
230822_E450_2-4	[45, 59]	E450	80.6392
230822_E450_2-4	[45, 59]	E450	87.0916
230822_E450_2-4	[45, 59]	E450	67.924
230822_E450_2-4	[45, 59]	E450	47.294
230822_E450_2-4	[45, 59]	E450	60.7903
230822_E450_2-4	[45, 59]	E450	84.524
230822_E450_2-4	[45, 59]	E450	82.9471
230822_E450_2-4	[45, 59]	E450	73.1093
230822_E450_2-4	[45, 59]	E450	62.9388
230822_E450_2-4	[45, 59]	E450	89.9265
230822_E450_2-4	[45, 59]	E450	68.3555
230622_E475_1-2	[45, 59]	E475	72.3884
230622_E475_1-2	[45, 59]	E475	47.4848
230622_E475_1-2	[45, 59]	E475	41.7769
230622_E475_1-2	[45, 59]	E475	65.1482
230622_E475_1-2	[45, 59]	E475	74.3125
230622_E475_1-2	[45, 59]	E475	24.3354
230622_E475_1-2	[45, 59]	E475	80.1482
230622_E475_1-2	[45, 59]	E475	46.4371
230622_E475_1-2	[45, 59]	E475	45.6083
230622_E475_1-2	[45, 59]	E475	87.6583
230622_E475_1-2	[45, 59]	E475	64.2623
230622_E475_1-2	[45, 59]	E475	81.1175
230622_E475_1-2	[45, 59]	E475	44.7203
230622_E475_1-2	[45, 59]	E475	86.7663
230622_E475_1-2	[45, 59]	E475	73.2946
230622_E475_1-2	[45, 59]	E475	61.9791
230622_E475_1-4	[45, 59]	E475	80.6961
230622_E475_1-4	[45, 59]	E475	58.3307
230622_E475_1-4	[45, 59]	E475	84.6554
230622_E475_1-4	[45, 59]	E475	68.7009
230622_E475_1-4	[45, 59]	E475	48.9457
230622_E475_1-4	[45, 59]	E475	87.0512
230622_E475_1-4	[45, 59]	E475	78.2507
230622_E475_1-4	[45, 59]	E475	73.7608
230622_E475_1-4	[45, 59]	E475	87.7762
230622_E475_1-4	[45, 59]	E475	69.5885
230622_E475_1-4	[45, 59]	E475	66.5225
230622_E475_1-4	[45, 59]	E475	17.5856
230622_E475_1-4	[45, 59]	E475	58.3579
230622_E475_1-4	[45, 59]	E475	48.4152
230622_E475_1-5	[45, 59]	E475	81.3285
230622_E475_1-5	[45, 59]	E475	49.7296
230622_E475_1-5	[45, 59]	E475	74.9774
230622_E475_1-5	[45, 59]	E475	59.3372
230622_E475_1-5	[45, 59]	E475	73.3285
230622_E475_1-5	[45, 59]	E475	78.8234
230622_E475_1-5	[45, 59]	E475	87.032
230622_E475_1-5	[45, 59]	E475	70.9592
230622_E475_1-5	[45, 59]	E475	71.4666
230622_E475_1-5	[45, 59]	E475	81.0157
230622_E475_1-5	[45, 59]	E475	79.8341
230622_E475_1-5	[45, 59]	E475	62.1244
230622_E475_1-5	[45, 59]	E475	80.9081
230622_E475_1-5	[45, 59]	E475	81.0286
230622_E475_1-5	[45, 59]	E475	65.4149
230622_E475_1-5	[45, 59]	E475	88.4796
230622_E475_1-5	[45, 59]	E475	73.6216
230622_E475_1-7	[45, 59]	E475	63.8846
230622_E475_1-7	[45, 59]	E475	59.5464
230622_E475_1-7	[45, 59]	E475	66.5964
230622_E475_1-7	[45, 59]	E475	83.4321
230622_E475_1-7	[45, 59]	E475	42.0112
230622_E475_1-7	[45, 59]	E475	56.0866
230622_E475_1-7	[45, 59]	E475	79.9676
230622_E475_1-7	[45, 59]	E475	86.055
230622_E475_1-7	[45, 59]	E475	38.9596
230622_E475_1-7	[45, 59]	E475	19.8492
230622_E475_1-7	[45, 59]	E475	83.0778
230622_E475_1-7	[45, 59]	E475	51.274
230622_E475_1-7	[45, 59]	E475	70.2444
230622_E475_1-7	[45, 59]	E475	44.4924
230622_E475_1-7	[45, 59]	E475	88.1982
230622_E475_1-7	[45, 59]	E475	70.8137
230622_E475_2-4	[45, 59]	E475	77.9807
230622_E475_2-4	[45, 59]	E475	72.6562
230622_E475_2-4	[45, 59]	E475	70.7763
230622_E475_2-4	[45, 59]	E475	82.1043
230622_E475_2-4	[45, 59]	E475	82.6907
230622_E475_2-4	[45, 59]	E475	37.1506
230622_E475_2-4	[45, 59]	E475	51.3472
230622_E475_2-4	[45, 59]	E475	40.6127
230622_E475_2-4	[45, 59]	E475	82.3057
230622_E475_2-4	[45, 59]	E475	80.1683
230622_E475_2-4	[45, 59]	E475	45.1397
230622_E475_2-4	[45, 59]	E475	61.3917
230622_E475_2-4	[45, 59]	E475	62.9134
230622_E475_2-4	[45, 59]	E475	52.9408
230622_E475_2-4	[45, 59]	E475	68.5673
230622_E475_3-6	[45, 59]	E475	65.2279
230622_E475_3-6	[45, 59]	E475	59.5647
230622_E475_3-6	[45, 59]	E475	41.2818
230622_E475_3-6	[45, 59]	E475	77.4168
230622_E475_3-6	[45, 59]	E475	88.4271
230622_E475_3-6	[45, 59]	E475	59.2822
230622_E475_3-6	[45, 59]	E475	80.9492
230622_E475_3-6	[45, 59]	E475	27.4075
230622_E475_3-6	[45, 59]	E475	71.4355
230622_E475_3-6	[45, 59]	E475	87.8934
230527_E500_1-4	[45, 59]	E500	49.9232
230527_E500_1-4	[45, 59]	E500	15.2096
230527_E500_1-4	[45, 59]	E500	88.1896
230527_E500_1-4	[45, 59]	E500	83.999
230527_E500_1-4	[45, 59]	E500	64.0996
230527_E500_1-4	[45, 59]	E500	49.6115
230527_E500_1-4	[45, 59]	E500	78.146
230527_E500_1-4	[45, 59]	E500	88.5249
230527_E500_1-4	[45, 59]	E500	85.1767
230527_E500_1-8	[45, 59]	E500	79.1135
230527_E500_1-8	[45, 59]	E500	42.3714
230527_E500_1-8	[45, 59]	E500	11.4345
230527_E500_1-8	[45, 59]	E500	28.1013
230527_E500_1-8	[45, 59]	E500	82.1976
230527_E500_1-8	[45, 59]	E500	17.4556
230527_E500_1-8	[45, 59]	E500	67.9874
230527_E500_1-8	[45, 59]	E500	50.0999
230527_E500_1-8	[45, 59]	E500	80.4869
230527_E500_1-8	[45, 59]	E500	76.0039
230527_E500_1-8	[45, 59]	E500	87.9505
230527_E500_1-8	[45, 59]	E500	61.4972
230527_E500_1-8	[45, 59]	E500	5.90699
230527_E500_1-8	[45, 59]	E500	16.2339
230527_E500_1-8	[45, 59]	E500	88.2063
230527_E500_1-8	[45, 59]	E500	77.799
230527_E500_1-8	[45, 59]	E500	38.9461
230527_E500_1-8	[45, 59]	E500	45.4348
230527_E500_1-8	[45, 59]	E500	47.4506
230527_E500_1-8	[45, 59]	E500	71.8236
230527_E500_1-8	[45, 59]	E500	36.8507
230527_E500_1-9	[45, 59]	E500	58.7227
230527_E500_1-9	[45, 59]	E500	89.7026
230527_E500_1-9	[45, 59]	E500	76.9608
230527_E500_1-9	[45, 59]	E500	86.3474
230527_E500_1-9	[45, 59]	E500	43.7039
230527_E500_1-9	[45, 59]	E500	44.0727
230527_E500_1-9	[45, 59]	E500	40.18
230527_E500_1-9	[45, 59]	E500	72.205
230527_E500_1-9	[45, 59]	E500	71.9897
230601_E500_1-7	[45, 59]	E500	36.0528
230601_E500_1-7	[45, 59]	E500	86.1203
230601_E500_1-7	[45, 59]	E500	42.9762
230601_E500_1-7	[45, 59]	E500	11.2029
230601_E500_1-7	[45, 59]	E500	76.0376
230601_E500_1-7	[45, 59]	E500	55.4222
230601_E500_1-7	[45, 59]	E500	78.46
230601_E500_1-7	[45, 59]	E500	9.93494
230601_E500_1-7	[45, 59]	E500	66.3207
230601_E500_1-7	[45, 59]	E500	42.8595
230601_E500_2-3	[45, 59]	E500	38.0987
230601_E500_2-3	[45, 59]	E500	65.199
230601_E500_2-3	[45, 59]	E500	37.4264
230601_E500_2-3	[45, 59]	E500	87.951
230601_E500_2-3	[45, 59]	E500	80.4089
230601_E500_2-3	[45, 59]	E500	60.3039
230601_E500_2-3	[45, 59]	E500	86.2727
230601_E500_2-3	[45, 59]	E500	68.5805
230601_E500_2-3	[45, 59]	E500	55.1348
230601_E500_2-3	[45, 59]	E500	70.9231
230601_E500_2-3	[45, 59]	E500	89.9876
230601_E500_2-5	[45, 59]	E500	83.1088
230601_E500_2-5	[45, 59]	E500	52.948
230601_E500_2-5	[45, 59]	E500	87.2232
230601_E500_2-5	[45, 59]	E500	78.7714
230601_E500_2-5	[45, 59]	E500	15.9381
230601_E500_2-5	[45, 59]	E500	59.3558
230601_E500_2-5	[45, 59]	E500	88.8267
230601_E500_2-5	[45, 59]	E500	89.6417
230601_E500_2-5	[45, 59]	E500	86.8631
230601_E500_2-5	[45, 59]	E500	21.1227
230601_E500_2-5	[45, 59]	E500	87.879
230601_E500_2-5	[45, 59]	E500	67.9326
230601_E500_2-5	[45, 59]	E500	38.1814
230601_E500_2-5	[45, 59]	E500	28.3483
230601_E500_2-5	[45, 59]	E500	70.7498
230601_E500_2-5	[45, 59]	E500	75.76
230601_E500_2-5	[45, 59]	E500	62.3625
230601_E500_2-6	[45, 59]	E500	60.2954
230601_E500_2-6	[45, 59]	E500	50.4101
230601_E500_2-6	[45, 59]	E500	41.1022
230601_E500_2-6	[45, 59]	E500	61.8871
230601_E500_2-6	[45, 59]	E500	70.7412
230601_E500_2-6	[45, 59]	E500	88.6065
230601_E500_2-6	[45, 59]	E500	78.5583
230601_E500_2-6	[45, 59]	E500	62.123
230601_E500_2-6	[45, 59]	E500	86.8365
230601_E500_2-6	[45, 59]	E500	77.0674
230601_E500_2-6	[45, 59]	E500	70.751
230601_E500_2-6	[45, 59]	E500	83.8596
230601_E500_2-6	[45, 59]	E500	37.6476
230601_E500_2-6	[45, 59]	E500	77.7231
230622_E475_1-6	[60, 74]	E475	60.143
230622_E475_1-6	[60, 74]	E475	52.1852
230622_E475_1-6	[60, 74]	E475	62.4758
230622_E475_1-6	[60, 74]	E475	60.7799
230622_E475_1-6	[60, 74]	E475	56.5961
230622_E475_1-6	[60, 74]	E475	77.1224
230622_E475_1-6	[60, 74]	E475	55.6837
230622_E475_1-6	[60, 74]	E475	88.4195
230622_E475_1-6	[60, 74]	E475	76.577
230622_E475_1-6	[60, 74]	E475	88.3315
230622_E475_1-6	[60, 74]	E475	78.1385
230622_E475_1-6	[60, 74]	E475	62.1719
230622_E475_1-6	[60, 74]	E475	52.6887
230622_E475_1-6	[60, 74]	E475	77.8612
230622_E475_1-8	[60, 74]	E475	83.1111
230622_E475_1-8	[60, 74]	E475	87.7596
230622_E475_1-8	[60, 74]	E475	62.5414
230622_E475_1-8	[60, 74]	E475	30.522
230622_E475_1-8	[60, 74]	E475	76.8931
230622_E475_1-8	[60, 74]	E475	88.2263
230622_E475_1-8	[60, 74]	E475	75.3366
230622_E475_1-8	[60, 74]	E475	48.1151
230622_E475_1-8	[60, 74]	E475	57.3888
230622_E475_1-8	[60, 74]	E475	70.9046
230622_E475_1-8	[60, 74]	E475	58.3696
230622_E475_1-8	[60, 74]	E475	45.0513
230622_E475_1-8	[60, 74]	E475	56.2608
230622_E475_1-8	[60, 74]	E475	72.2862
230622_E475_2-6	[60, 74]	E475	60.0617
230622_E475_2-6	[60, 74]	E475	29.7184
230622_E475_2-6	[60, 74]	E475	83.499
230622_E475_2-6	[60, 74]	E475	45.8535
230622_E475_2-6	[60, 74]	E475	19.253
230622_E475_2-6	[60, 74]	E475	68.4474
230622_E475_2-6	[60, 74]	E475	78.3212
230622_E475_2-6	[60, 74]	E475	82.8772
230622_E475_2-6	[60, 74]	E475	56.6792
230622_E475_2-6	[60, 74]	E475	76.1824
230622_E475_2-6	[60, 74]	E475	14.173
230622_E475_2-6	[60, 74]	E475	61.8576
230622_E475_2-6	[60, 74]	E475	53.455
230622_E475_2-6	[60, 74]	E475	84.0432
230622_E475_2-6	[60, 74]	E475	35.8031
230622_E475_2-6	[60, 74]	E475	60.6332
230622_E475_2-6	[60, 74]	E475	20.8425
230622_E475_2-6	[60, 74]	E475	15.3877
230622_E475_2-6	[60, 74]	E475	15.7518
230622_E475_2-6	[60, 74]	E475	50.07
230622_E475_2-6	[60, 74]	E475	10.2512
230622_E475_2-6	[60, 74]	E475	86.3274
230622_E475_2-6	[60, 74]	E475	70.1974
230622_E475_2-6	[60, 74]	E475	47.2046
230622_E475_2-6	[60, 74]	E475	60.9971
230622_E475_2-6	[60, 74]	E475	59.5493
230622_E475_2-6	[60, 74]	E475	59.3609
230622_E475_2-6	[60, 74]	E475	82.8291
230622_E475_2-6	[60, 74]	E475	44.4215
230622_E475_2-6	[60, 74]	E475	66.213
230622_E475_2-6	[60, 74]	E475	41.893
230622_E475_2-6	[60, 74]	E475	39.9626
230622_E475_2-6	[60, 74]	E475	87.026
230622_E475_2-6	[60, 74]	E475	58.8452
230622_E475_2-6	[60, 74]	E475	57.8625
230622_E475_2-6	[60, 74]	E475	80.0413
230622_E475_2-6	[60, 74]	E475	58.039
230622_E475_2-6	[60, 74]	E475	55.4694
230622_E475_2-6	[60, 74]	E475	76.6669
230622_E475_3-1	[60, 74]	E475	54.3058
230622_E475_3-1	[60, 74]	E475	57.074
230622_E475_3-1	[60, 74]	E475	85.1504
230622_E475_3-1	[60, 74]	E475	72.7095
230622_E475_3-1	[60, 74]	E475	70.2269
230622_E475_3-1	[60, 74]	E475	89.4043
230622_E475_3-1	[60, 74]	E475	75.0044
230622_E475_3-1	[60, 74]	E475	74.346
230622_E475_3-1	[60, 74]	E475	82.1736
230622_E475_3-2	[60, 74]	E475	71.5604
230622_E475_3-2	[60, 74]	E475	77.0677
230622_E475_3-2	[60, 74]	E475	52.2253
230622_E475_3-2	[60, 74]	E475	73.4564
230622_E475_3-2	[60, 74]	E475	53.6697
230622_E475_3-2	[60, 74]	E475	85.6804
230622_E475_3-2	[60, 74]	E475	40.1759
230622_E475_3-2	[60, 74]	E475	71.504
230622_E475_3-2	[60, 74]	E475	50.3279
230622_E475_3-2	[60, 74]	E475	84.7196
230527_E500_1-3	[60, 74]	E500	85.2957
230527_E500_1-3	[60, 74]	E500	78.851
230527_E500_1-3	[60, 74]	E500	82.6975
230527_E500_1-3	[60, 74]	E500	73.0923
230527_E500_1-3	[60, 74]	E500	85.8964
230527_E500_1-3	[60, 74]	E500	82.929
230527_E500_1-3	[60, 74]	E500	87.6008
230527_E500_1-3	[60, 74]	E500	44.1795
230527_E500_1-3	[60, 74]	E500	72.2806
230527_E500_1-3	[60, 74]	E500	37.6272
230527_E500_1-3	[60, 74]	E500	79.1224
230527_E500_1-3	[60, 74]	E500	29.9076
230527_E500_1-3	[60, 74]	E500	72.1637
230527_E500_1-3	[60, 74]	E500	76.0561
230527_E500_1-6	[60, 74]	E500	34.1499
230527_E500_1-6	[60, 74]	E500	12.4244
230527_E500_1-6	[60, 74]	E500	66.9734
230527_E500_1-6	[60, 74]	E500	64.7268
230527_E500_1-6	[60, 74]	E500	14.7441
230527_E500_1-6	[60, 74]	E500	35.9703
230527_E500_1-6	[60, 74]	E500	11.8389
230527_E500_1-6	[60, 74]	E500	31.2622
230527_E500_1-6	[60, 74]	E500	57.0076
230527_E500_1-6	[60, 74]	E500	34.172
230527_E500_1-6	[60, 74]	E500	26.5606
230527_E500_1-6	[60, 74]	E500	13.5343
230527_E500_1-6	[60, 74]	E500	64.2778
230527_E500_1-6	[60, 74]	E500	18.9778
230527_E500_1-6	[60, 74]	E500	40.1431
230527_E500_1-6	[60, 74]	E500	46.26
230527_E500_1-6	[60, 74]	E500	85.785
230527_E500_1-6	[60, 74]	E500	32.9616
230527_E500_1-6	[60, 74]	E500	79.1195
230527_E500_1-6	[60, 74]	E500	39.2163
230527_E500_1-6	[60, 74]	E500	67.9171
230527_E500_1-6	[60, 74]	E500	79.542
230527_E500_1-6	[60, 74]	E500	64.624
230527_E500_1-6	[60, 74]	E500	57.4733
230601_E500_1-3	[60, 74]	E500	79.297
230601_E500_1-3	[60, 74]	E500	86.5825
230601_E500_1-3	[60, 74]	E500	79.1577
230601_E500_1-3	[60, 74]	E500	87.4546
230601_E500_1-3	[60, 74]	E500	88.5693
230601_E500_1-3	[60, 74]	E500	83.3121
230601_E500_1-3	[60, 74]	E500	84.4283
230601_E500_1-3	[60, 74]	E500	88.618
230601_E500_1-3	[60, 74]	E500	51.6343
230601_E500_1-3	[60, 74]	E500	82.6503
230601_E500_1-3	[60, 74]	E500	67.8921
230601_E500_1-3	[60, 74]	E500	88.3777
230601_E500_1-6	[60, 74]	E500	5.13879
230601_E500_1-6	[60, 74]	E500	18.0985
230601_E500_1-6	[60, 74]	E500	39.5147
230601_E500_1-6	[60, 74]	E500	35.2338
230601_E500_1-6	[60, 74]	E500	86.6377
230601_E500_1-6	[60, 74]	E500	82.0667
230601_E500_1-6	[60, 74]	E500	7.02326
230601_E500_1-6	[60, 74]	E500	20.8868
230601_E500_1-6	[60, 74]	E500	87.8283
230601_E500_1-6	[60, 74]	E500	31.0939
230601_E500_1-6	[60, 74]	E500	31.1702
230601_E500_1-8	[60, 74]	E500	45.5887
230601_E500_1-8	[60, 74]	E500	86.992
230601_E500_1-8	[60, 74]	E500	87.4867
230601_E500_1-8	[60, 74]	E500	78.0038
230601_E500_1-8	[60, 74]	E500	67.6967
230601_E500_1-8	[60, 74]	E500	82.5786
230601_E500_1-8	[60, 74]	E500	85.1598
230601_E500_1-8	[60, 74]	E500	89.3904
230601_E500_1-8	[60, 74]	E500	47.5748
230601_E500_1-8	[60, 74]	E500	83.4583
230601_E500_1-8	[60, 74]	E500	43.781
230601_E500_1-8	[60, 74]	E500	38.5235
230601_E500_1-8	[60, 74]	E500	12.7462
230601_E500_1-8	[60, 74]	E500	23.2396
230601_E500_1-8	[60, 74]	E500	86.3461
230601_E500_1-8	[60, 74]	E500	23.1588
230601_E500_1-8	[60, 74]	E500	72.9894
230601_E500_1-8	[60, 74]	E500	85.8141
230601_E500_1-8	[60, 74]	E500	67.1911
230601_E500_1-8	[60, 74]	E500	85.6636
230601_E500_1-8	[60, 74]	E500	71.9263
230601_E500_1-9	[60, 74]	E500	84.9477
230601_E500_1-9	[60, 74]	E500	56.0447
230601_E500_1-9	[60, 74]	E500	84.7161
230601_E500_1-9	[60, 74]	E500	45.0327
230601_E500_1-9	[60, 74]	E500	35.3055
230601_E500_1-9	[60, 74]	E500	24.6152
230601_E500_1-9	[60, 74]	E500	68.2478
230601_E500_1-9	[60, 74]	E500	89.4294
230601_E500_1-9	[60, 74]	E500	77.8237
230601_E500_1-9	[60, 74]	E500	56.5344
230601_E500_1-9	[60, 74]	E500	88.2749
230601_E500_1-9	[60, 74]	E500	51.012
230601_E500_1-9	[60, 74]	E500	82.0007
230601_E500_1-9	[60, 74]	E500	89.0803
230601_E500_1-9	[60, 74]	E500	45.0626
230601_E500_1-9	[60, 74]	E500	77.99
230601_E500_1-9	[60, 74]	E500	57.2216
230601_E500_1-9	[60, 74]	E500	70.4314
230601_E500_1-9	[60, 74]	E500	63.7847
230601_E500_1-9	[60, 74]	E500	83.1167
230601_E500_2-2	[60, 74]	E500	87.579
230601_E500_2-2	[60, 74]	E500	62.9495
230601_E500_2-2	[60, 74]	E500	78.8819
230601_E500_2-2	[60, 74]	E500	81.1471
230601_E500_2-2	[60, 74]	E500	85.0144
230601_E500_2-2	[60, 74]	E500	87.0077
230601_E500_2-2	[60, 74]	E500	61.3791
230601_E500_2-2	[60, 74]	E500	88.2426
230527_E500_1-2	[75, 89]	E500	81.3243
230527_E500_1-2	[75, 89]	E500	57.3463
230527_E500_1-2	[75, 89]	E500	83.3663
230527_E500_1-2	[75, 89]	E500	65.1617
230527_E500_1-2	[75, 89]	E500	64.9359
230527_E500_1-2	[75, 89]	E500	86.1978
230527_E500_1-2	[75, 89]	E500	49.0904
230527_E500_1-2	[75, 89]	E500	78.0313
230527_E500_1-2	[75, 89]	E500	51.4905
230527_E500_1-2	[75, 89]	E500	72.9297
230527_E500_1-2	[75, 89]	E500	89.6834
230527_E500_1-2	[75, 89]	E500	79.1177
230601_E500_1-1	[75, 89]	E500	81.5085
230601_E500_1-1	[75, 89]	E500	72.416
230601_E500_1-1	[75, 89]	E500	88.8878
230601_E500_1-1	[75, 89]	E500	35.9531
230601_E500_1-1	[75, 89]	E500	89.4147
230601_E500_1-10	[75, 89]	E500	56.1862
230601_E500_1-10	[75, 89]	E500	67.5009
230601_E500_1-10	[75, 89]	E500	64.2389
230601_E500_1-10	[75, 89]	E500	8.63297
230601_E500_1-10	[75, 89]	E500	69.5111
230601_E500_1-10	[75, 89]	E500	39.2295
230601_E500_1-10	[75, 89]	E500	24.7841
230601_E500_1-10	[75, 89]	E500	29.825
230601_E500_1-10	[75, 89]	E500	59.7273
230601_E500_1-10	[75, 89]	E500	83.4573
230601_E500_1-10	[75, 89]	E500	82.1249
230601_E500_1-10	[75, 89]	E500	87.093
230601_E500_1-10	[75, 89]	E500	36.9536
230601_E500_1-10	[75, 89]	E500	81.3751
230601_E500_1-10	[75, 89]	E500	85.305
230601_E500_1-10	[75, 89]	E500	68.9872
230601_E500_1-10	[75, 89]	E500	76.9964
230601_E500_1-10	[75, 89]	E500	79.4151
230601_E500_1-10	[75, 89]	E500	67.2717
230601_E500_1-10	[75, 89]	E500	29.5082
230601_E500_1-10	[75, 89]	E500	48.0012
230601_E500_1-2	[75, 89]	E500	23.2087
230601_E500_1-2	[75, 89]	E500	32.277
230601_E500_1-2	[75, 89]	E500	79.3279
230601_E500_1-2	[75, 89]	E500	82.5627
230601_E500_1-2	[75, 89]	E500	79.6008
230601_E500_1-2	[75, 89]	E500	7.7443
230601_E500_1-2	[75, 89]	E500	85.7438
230601_E500_1-2	[75, 89]	E500	47.2875
230601_E500_1-2	[75, 89]	E500	86.5338
230601_E500_1-2	[75, 89]	E500	52.8228
230601_E500_1-2	[75, 89]	E500	72.2143
230601_E500_1-2	[75, 89]	E500	33.4793
230601_E500_1-4	[75, 89]	E500	27.7041
230601_E500_1-4	[75, 89]	E500	62.8045
230601_E500_1-4	[75, 89]	E500	71.2223
230601_E500_1-4	[75, 89]	E500	75.943
230601_E500_1-4	[75, 89]	E500	34.6968
230601_E500_1-4	[75, 89]	E500	62.1676
230601_E500_1-4	[75, 89]	E500	76.7457
230601_E500_1-4	[75, 89]	E500	72.5235
230601_E500_1-4	[75, 89]	E500	38.1823
230601_E500_1-4	[75, 89]	E500	37.5708
230601_E500_1-4	[75, 89]	E500	53.2608
230601_E500_1-4	[75, 89]	E500	38.2207
230601_E500_1-4	[75, 89]	E500	42.6728
230601_E500_1-4	[75, 89]	E500	54.5495
230601_E500_2-1	[75, 89]	E500	75.2203
230601_E500_2-1	[75, 89]	E500	74.5099
230601_E500_2-1	[75, 89]	E500	80.6732
230601_E500_2-1	[75, 89]	E500	54.7455
230601_E500_2-1	[75, 89]	E500	77.6958
230601_E500_2-1	[75, 89]	E500	64.576
230601_E500_2-1	[75, 89]	E500	85.692
230601_E500_2-1	[75, 89]	E500	89.0658
230601_E500_2-1	[75, 89]	E500	66.1803
230601_E500_2-1	[75, 89]	E500	76.639
230601_E500_2-1	[75, 89]	E500	86.0517
230601_E500_2-1	[75, 89]	E500	79.9531
230601_E500_2-1	[75, 89]	E500	83.3915
230601_E500_2-1	[75, 89]	E500	85.5595
230601_E500_2-1	[75, 89]	E500	26.2766
230601_E500_2-1	[75, 89]	E500	84.5492
230601_E500_2-1	[75, 89]	E500	78.9114
230914_E525_4-6	[75, 89]	E525	88.6658
230914_E525_4-6	[75, 89]	E525	73.8415
230914_E525_4-6	[75, 89]	E525	52.0378
230914_E525_4-6	[75, 89]	E525	44.5849
230914_E525_4-6	[75, 89]	E525	82.1098
230914_E525_4-6	[75, 89]	E525	78.5627
230914_E525_4-6	[75, 89]	E525	79.939
230914_E525_4-6	[75, 89]	E525	71.2513
230914_E525_4-6	[75, 89]	E525	57.5803
230914_E525_4-6	[75, 89]	E525	88.7791
230914_E525_4-6	[75, 89]	E525	67.2575
230914_E525_4-6	[75, 89]	E525	76.8326
230914_E525_4-6	[75, 89]	E525	59.9328
230914_E525_4-6	[75, 89]	E525	89.0194
230914_E525_5-2	[75, 89]	E525	23.5966
230914_E525_5-2	[75, 89]	E525	10.2482
230914_E525_5-2	[75, 89]	E525	9.52145
230914_E525_5-2	[75, 89]	E525	5.07775
230914_E525_5-2	[75, 89]	E525	47.8694
230914_E525_5-2	[75, 89]	E525	21.6287
230914_E525_5-2	[75, 89]	E525	36.3058
230914_E525_5-2	[75, 89]	E525	52.7454
230914_E525_5-2	[75, 89]	E525	28.773
230912_E525_2-5	[90, 104]	E525	89.2601
230912_E525_2-5	[90, 104]	E525	89.5256
230912_E525_2-5	[90, 104]	E525	78.3892
230912_E525_2-5	[90, 104]	E525	74.3897
230912_E525_2-5	[90, 104]	E525	89.3322
230912_E525_2-5	[90, 104]	E525	78.9403
230912_E525_2-5	[90, 104]	E525	83.0675
230912_E525_2-5	[90, 104]	E525	55.0865
230912_E525_2-5	[90, 104]	E525	80.6805
230912_E525_2-5	[90, 104]	E525	68.8615
230912_E525_2-5	[90, 104]	E525	55.0459
230912_E525_2-5	[90, 104]	E525	88.1652
230912_E525_2-5	[90, 104]	E525	61.7387
230912_E525_2-5	[90, 104]	E525	79.6333
230912_E525_2-5	[90, 104]	E525	61.3657
230912_E525_2-5	[90, 104]	E525	82.961
230912_E525_2-5	[90, 104]	E525	77.9675
230913_E525_1-3	[90, 104]	E525	64.1695
230913_E525_1-3	[90, 104]	E525	74.7355
230913_E525_1-3	[90, 104]	E525	72.3423
230913_E525_1-3	[90, 104]	E525	85.2463
230913_E525_1-3	[90, 104]	E525	82.5777
230913_E525_1-3	[90, 104]	E525	87.3283
230913_E525_1-3	[90, 104]	E525	77.8047
230913_E525_1-3	[90, 104]	E525	89.1374
230913_E525_1-3	[90, 104]	E525	83.713
230913_E525_1-3	[90, 104]	E525	89.3537
230913_E525_1-3	[90, 104]	E525	88.5494
230913_E525_1-3	[90, 104]	E525	88.8715
230913_E525_1-3	[90, 104]	E525	87.643
230913_E525_1-3	[90, 104]	E525	82.7005
230913_E525_1-7	[90, 104]	E525	88.3897
230913_E525_1-7	[90, 104]	E525	64.2462
230913_E525_1-7	[90, 104]	E525	80.7304
230913_E525_1-7	[90, 104]	E525	87.7653
230913_E525_1-7	[90, 104]	E525	9.53481
230913_E525_1-7	[90, 104]	E525	86.5472
230913_E525_1-7	[90, 104]	E525	59.7923
230913_E525_1-7	[90, 104]	E525	85.2916
230913_E525_1-7	[90, 104]	E525	87.9138
230914_E525_4-1	[90, 104]	E525	34.7852
230914_E525_4-1	[90, 104]	E525	1.53376
230914_E525_4-1	[90, 104]	E525	5.46328
230914_E525_4-1	[90, 104]	E525	79.4081
230914_E525_4-7	[90, 104]	E525	87.008
230914_E525_4-7	[90, 104]	E525	63.868
230914_E525_4-7	[90, 104]	E525	27.898
230914_E525_4-7	[90, 104]	E525	71.8604
230914_E525_4-7	[90, 104]	E525	51.5771
230914_E525_4-7	[90, 104]	E525	8.39639
230914_E525_4-7	[90, 104]	E525	59.2517
230914_E525_4-7	[90, 104]	E525	17.6842
230914_E525_4-7	[90, 104]	E525	74.2983
230914_E525_4-7	[90, 104]	E525	12.0946
230914_E525_4-7	[90, 104]	E525	70.2555
230914_E525_4-7	[90, 104]	E525	19.3206
230914_E525_4-7	[90, 104]	E525	37.4037
230914_E525_4-7	[90, 104]	E525	63.5639
230914_E525_4-7	[90, 104]	E525	82.4678
230914_E525_4-7	[90, 104]	E525	8.14661
230914_E525_4-7	[90, 104]	E525	41.8798

## Sheet: Fig1D
Embryo ID	EPI cell number group	Embryo stage	Cell orientation toward VE-boundary (deg)
230727_E425_1-10	[15, 29]	E425	79.3359
230727_E425_1-10	[15, 29]	E425	72.5959
230727_E425_1-10	[15, 29]	E425	78.4793
230727_E425_1-10	[15, 29]	E425	86.7121
230727_E425_1-10	[15, 29]	E425	18.2428
230727_E425_1-10	[15, 29]	E425	52.4594
230727_E425_1-10	[15, 29]	E425	87.648
230727_E425_1-10	[15, 29]	E425	74.0044
230727_E425_1-10	[15, 29]	E425	63.4239
230727_E425_1-10	[15, 29]	E425	86.6097
230727_E425_1-10	[15, 29]	E425	58.9029
230727_E425_1-10	[15, 29]	E425	86.0576
230727_E425_1-10	[15, 29]	E425	88.4184
230727_E425_1-10	[15, 29]	E425	89.4349
230727_E425_1-10	[15, 29]	E425	52.2197
230727_E425_1-10	[15, 29]	E425	62.3293
230727_E425_1-10	[15, 29]	E425	46.5207
230727_E425_1-11	[15, 29]	E425	65.1422
230727_E425_1-11	[15, 29]	E425	82.4027
230727_E425_1-11	[15, 29]	E425	48.6477
230727_E425_1-11	[15, 29]	E425	74.8225
230727_E425_1-11	[15, 29]	E425	74.9641
230727_E425_1-11	[15, 29]	E425	78.5704
230727_E425_1-11	[15, 29]	E425	78.2922
230727_E425_1-11	[15, 29]	E425	78.8173
230727_E425_1-11	[15, 29]	E425	70.3964
230727_E425_1-11	[15, 29]	E425	81.9085
230727_E425_1-11	[15, 29]	E425	38.8044
230727_E425_1-11	[15, 29]	E425	70.1635
230727_E425_1-11	[15, 29]	E425	79.3238
230727_E425_1-12	[15, 29]	E425	63.4283
230727_E425_1-12	[15, 29]	E425	69.974
230727_E425_1-12	[15, 29]	E425	62.4986
230727_E425_1-12	[15, 29]	E425	46.0041
230727_E425_1-12	[15, 29]	E425	67.5628
230727_E425_1-12	[15, 29]	E425	25.9282
230727_E425_1-12	[15, 29]	E425	19.2576
230727_E425_1-12	[15, 29]	E425	50.5226
230727_E425_1-12	[15, 29]	E425	49.6841
230727_E425_1-12	[15, 29]	E425	74.1784
230727_E425_1-12	[15, 29]	E425	69.7172
230727_E425_1-12	[15, 29]	E425	49.5536
230727_E425_1-12	[15, 29]	E425	56.9256
230727_E425_1-12	[15, 29]	E425	78.9078
230727_E425_1-12	[15, 29]	E425	89.1695
230727_E425_1-12	[15, 29]	E425	48.207
230727_E425_1-12	[15, 29]	E425	75.2656
230727_E425_1-12	[15, 29]	E425	15.0153
230727_E425_1-12	[15, 29]	E425	57.3061
230727_E425_1-12	[15, 29]	E425	88.701
230727_E425_1-12	[15, 29]	E425	70.4928
230727_E425_1-12	[15, 29]	E425	42.9961
230727_E425_1-15	[15, 29]	E425	14.9477
230727_E425_1-15	[15, 29]	E425	76.2146
230727_E425_1-15	[15, 29]	E425	68.6339
230727_E425_1-15	[15, 29]	E425	68.7411
230727_E425_1-15	[15, 29]	E425	70.1253
230727_E425_1-15	[15, 29]	E425	50.3836
230727_E425_1-15	[15, 29]	E425	89.9065
230727_E425_1-15	[15, 29]	E425	43.4843
230727_E425_1-15	[15, 29]	E425	30.9241
230727_E425_1-15	[15, 29]	E425	58.0989
230727_E425_1-15	[15, 29]	E425	51.083
230727_E425_1-15	[15, 29]	E425	57.1442
230727_E425_1-15	[15, 29]	E425	80.7006
230727_E425_1-15	[15, 29]	E425	45.3189
230727_E425_1-15	[15, 29]	E425	52.7822
230727_E425_1-15	[15, 29]	E425	76.3525
230727_E425_1-17	[15, 29]	E425	65.54
230727_E425_1-17	[15, 29]	E425	76.687
230727_E425_1-17	[15, 29]	E425	53.7546
230727_E425_1-17	[15, 29]	E425	71.9154
230727_E425_1-17	[15, 29]	E425	67.46
230727_E425_1-17	[15, 29]	E425	24.4888
230727_E425_1-17	[15, 29]	E425	48.9827
230727_E425_1-17	[15, 29]	E425	68.4413
230727_E425_1-17	[15, 29]	E425	70.8192
230727_E425_1-17	[15, 29]	E425	17.5735
230727_E425_1-17	[15, 29]	E425	64.2375
230727_E425_1-17	[15, 29]	E425	18.6052
230727_E425_1-17	[15, 29]	E425	76.4832
230727_E425_1-17	[15, 29]	E425	31.02
230727_E425_1-17	[15, 29]	E425	21.7002
230727_E425_1-17	[15, 29]	E425	0.887219
230727_E425_1-17	[15, 29]	E425	51.1561
230727_E425_1-3	[15, 29]	E425	28.3664
230727_E425_1-3	[15, 29]	E425	27.0146
230727_E425_1-3	[15, 29]	E425	74.703
230727_E425_1-3	[15, 29]	E425	62.6725
230727_E425_1-3	[15, 29]	E425	58.2671
230727_E425_1-3	[15, 29]	E425	72.3965
230727_E425_1-3	[15, 29]	E425	34.9995
230727_E425_1-3	[15, 29]	E425	8.02684
230727_E425_1-3	[15, 29]	E425	45.0718
230727_E425_1-3	[15, 29]	E425	26.008
230727_E425_1-3	[15, 29]	E425	66.1177
230727_E425_1-3	[15, 29]	E425	8.91326
230727_E425_1-3	[15, 29]	E425	61.6742
230727_E425_1-3	[15, 29]	E425	16.6135
230727_E425_1-3	[15, 29]	E425	26.8682
230727_E425_1-3	[15, 29]	E425	74.1186
230727_E425_1-3	[15, 29]	E425	85.6972
230727_E425_1-3	[15, 29]	E425	83.8612
230727_E425_1-3	[15, 29]	E425	73.2593
230727_E425_1-4	[15, 29]	E425	80.0116
230727_E425_1-4	[15, 29]	E425	67.7331
230727_E425_1-4	[15, 29]	E425	16.9793
230727_E425_1-4	[15, 29]	E425	71.889
230727_E425_1-4	[15, 29]	E425	83.9965
230727_E425_1-4	[15, 29]	E425	33.1521
230727_E425_1-4	[15, 29]	E425	76.804
230727_E425_1-4	[15, 29]	E425	58.1088
230727_E425_1-4	[15, 29]	E425	78.12
230727_E425_1-4	[15, 29]	E425	33.1302
230727_E425_1-4	[15, 29]	E425	89.9918
230727_E425_1-4	[15, 29]	E425	71.4689
230727_E425_1-4	[15, 29]	E425	81.8192
230727_E425_1-4	[15, 29]	E425	72.6053
230727_E425_1-4	[15, 29]	E425	83.5476
230727_E425_1-4	[15, 29]	E425	84.2128
230727_E425_1-5	[15, 29]	E425	60.8556
230727_E425_1-5	[15, 29]	E425	87.9105
230727_E425_1-5	[15, 29]	E425	67.2812
230727_E425_1-5	[15, 29]	E425	51.7785
230727_E425_1-5	[15, 29]	E425	56.2888
230727_E425_1-5	[15, 29]	E425	51.989
230727_E425_1-5	[15, 29]	E425	76.2626
230727_E425_1-5	[15, 29]	E425	89.632
230727_E425_1-5	[15, 29]	E425	15.7335
230727_E425_1-5	[15, 29]	E425	71.7128
230727_E425_1-5	[15, 29]	E425	56.1475
230727_E425_1-5	[15, 29]	E425	85.7708
230727_E425_1-5	[15, 29]	E425	8.00594
230727_E425_1-5	[15, 29]	E425	57.4927
230727_E425_1-5	[15, 29]	E425	22.8044
230727_E425_1-5	[15, 29]	E425	23.4618
230727_E425_1-5	[15, 29]	E425	66.5913
230727_E425_1-5	[15, 29]	E425	47.9
230727_E425_1-6	[15, 29]	E425	66.0333
230727_E425_1-6	[15, 29]	E425	59.9263
230727_E425_1-6	[15, 29]	E425	11.8742
230727_E425_1-6	[15, 29]	E425	41.4413
230727_E425_1-6	[15, 29]	E425	5.72096
230727_E425_1-6	[15, 29]	E425	21.081
230727_E425_1-6	[15, 29]	E425	51.5447
230727_E425_1-6	[15, 29]	E425	78.1078
230727_E425_1-6	[15, 29]	E425	52.8214
230727_E425_1-6	[15, 29]	E425	23.3631
230727_E425_1-6	[15, 29]	E425	37.5385
230727_E425_1-6	[15, 29]	E425	53.9367
230727_E425_1-6	[15, 29]	E425	20.8181
230727_E425_1-6	[15, 29]	E425	52.8121
230727_E425_1-6	[15, 29]	E425	14.779
230727_E425_1-6	[15, 29]	E425	24.3868
230727_E425_1-6	[15, 29]	E425	44.4429
230727_E425_1-6	[15, 29]	E425	86.3654
230727_E425_1-6	[15, 29]	E425	55.3446
230727_E425_1-7	[15, 29]	E425	61.7142
230727_E425_1-7	[15, 29]	E425	50.7296
230727_E425_1-7	[15, 29]	E425	87.2731
230727_E425_1-7	[15, 29]	E425	30.7012
230727_E425_1-7	[15, 29]	E425	35.4939
230727_E425_1-7	[15, 29]	E425	71.3372
230727_E425_1-7	[15, 29]	E425	79.2287
230727_E425_1-7	[15, 29]	E425	85.1518
230727_E425_1-7	[15, 29]	E425	43.3133
230727_E425_1-7	[15, 29]	E425	27.7007
230727_E425_1-7	[15, 29]	E425	30.2238
230727_E425_1-7	[15, 29]	E425	62.1618
230727_E425_1-7	[15, 29]	E425	79.966
230727_E425_1-7	[15, 29]	E425	38.2654
230727_E425_1-7	[15, 29]	E425	74.7524
230727_E425_1-7	[15, 29]	E425	71.1793
230731_E425_1-14	[15, 29]	E425	45.8654
230731_E425_1-14	[15, 29]	E425	69.9578
230731_E425_1-14	[15, 29]	E425	85.2146
230731_E425_1-14	[15, 29]	E425	79.5115
230731_E425_1-14	[15, 29]	E425	81.4605
230731_E425_1-14	[15, 29]	E425	87.3871
230731_E425_1-14	[15, 29]	E425	86.0136
230731_E425_1-14	[15, 29]	E425	53.3302
230731_E425_1-14	[15, 29]	E425	26.0545
230731_E425_1-14	[15, 29]	E425	85.843
230731_E425_1-14	[15, 29]	E425	32.826
230731_E425_1-14	[15, 29]	E425	69.4572
230731_E425_1-14	[15, 29]	E425	80.8194
230731_E425_1-14	[15, 29]	E425	81.4529
230731_E425_1-15	[15, 29]	E425	73.842
230731_E425_1-15	[15, 29]	E425	86.7046
230731_E425_1-15	[15, 29]	E425	86.1591
230731_E425_1-15	[15, 29]	E425	75.542
230731_E425_1-15	[15, 29]	E425	88.4493
230731_E425_1-15	[15, 29]	E425	9.00536
230731_E425_1-15	[15, 29]	E425	64.1179
230731_E425_1-15	[15, 29]	E425	68.4061
230731_E425_1-15	[15, 29]	E425	32.6213
230731_E425_1-15	[15, 29]	E425	38.6869
230731_E425_1-15	[15, 29]	E425	75.3448
230731_E425_1-15	[15, 29]	E425	68.6249
230731_E425_1-15	[15, 29]	E425	38.0446
230731_E425_1-15	[15, 29]	E425	89.5194
230731_E425_1-15	[15, 29]	E425	56.2347
230731_E425_1-15	[15, 29]	E425	37.4875
230731_E425_1-17	[15, 29]	E425	61.3927
230731_E425_1-17	[15, 29]	E425	87.6664
230731_E425_1-17	[15, 29]	E425	72.2088
230731_E425_1-17	[15, 29]	E425	62.758
230731_E425_1-17	[15, 29]	E425	78.2186
230731_E425_1-17	[15, 29]	E425	79.2607
230731_E425_1-17	[15, 29]	E425	69.3756
230731_E425_1-17	[15, 29]	E425	53.7871
230731_E425_1-17	[15, 29]	E425	29.4508
230731_E425_1-17	[15, 29]	E425	62.453
230731_E425_1-17	[15, 29]	E425	84.4789
230731_E425_1-17	[15, 29]	E425	38.71
230731_E425_1-17	[15, 29]	E425	74.8329
230731_E425_1-17	[15, 29]	E425	58.0648
230731_E425_1-17	[15, 29]	E425	42.1213
230731_E425_1-17	[15, 29]	E425	51.1864
230731_E425_1-17	[15, 29]	E425	57.8655
230731_E425_1-18	[15, 29]	E425	32.0978
230731_E425_1-18	[15, 29]	E425	34.0894
230731_E425_1-18	[15, 29]	E425	86.9049
230731_E425_1-18	[15, 29]	E425	51.26
230731_E425_1-18	[15, 29]	E425	76.8469
230731_E425_1-18	[15, 29]	E425	56.6428
230731_E425_1-18	[15, 29]	E425	44.337
230731_E425_1-18	[15, 29]	E425	82.5328
230731_E425_1-18	[15, 29]	E425	54.7043
230731_E425_1-18	[15, 29]	E425	56.0479
230731_E425_1-18	[15, 29]	E425	69.3195
230731_E425_1-18	[15, 29]	E425	12.9672
230731_E425_1-18	[15, 29]	E425	49.829
230731_E425_1-18	[15, 29]	E425	85.5593
230731_E425_1-18	[15, 29]	E425	27.4335
230731_E425_1-18	[15, 29]	E425	53.2622
230731_E425_1-18	[15, 29]	E425	67.9172
230731_E425_1-18	[15, 29]	E425	84.9895
230731_E425_1-18	[15, 29]	E425	8.0648
230731_E425_1-18	[15, 29]	E425	43.9884
230731_E425_1-19	[15, 29]	E425	68.1256
230731_E425_1-19	[15, 29]	E425	76.7794
230731_E425_1-19	[15, 29]	E425	50.2831
230731_E425_1-19	[15, 29]	E425	73.4419
230731_E425_1-19	[15, 29]	E425	77.6014
230731_E425_1-19	[15, 29]	E425	23.2142
230731_E425_1-19	[15, 29]	E425	81.7883
230731_E425_1-19	[15, 29]	E425	48.7347
230731_E425_1-19	[15, 29]	E425	58.9398
230731_E425_1-19	[15, 29]	E425	27.0135
230731_E425_1-19	[15, 29]	E425	60.6307
230731_E425_1-19	[15, 29]	E425	37.1288
230731_E425_1-19	[15, 29]	E425	19.9332
230731_E425_1-19	[15, 29]	E425	62.107
230731_E425_1-19	[15, 29]	E425	56.9406
230731_E425_1-19	[15, 29]	E425	15.833
230731_E425_1-19	[15, 29]	E425	79.1771
230731_E425_1-2	[15, 29]	E425	89.1965
230731_E425_1-2	[15, 29]	E425	18.331
230731_E425_1-2	[15, 29]	E425	69.3218
230731_E425_1-2	[15, 29]	E425	63.1428
230731_E425_1-2	[15, 29]	E425	83.096
230731_E425_1-2	[15, 29]	E425	16.8228
230731_E425_1-2	[15, 29]	E425	71.4022
230731_E425_1-2	[15, 29]	E425	39.248
230731_E425_1-2	[15, 29]	E425	20.5526
230731_E425_1-2	[15, 29]	E425	31.0741
230731_E425_1-2	[15, 29]	E425	18.3623
230731_E425_1-2	[15, 29]	E425	66.6154
230731_E425_1-2	[15, 29]	E425	70.9411
230731_E425_1-2	[15, 29]	E425	80.1846
230731_E425_1-2	[15, 29]	E425	84.2296
230731_E425_1-3	[15, 29]	E425	76.9859
230731_E425_1-3	[15, 29]	E425	73.2308
230731_E425_1-3	[15, 29]	E425	74.5165
230731_E425_1-3	[15, 29]	E425	88.9594
230731_E425_1-3	[15, 29]	E425	80.9085
230731_E425_1-3	[15, 29]	E425	78.8562
230731_E425_1-3	[15, 29]	E425	68.0273
230731_E425_1-3	[15, 29]	E425	88.7366
230731_E425_1-3	[15, 29]	E425	78.3937
230731_E425_1-3	[15, 29]	E425	54.2288
230731_E425_1-3	[15, 29]	E425	67.4197
230731_E425_1-3	[15, 29]	E425	65.6836
230731_E425_1-3	[15, 29]	E425	72.4925
230731_E425_1-5	[15, 29]	E425	75.0032
230731_E425_1-5	[15, 29]	E425	18.9429
230731_E425_1-5	[15, 29]	E425	61.8578
230731_E425_1-5	[15, 29]	E425	81.8606
230731_E425_1-5	[15, 29]	E425	78.6206
230731_E425_1-5	[15, 29]	E425	87.7188
230731_E425_1-5	[15, 29]	E425	60.5822
230731_E425_1-5	[15, 29]	E425	88.4651
230731_E425_1-5	[15, 29]	E425	52.2814
230731_E425_1-5	[15, 29]	E425	59.7222
230731_E425_1-5	[15, 29]	E425	86.0564
230731_E425_1-5	[15, 29]	E425	88.7669
230731_E425_1-5	[15, 29]	E425	49.8705
230731_E425_1-5	[15, 29]	E425	85.7734
230731_E425_1-6	[15, 29]	E425	39.527
230731_E425_1-6	[15, 29]	E425	8.0257
230731_E425_1-6	[15, 29]	E425	82.2548
230731_E425_1-6	[15, 29]	E425	41.1732
230731_E425_1-6	[15, 29]	E425	82.9004
230731_E425_1-6	[15, 29]	E425	72.0647
230731_E425_1-6	[15, 29]	E425	37.8125
230731_E425_1-6	[15, 29]	E425	89.7248
230731_E425_1-6	[15, 29]	E425	11.9933
230731_E425_1-6	[15, 29]	E425	22.2853
230731_E425_1-6	[15, 29]	E425	29.7658
230731_E425_1-6	[15, 29]	E425	60.2106
230731_E425_1-6	[15, 29]	E425	83.3779
230419_E450_1-5	[15, 29]	E450	73.6712
230419_E450_1-5	[15, 29]	E450	58.6101
230419_E450_1-5	[15, 29]	E450	27.6284
230419_E450_1-5	[15, 29]	E450	86.6737
230419_E450_1-5	[15, 29]	E450	69.9855
230419_E450_1-5	[15, 29]	E450	51.3181
230419_E450_1-5	[15, 29]	E450	77.2701
230419_E450_1-5	[15, 29]	E450	86.6364
230419_E450_1-5	[15, 29]	E450	35.0466
230419_E450_1-5	[15, 29]	E450	82.881
230419_E450_1-5	[15, 29]	E450	39.8745
230419_E450_1-5	[15, 29]	E450	64.0972
230419_E450_1-5	[15, 29]	E450	44.8523
230419_E450_1-5	[15, 29]	E450	67.4743
230419_E450_1-5	[15, 29]	E450	51.5746
230419_E450_1-7	[15, 29]	E450	73.9037
230419_E450_1-7	[15, 29]	E450	24.9796
230419_E450_1-7	[15, 29]	E450	52.4931
230419_E450_1-7	[15, 29]	E450	53.4877
230419_E450_1-7	[15, 29]	E450	77.0092
230419_E450_1-7	[15, 29]	E450	82.8153
230419_E450_1-7	[15, 29]	E450	81.2516
230419_E450_1-7	[15, 29]	E450	47.8084
230419_E450_1-7	[15, 29]	E450	82.6432
230419_E450_1-7	[15, 29]	E450	89.9698
230419_E450_1-7	[15, 29]	E450	27.0439
230419_E450_1-7	[15, 29]	E450	29.3154
230419_E450_1-7	[15, 29]	E450	59.9974
230419_E450_1-7	[15, 29]	E450	18.9707
230419_E450_1-7	[15, 29]	E450	57.6446
230419_E450_1-7	[15, 29]	E450	63.9666
230419_E450_1-7	[15, 29]	E450	61.2381
230419_E450_1-7	[15, 29]	E450	44.2354
230419_E450_1-7	[15, 29]	E450	26.8545
230419_E450_1-8	[15, 29]	E450	45.3794
230419_E450_1-8	[15, 29]	E450	40.4125
230419_E450_1-8	[15, 29]	E450	60.7881
230419_E450_1-8	[15, 29]	E450	53.1062
230419_E450_1-8	[15, 29]	E450	40.8371
230419_E450_1-8	[15, 29]	E450	69.1315
230419_E450_1-8	[15, 29]	E450	39.6077
230419_E450_1-8	[15, 29]	E450	64.5727
230419_E450_1-8	[15, 29]	E450	51.6473
230419_E450_1-8	[15, 29]	E450	53.1575
230419_E450_1-8	[15, 29]	E450	61.9096
230419_E450_1-8	[15, 29]	E450	30.7978
230419_E450_1-8	[15, 29]	E450	75.2547
230419_E450_1-8	[15, 29]	E450	73.8518
230419_E450_1-8	[15, 29]	E450	23.0031
230419_E450_1-8	[15, 29]	E450	77.5054
230419_E450_1-8	[15, 29]	E450	50.1479
230419_E450_1-8	[15, 29]	E450	88.7632
230419_E450_1-8	[15, 29]	E450	59.9309
230419_E450_2-1	[15, 29]	E450	40.2637
230419_E450_2-1	[15, 29]	E450	46.4148
230419_E450_2-1	[15, 29]	E450	28.5363
230419_E450_2-1	[15, 29]	E450	50.7353
230419_E450_2-1	[15, 29]	E450	36.2443
230419_E450_2-1	[15, 29]	E450	85.6646
230419_E450_2-1	[15, 29]	E450	38.9353
230419_E450_2-1	[15, 29]	E450	51.4428
230419_E450_2-1	[15, 29]	E450	40.3042
230419_E450_2-1	[15, 29]	E450	36.4705
230419_E450_2-1	[15, 29]	E450	70.8013
230419_E450_2-1	[15, 29]	E450	19.038
230419_E450_2-1	[15, 29]	E450	73.9033
230419_E450_2-1	[15, 29]	E450	27.6203
230419_E450_2-1	[15, 29]	E450	21.3649
230419_E450_2-1	[15, 29]	E450	23.896
230419_E450_2-1	[15, 29]	E450	79.4303
230419_E450_2-1	[15, 29]	E450	46.3538
230419_E450_2-1	[15, 29]	E450	29.2055
230419_E450_2-1	[15, 29]	E450	72.5914
230419_E450_2-1	[15, 29]	E450	27.9292
230419_E450_2-1	[15, 29]	E450	55.0828
230419_E450_2-1	[15, 29]	E450	26.4672
230419_E450_2-1	[15, 29]	E450	78.7822
230419_E450_2-2	[15, 29]	E450	85.2766
230419_E450_2-2	[15, 29]	E450	28.2203
230419_E450_2-2	[15, 29]	E450	22.1831
230419_E450_2-2	[15, 29]	E450	55.4418
230419_E450_2-2	[15, 29]	E450	70.9524
230419_E450_2-2	[15, 29]	E450	26.3379
230419_E450_2-2	[15, 29]	E450	34.4809
230419_E450_2-2	[15, 29]	E450	66.3429
230419_E450_2-2	[15, 29]	E450	58.0024
230419_E450_2-2	[15, 29]	E450	73.2672
230419_E450_2-2	[15, 29]	E450	55.0527
230419_E450_2-2	[15, 29]	E450	59.6047
230419_E450_2-2	[15, 29]	E450	78.7901
230419_E450_2-2	[15, 29]	E450	65.3693
230419_E450_2-2	[15, 29]	E450	87.2315
230419_E450_2-2	[15, 29]	E450	71.0542
230419_E450_2-4	[15, 29]	E450	52.6668
230419_E450_2-4	[15, 29]	E450	17.8198
230419_E450_2-4	[15, 29]	E450	23.4709
230419_E450_2-4	[15, 29]	E450	45.2272
230419_E450_2-4	[15, 29]	E450	13.3036
230419_E450_2-4	[15, 29]	E450	22.599
230419_E450_2-4	[15, 29]	E450	84.2136
230419_E450_2-4	[15, 29]	E450	52.7096
230419_E450_2-4	[15, 29]	E450	47.2345
230419_E450_2-4	[15, 29]	E450	80.5207
230419_E450_2-4	[15, 29]	E450	52.0425
230419_E450_2-4	[15, 29]	E450	68.9702
230419_E450_2-4	[15, 29]	E450	35.3988
230419_E450_2-4	[15, 29]	E450	88.6689
230419_E450_3-1	[15, 29]	E450	89.5565
230419_E450_3-1	[15, 29]	E450	66.5635
230419_E450_3-1	[15, 29]	E450	54.1034
230419_E450_3-1	[15, 29]	E450	54.6109
230419_E450_3-1	[15, 29]	E450	20.7453
230419_E450_3-1	[15, 29]	E450	79.3619
230419_E450_3-1	[15, 29]	E450	84.5295
230419_E450_3-1	[15, 29]	E450	77.9614
230419_E450_3-1	[15, 29]	E450	88.6815
230419_E450_3-1	[15, 29]	E450	52.8704
230419_E450_3-1	[15, 29]	E450	84.1199
230419_E450_3-1	[15, 29]	E450	88.5401
230419_E450_3-1	[15, 29]	E450	88.324
230419_E450_3-1	[15, 29]	E450	86.4879
230419_E450_3-1	[15, 29]	E450	88.2973
230419_E450_3-1	[15, 29]	E450	40.1174
230419_E450_3-1	[15, 29]	E450	12.3783
230419_E450_3-1	[15, 29]	E450	85.7285
230419_E450_3-2	[15, 29]	E450	50.8535
230419_E450_3-2	[15, 29]	E450	42.9215
230419_E450_3-2	[15, 29]	E450	59.4237
230419_E450_3-2	[15, 29]	E450	37.9253
230419_E450_3-2	[15, 29]	E450	39.5399
230419_E450_3-2	[15, 29]	E450	59.7497
230419_E450_3-2	[15, 29]	E450	89.6747
230419_E450_3-2	[15, 29]	E450	26.566
230419_E450_3-2	[15, 29]	E450	83.6777
230419_E450_3-2	[15, 29]	E450	82.5931
230419_E450_3-2	[15, 29]	E450	67.9409
230419_E450_3-2	[15, 29]	E450	73.3613
230419_E450_3-2	[15, 29]	E450	81.3336
230419_E450_3-2	[15, 29]	E450	21.3743
230419_E450_3-2	[15, 29]	E450	86.688
230419_E450_3-2	[15, 29]	E450	44.2966
230419_E450_3-2	[15, 29]	E450	88.759
230419_E450_3-3	[15, 29]	E450	89.0486
230419_E450_3-3	[15, 29]	E450	70.8758
230419_E450_3-3	[15, 29]	E450	75.9396
230419_E450_3-3	[15, 29]	E450	84.1568
230419_E450_3-3	[15, 29]	E450	88.5357
230419_E450_3-3	[15, 29]	E450	87.6063
230419_E450_3-3	[15, 29]	E450	86.134
230419_E450_3-3	[15, 29]	E450	41.9882
230419_E450_3-3	[15, 29]	E450	60.3353
230419_E450_3-3	[15, 29]	E450	84.2647
230419_E450_3-3	[15, 29]	E450	50.9944
230419_E450_3-3	[15, 29]	E450	38.475
230419_E450_3-3	[15, 29]	E450	75.2344
230419_E450_3-3	[15, 29]	E450	86.8523
230419_E450_3-3	[15, 29]	E450	78.766
230419_E450_3-3	[15, 29]	E450	85.9508
230419_E450_3-3	[15, 29]	E450	75.2486
230527_E450_1-1	[15, 29]	E450	76.5651
230527_E450_1-1	[15, 29]	E450	83.2438
230527_E450_1-1	[15, 29]	E450	85.5008
230527_E450_1-1	[15, 29]	E450	35.3017
230527_E450_1-1	[15, 29]	E450	89.8732
230527_E450_1-1	[15, 29]	E450	83.0583
230527_E450_1-1	[15, 29]	E450	80.2279
230527_E450_1-1	[15, 29]	E450	69.2719
230527_E450_1-1	[15, 29]	E450	53.9837
230527_E450_1-1	[15, 29]	E450	30.2089
230527_E450_1-1	[15, 29]	E450	24.1063
230527_E450_1-1	[15, 29]	E450	29.9116
230527_E450_1-1	[15, 29]	E450	36.0964
230527_E450_1-1	[15, 29]	E450	78.9292
230527_E450_1-1	[15, 29]	E450	43.2641
230527_E450_1-1	[15, 29]	E450	83.0085
230527_E450_1-2	[15, 29]	E450	49.278
230527_E450_1-2	[15, 29]	E450	89.82
230527_E450_1-2	[15, 29]	E450	21.8226
230527_E450_1-2	[15, 29]	E450	88.7168
230527_E450_1-2	[15, 29]	E450	86.827
230527_E450_1-2	[15, 29]	E450	86.2633
230527_E450_1-2	[15, 29]	E450	25.7251
230527_E450_1-2	[15, 29]	E450	17.5249
230527_E450_1-2	[15, 29]	E450	38.1663
230527_E450_1-2	[15, 29]	E450	88.8744
230527_E450_1-2	[15, 29]	E450	40.3524
230527_E450_1-2	[15, 29]	E450	41.5993
230527_E450_1-2	[15, 29]	E450	36.3264
230527_E450_1-2	[15, 29]	E450	82.3041
230527_E450_1-2	[15, 29]	E450	89.6569
230527_E450_1-2	[15, 29]	E450	62.5591
230527_E450_1-2	[15, 29]	E450	10.0449
230527_E450_1-2	[15, 29]	E450	88.0537
230527_E450_1-2	[15, 29]	E450	62.7865
230527_E450_1-2	[15, 29]	E450	38.5361
230527_E450_1-4	[15, 29]	E450	14.5805
230527_E450_1-4	[15, 29]	E450	16.3232
230527_E450_1-4	[15, 29]	E450	88.5529
230527_E450_1-4	[15, 29]	E450	44.7229
230527_E450_1-4	[15, 29]	E450	23.581
230527_E450_1-4	[15, 29]	E450	79.4555
230527_E450_1-4	[15, 29]	E450	75.1604
230527_E450_1-4	[15, 29]	E450	21.8306
230527_E450_1-4	[15, 29]	E450	23.5671
230527_E450_1-4	[15, 29]	E450	74.5138
230527_E450_1-4	[15, 29]	E450	50.314
230527_E450_1-4	[15, 29]	E450	44.8589
230527_E450_1-4	[15, 29]	E450	11.8209
230527_E450_1-4	[15, 29]	E450	32.2075
230527_E450_1-4	[15, 29]	E450	60.7492
230822_E450_1-2	[15, 29]	E450	22.486
230822_E450_1-2	[15, 29]	E450	26.6458
230822_E450_1-2	[15, 29]	E450	54.3837
230822_E450_1-2	[15, 29]	E450	25.9621
230822_E450_1-2	[15, 29]	E450	42.5358
230822_E450_1-2	[15, 29]	E450	82.8636
230822_E450_1-2	[15, 29]	E450	32.2685
230822_E450_1-2	[15, 29]	E450	83.6826
230822_E450_1-2	[15, 29]	E450	57.853
230822_E450_1-2	[15, 29]	E450	34.3338
230822_E450_1-2	[15, 29]	E450	31.692
230822_E450_1-2	[15, 29]	E450	28.8384
230822_E450_1-2	[15, 29]	E450	23.3829
230822_E450_1-2	[15, 29]	E450	37.5733
230822_E450_1-2	[15, 29]	E450	32.1603
230822_E450_1-2	[15, 29]	E450	22.2484
230822_E450_1-2	[15, 29]	E450	66.2982
230822_E450_1-2	[15, 29]	E450	79.0976
230822_E450_1-2	[15, 29]	E450	41.4802
230822_E450_1-2	[15, 29]	E450	75.8814
230822_E450_1-2	[15, 29]	E450	63.8246
230822_E450_1-2	[15, 29]	E450	77.9135
230822_E450_1-6	[15, 29]	E450	62.4998
230822_E450_1-6	[15, 29]	E450	28.2654
230822_E450_1-6	[15, 29]	E450	12.6177
230822_E450_1-6	[15, 29]	E450	80.5146
230822_E450_1-6	[15, 29]	E450	57.0227
230822_E450_1-6	[15, 29]	E450	30.6949
230822_E450_1-6	[15, 29]	E450	13.5405
230822_E450_1-6	[15, 29]	E450	37.7812
230822_E450_1-6	[15, 29]	E450	62.0966
230822_E450_1-6	[15, 29]	E450	38.6605
230822_E450_1-6	[15, 29]	E450	38.5325
230822_E450_1-6	[15, 29]	E450	9.51882
230822_E450_1-6	[15, 29]	E450	54.494
230822_E450_1-6	[15, 29]	E450	27.2339
230822_E450_1-6	[15, 29]	E450	21.1288
230822_E450_1-6	[15, 29]	E450	40.033
230822_E450_1-6	[15, 29]	E450	45.1166
230822_E450_1-6	[15, 29]	E450	18.0734
230822_E450_1-6	[15, 29]	E450	67.2998
230822_E450_1-6	[15, 29]	E450	50.6601
230822_E450_1-7	[15, 29]	E450	81.9867
230822_E450_1-7	[15, 29]	E450	76.9445
230822_E450_1-7	[15, 29]	E450	5.6701
230822_E450_1-7	[15, 29]	E450	79.6549
230822_E450_1-7	[15, 29]	E450	52.6217
230822_E450_1-7	[15, 29]	E450	85.7719
230822_E450_1-7	[15, 29]	E450	85.9475
230822_E450_1-7	[15, 29]	E450	89.211
230822_E450_1-7	[15, 29]	E450	80.0452
230822_E450_1-7	[15, 29]	E450	45.4046
230822_E450_1-7	[15, 29]	E450	69.9007
230822_E450_1-7	[15, 29]	E450	51.0161
230822_E450_1-7	[15, 29]	E450	59.5478
230822_E450_1-7	[15, 29]	E450	79.6593
230822_E450_1-7	[15, 29]	E450	76.3384
230822_E450_1-7	[15, 29]	E450	83.8595
230822_E450_2-6	[15, 29]	E450	64.9857
230822_E450_2-6	[15, 29]	E450	21.6776
230822_E450_2-6	[15, 29]	E450	43.3248
230822_E450_2-6	[15, 29]	E450	58.6323
230822_E450_2-6	[15, 29]	E450	79.2675
230822_E450_2-6	[15, 29]	E450	34.2864
230822_E450_2-6	[15, 29]	E450	77.1649
230822_E450_2-6	[15, 29]	E450	25.8913
230822_E450_2-6	[15, 29]	E450	51.1455
230822_E450_2-6	[15, 29]	E450	64.1959
230822_E450_2-6	[15, 29]	E450	78.6803
230822_E450_2-6	[15, 29]	E450	21.8441
230822_E450_2-6	[15, 29]	E450	73.8801
230822_E450_2-6	[15, 29]	E450	79.6109
230822_E450_2-6	[15, 29]	E450	70.6998
230822_E450_2-6	[15, 29]	E450	27.3472
230822_E450_2-6	[15, 29]	E450	80.5738
230822_E450_2-6	[15, 29]	E450	47.2335
230822_E450_2-6	[15, 29]	E450	68.791
230622_E475_1-1	[15, 29]	E475	88.9295
230622_E475_1-1	[15, 29]	E475	86.2494
230622_E475_1-1	[15, 29]	E475	66.8218
230622_E475_1-1	[15, 29]	E475	78.5199
230622_E475_1-1	[15, 29]	E475	63.6812
230622_E475_1-1	[15, 29]	E475	71.878
230622_E475_1-1	[15, 29]	E475	64.6686
230622_E475_1-1	[15, 29]	E475	85.7101
230622_E475_1-1	[15, 29]	E475	63.1357
230622_E475_1-1	[15, 29]	E475	43.3278
230622_E475_1-1	[15, 29]	E475	46.2072
230622_E475_1-1	[15, 29]	E475	70.5792
230622_E475_1-1	[15, 29]	E475	13.5447
230622_E475_1-1	[15, 29]	E475	50.6546
230622_E475_1-1	[15, 29]	E475	22.7527
230622_E475_1-1	[15, 29]	E475	73.807
230622_E475_1-1	[15, 29]	E475	64.3565
230622_E475_1-1	[15, 29]	E475	73.8106
230622_E475_1-1	[15, 29]	E475	67.8975
230727_E425_1-1	[30, 44]	E425	59.1132
230727_E425_1-1	[30, 44]	E425	63.7677
230727_E425_1-1	[30, 44]	E425	50.1674
230727_E425_1-1	[30, 44]	E425	73.4484
230727_E425_1-1	[30, 44]	E425	59.9214
230727_E425_1-1	[30, 44]	E425	22.1781
230727_E425_1-1	[30, 44]	E425	51.0216
230727_E425_1-1	[30, 44]	E425	58.0661
230727_E425_1-1	[30, 44]	E425	88.5229
230727_E425_1-1	[30, 44]	E425	58.7065
230727_E425_1-1	[30, 44]	E425	39.397
230727_E425_1-1	[30, 44]	E425	53.4107
230727_E425_1-1	[30, 44]	E425	39.9166
230727_E425_1-1	[30, 44]	E425	38.5849
230727_E425_1-1	[30, 44]	E425	47.2283
230727_E425_1-1	[30, 44]	E425	81.4065
230727_E425_1-1	[30, 44]	E425	17.1986
230727_E425_1-1	[30, 44]	E425	34.834
230727_E425_1-1	[30, 44]	E425	39.1388
230727_E425_1-1	[30, 44]	E425	87.742
230727_E425_1-1	[30, 44]	E425	69.2121
230727_E425_1-1	[30, 44]	E425	67.4569
230727_E425_1-1	[30, 44]	E425	66.5083
230727_E425_1-1	[30, 44]	E425	74.5112
230727_E425_1-1	[30, 44]	E425	58.9068
230727_E425_1-1	[30, 44]	E425	64.8441
230727_E425_1-13	[30, 44]	E425	58.3883
230727_E425_1-13	[30, 44]	E425	61.561
230727_E425_1-13	[30, 44]	E425	53.6626
230727_E425_1-13	[30, 44]	E425	31.3113
230727_E425_1-13	[30, 44]	E425	67.2081
230727_E425_1-13	[30, 44]	E425	27.5551
230727_E425_1-13	[30, 44]	E425	55.0001
230727_E425_1-13	[30, 44]	E425	31.1446
230727_E425_1-13	[30, 44]	E425	47.0399
230727_E425_1-13	[30, 44]	E425	11.3158
230727_E425_1-13	[30, 44]	E425	42.4972
230727_E425_1-13	[30, 44]	E425	59.7647
230727_E425_1-13	[30, 44]	E425	17.4237
230727_E425_1-13	[30, 44]	E425	41.8774
230727_E425_1-13	[30, 44]	E425	60.3339
230727_E425_1-13	[30, 44]	E425	55.5247
230727_E425_1-13	[30, 44]	E425	16.5097
230727_E425_1-13	[30, 44]	E425	46.2849
230727_E425_1-13	[30, 44]	E425	79.8609
230727_E425_1-13	[30, 44]	E425	68.4055
230727_E425_1-13	[30, 44]	E425	42.7774
230727_E425_1-13	[30, 44]	E425	85.7409
230727_E425_1-13	[30, 44]	E425	55.078
230727_E425_1-14	[30, 44]	E425	79.4311
230727_E425_1-14	[30, 44]	E425	84.6247
230727_E425_1-14	[30, 44]	E425	85.7383
230727_E425_1-14	[30, 44]	E425	36.918
230727_E425_1-14	[30, 44]	E425	64.6363
230727_E425_1-14	[30, 44]	E425	49.1703
230727_E425_1-14	[30, 44]	E425	51.92
230727_E425_1-14	[30, 44]	E425	40.4404
230727_E425_1-14	[30, 44]	E425	76.6209
230727_E425_1-14	[30, 44]	E425	45.2553
230727_E425_1-14	[30, 44]	E425	26.0031
230727_E425_1-14	[30, 44]	E425	39.3505
230727_E425_1-14	[30, 44]	E425	49.8567
230727_E425_1-14	[30, 44]	E425	44.7378
230727_E425_1-14	[30, 44]	E425	22.2092
230727_E425_1-14	[30, 44]	E425	11.7737
230727_E425_1-14	[30, 44]	E425	86.0113
230727_E425_1-14	[30, 44]	E425	49.4595
230727_E425_1-14	[30, 44]	E425	47.3358
230727_E425_1-16	[30, 44]	E425	54.2477
230727_E425_1-16	[30, 44]	E425	75.9105
230727_E425_1-16	[30, 44]	E425	19.3223
230727_E425_1-16	[30, 44]	E425	75.789
230727_E425_1-16	[30, 44]	E425	62.0271
230727_E425_1-16	[30, 44]	E425	38.3064
230727_E425_1-16	[30, 44]	E425	69.1441
230727_E425_1-16	[30, 44]	E425	39.1574
230727_E425_1-16	[30, 44]	E425	13.1871
230727_E425_1-16	[30, 44]	E425	86.2837
230727_E425_1-16	[30, 44]	E425	47.7021
230727_E425_1-16	[30, 44]	E425	19.5323
230727_E425_1-16	[30, 44]	E425	58.3165
230727_E425_1-16	[30, 44]	E425	8.54893
230727_E425_1-16	[30, 44]	E425	65.4274
230727_E425_1-16	[30, 44]	E425	29.8574
230727_E425_1-16	[30, 44]	E425	78.8091
230727_E425_1-16	[30, 44]	E425	58.3732
230727_E425_1-16	[30, 44]	E425	35.8421
230727_E425_1-16	[30, 44]	E425	79.6542
230727_E425_1-16	[30, 44]	E425	29.6707
230727_E425_1-16	[30, 44]	E425	65.0689
230727_E425_1-19	[30, 44]	E425	81.9493
230727_E425_1-19	[30, 44]	E425	56.0677
230727_E425_1-19	[30, 44]	E425	79.7124
230727_E425_1-19	[30, 44]	E425	81.5346
230727_E425_1-19	[30, 44]	E425	80.0044
230727_E425_1-19	[30, 44]	E425	69.7977
230727_E425_1-19	[30, 44]	E425	64.9476
230727_E425_1-19	[30, 44]	E425	36.1973
230727_E425_1-19	[30, 44]	E425	60.9566
230727_E425_1-19	[30, 44]	E425	67.0575
230727_E425_1-19	[30, 44]	E425	48.1121
230727_E425_1-19	[30, 44]	E425	33.1411
230727_E425_1-19	[30, 44]	E425	35.8352
230727_E425_1-19	[30, 44]	E425	39.0355
230727_E425_1-19	[30, 44]	E425	71.866
230727_E425_1-19	[30, 44]	E425	49.7061
230727_E425_1-19	[30, 44]	E425	82.0659
230727_E425_1-19	[30, 44]	E425	30.3286
230727_E425_1-19	[30, 44]	E425	36.3185
230727_E425_1-19	[30, 44]	E425	34.2206
230727_E425_1-19	[30, 44]	E425	58.5659
230727_E425_1-19	[30, 44]	E425	72.7859
230727_E425_1-19	[30, 44]	E425	39.0866
230727_E425_1-2	[30, 44]	E425	41.9982
230727_E425_1-2	[30, 44]	E425	65.8486
230727_E425_1-2	[30, 44]	E425	70.4789
230727_E425_1-2	[30, 44]	E425	26.0905
230727_E425_1-2	[30, 44]	E425	57.3706
230727_E425_1-2	[30, 44]	E425	55.5291
230727_E425_1-2	[30, 44]	E425	44.2205
230727_E425_1-2	[30, 44]	E425	35.6788
230727_E425_1-2	[30, 44]	E425	41.8183
230727_E425_1-2	[30, 44]	E425	20.8615
230727_E425_1-2	[30, 44]	E425	38.2288
230727_E425_1-2	[30, 44]	E425	33.2141
230727_E425_1-2	[30, 44]	E425	34.9367
230727_E425_1-2	[30, 44]	E425	67.4971
230727_E425_1-2	[30, 44]	E425	24.4312
230727_E425_1-2	[30, 44]	E425	18.7597
230727_E425_1-2	[30, 44]	E425	32.5729
230727_E425_1-2	[30, 44]	E425	71.462
230727_E425_1-2	[30, 44]	E425	37.1014
230727_E425_1-2	[30, 44]	E425	88.7994
230727_E425_1-2	[30, 44]	E425	64.5702
230727_E425_1-2	[30, 44]	E425	61.1534
230727_E425_1-2	[30, 44]	E425	23.2392
230727_E425_1-2	[30, 44]	E425	48.2039
230727_E425_1-2	[30, 44]	E425	65.1551
230727_E425_1-2	[30, 44]	E425	42.3201
230727_E425_1-9	[30, 44]	E425	68.2218
230727_E425_1-9	[30, 44]	E425	72.1464
230727_E425_1-9	[30, 44]	E425	49.8805
230727_E425_1-9	[30, 44]	E425	63.9774
230727_E425_1-9	[30, 44]	E425	86.0013
230727_E425_1-9	[30, 44]	E425	87.8529
230727_E425_1-9	[30, 44]	E425	80.0076
230727_E425_1-9	[30, 44]	E425	84.2221
230727_E425_1-9	[30, 44]	E425	60.9062
230727_E425_1-9	[30, 44]	E425	77.9558
230727_E425_1-9	[30, 44]	E425	37.4163
230727_E425_1-9	[30, 44]	E425	67.2155
230727_E425_1-9	[30, 44]	E425	84.9239
230727_E425_1-9	[30, 44]	E425	87.6043
230727_E425_1-9	[30, 44]	E425	26.6561
230727_E425_1-9	[30, 44]	E425	73.9378
230727_E425_1-9	[30, 44]	E425	24.4277
230727_E425_1-9	[30, 44]	E425	88.6731
230727_E425_1-9	[30, 44]	E425	82.2005
230727_E425_1-9	[30, 44]	E425	88.9934
230727_E425_1-9	[30, 44]	E425	56.1237
230727_E425_1-9	[30, 44]	E425	84.7945
230727_E425_1-9	[30, 44]	E425	37.7585
230727_E425_1-9	[30, 44]	E425	71.8669
230731_E425_1-12	[30, 44]	E425	65.4281
230731_E425_1-12	[30, 44]	E425	72.1382
230731_E425_1-12	[30, 44]	E425	87.5318
230731_E425_1-12	[30, 44]	E425	83.0897
230731_E425_1-12	[30, 44]	E425	43.362
230731_E425_1-12	[30, 44]	E425	79.1962
230731_E425_1-12	[30, 44]	E425	40.5729
230731_E425_1-12	[30, 44]	E425	73.2592
230731_E425_1-12	[30, 44]	E425	55.7176
230731_E425_1-12	[30, 44]	E425	79.8639
230731_E425_1-12	[30, 44]	E425	89.91
230731_E425_1-12	[30, 44]	E425	89.8301
230731_E425_1-12	[30, 44]	E425	39.2218
230731_E425_1-12	[30, 44]	E425	13.7919
230731_E425_1-12	[30, 44]	E425	88.1959
230731_E425_1-12	[30, 44]	E425	26.1803
230731_E425_1-12	[30, 44]	E425	61.3899
230731_E425_1-12	[30, 44]	E425	16.1942
230731_E425_1-12	[30, 44]	E425	32.6268
230731_E425_1-12	[30, 44]	E425	72.3467
230731_E425_1-12	[30, 44]	E425	40.2364
230731_E425_1-12	[30, 44]	E425	78.387
230731_E425_1-13	[30, 44]	E425	72.6376
230731_E425_1-13	[30, 44]	E425	85.0535
230731_E425_1-13	[30, 44]	E425	58.6844
230731_E425_1-13	[30, 44]	E425	26.2722
230731_E425_1-13	[30, 44]	E425	78.9206
230731_E425_1-13	[30, 44]	E425	84.8834
230731_E425_1-13	[30, 44]	E425	86.4298
230731_E425_1-13	[30, 44]	E425	44.7125
230731_E425_1-13	[30, 44]	E425	84.6305
230731_E425_1-13	[30, 44]	E425	82.0423
230731_E425_1-13	[30, 44]	E425	15.9904
230731_E425_1-13	[30, 44]	E425	86.0023
230731_E425_1-13	[30, 44]	E425	40.7875
230731_E425_1-13	[30, 44]	E425	89.0248
230731_E425_1-13	[30, 44]	E425	38.9643
230731_E425_1-13	[30, 44]	E425	82.2428
230731_E425_1-13	[30, 44]	E425	74.6605
230731_E425_1-13	[30, 44]	E425	74.6691
230731_E425_1-13	[30, 44]	E425	81.793
230731_E425_1-13	[30, 44]	E425	82.0174
230731_E425_1-13	[30, 44]	E425	80.378
230731_E425_1-13	[30, 44]	E425	89.0926
230731_E425_1-13	[30, 44]	E425	63.8965
230731_E425_1-13	[30, 44]	E425	81.2479
230731_E425_1-13	[30, 44]	E425	40.0218
230731_E425_1-13	[30, 44]	E425	87.7463
230731_E425_1-7	[30, 44]	E425	45.8681
230731_E425_1-7	[30, 44]	E425	60.1396
230731_E425_1-7	[30, 44]	E425	55.6639
230731_E425_1-7	[30, 44]	E425	63.8203
230731_E425_1-7	[30, 44]	E425	44.615
230731_E425_1-7	[30, 44]	E425	57.4571
230731_E425_1-7	[30, 44]	E425	84.7429
230731_E425_1-7	[30, 44]	E425	12.7738
230731_E425_1-7	[30, 44]	E425	68.4467
230731_E425_1-7	[30, 44]	E425	84.8821
230731_E425_1-7	[30, 44]	E425	80.9771
230731_E425_1-7	[30, 44]	E425	40.5263
230731_E425_1-7	[30, 44]	E425	13.5173
230731_E425_1-7	[30, 44]	E425	18.8637
230731_E425_1-7	[30, 44]	E425	62.8298
230731_E425_1-7	[30, 44]	E425	44.9439
230731_E425_1-7	[30, 44]	E425	79.4051
230731_E425_1-7	[30, 44]	E425	89.3567
230731_E425_1-7	[30, 44]	E425	85.3724
230731_E425_1-7	[30, 44]	E425	43.539
230731_E425_1-7	[30, 44]	E425	76.9204
230419_E450_1-1	[30, 44]	E450	79.8197
230419_E450_1-1	[30, 44]	E450	9.51431
230419_E450_1-1	[30, 44]	E450	55.4672
230419_E450_1-1	[30, 44]	E450	88.7066
230419_E450_1-1	[30, 44]	E450	83.3554
230419_E450_1-1	[30, 44]	E450	89.0815
230419_E450_1-1	[30, 44]	E450	79.249
230419_E450_1-1	[30, 44]	E450	86.9047
230419_E450_1-1	[30, 44]	E450	70.777
230419_E450_1-1	[30, 44]	E450	70.2822
230419_E450_1-1	[30, 44]	E450	30.1337
230419_E450_1-1	[30, 44]	E450	73.3638
230419_E450_1-1	[30, 44]	E450	89.6254
230419_E450_1-1	[30, 44]	E450	37.8887
230419_E450_1-1	[30, 44]	E450	61.6366
230419_E450_1-1	[30, 44]	E450	27.7173
230419_E450_1-1	[30, 44]	E450	21.654
230419_E450_1-1	[30, 44]	E450	24.5778
230419_E450_1-1	[30, 44]	E450	86.4072
230419_E450_1-1	[30, 44]	E450	89.0763
230419_E450_1-1	[30, 44]	E450	50.7479
230419_E450_1-1	[30, 44]	E450	44.1313
230419_E450_1-1	[30, 44]	E450	87.4261
230419_E450_1-1	[30, 44]	E450	86.6934
230419_E450_1-1	[30, 44]	E450	85.3412
230419_E450_1-1	[30, 44]	E450	69.4234
230419_E450_1-1	[30, 44]	E450	87.1487
230419_E450_1-2	[30, 44]	E450	68.6835
230419_E450_1-2	[30, 44]	E450	77.7149
230419_E450_1-2	[30, 44]	E450	77.4971
230419_E450_1-2	[30, 44]	E450	31.5558
230419_E450_1-2	[30, 44]	E450	86.291
230419_E450_1-2	[30, 44]	E450	83.5898
230419_E450_1-2	[30, 44]	E450	51.7838
230419_E450_1-2	[30, 44]	E450	87.2318
230419_E450_1-2	[30, 44]	E450	34.1518
230419_E450_1-2	[30, 44]	E450	75.3489
230419_E450_1-2	[30, 44]	E450	73.1884
230419_E450_1-2	[30, 44]	E450	69.4588
230419_E450_1-2	[30, 44]	E450	34.2004
230419_E450_1-2	[30, 44]	E450	82.6711
230419_E450_1-2	[30, 44]	E450	23.8189
230419_E450_1-2	[30, 44]	E450	44.8164
230419_E450_1-2	[30, 44]	E450	59.6053
230419_E450_1-2	[30, 44]	E450	35.9265
230419_E450_1-2	[30, 44]	E450	77.8817
230419_E450_1-2	[30, 44]	E450	34.346
230419_E450_1-2	[30, 44]	E450	26.2228
230419_E450_1-2	[30, 44]	E450	73.237
230419_E450_1-2	[30, 44]	E450	77.9393
230419_E450_1-2	[30, 44]	E450	69.2489
230419_E450_1-2	[30, 44]	E450	84.8198
230419_E450_1-3	[30, 44]	E450	54.4542
230419_E450_1-3	[30, 44]	E450	42.1699
230419_E450_1-3	[30, 44]	E450	79.3025
230419_E450_1-3	[30, 44]	E450	85.3073
230419_E450_1-3	[30, 44]	E450	73.0045
230419_E450_1-3	[30, 44]	E450	73.6794
230419_E450_1-3	[30, 44]	E450	61.7899
230419_E450_1-3	[30, 44]	E450	72.7229
230419_E450_1-3	[30, 44]	E450	52.5658
230419_E450_1-3	[30, 44]	E450	66.9708
230419_E450_1-3	[30, 44]	E450	70.8004
230419_E450_1-3	[30, 44]	E450	71.4296
230419_E450_1-3	[30, 44]	E450	72.7359
230419_E450_1-3	[30, 44]	E450	45.3858
230419_E450_1-3	[30, 44]	E450	87.7981
230419_E450_1-3	[30, 44]	E450	84.7408
230419_E450_1-3	[30, 44]	E450	23.229
230419_E450_1-3	[30, 44]	E450	47.6647
230419_E450_1-3	[30, 44]	E450	72.3831
230419_E450_1-3	[30, 44]	E450	32.8486
230419_E450_1-3	[30, 44]	E450	43.0191
230419_E450_1-3	[30, 44]	E450	74.2909
230419_E450_1-3	[30, 44]	E450	43.5528
230419_E450_1-3	[30, 44]	E450	83.9488
230419_E450_1-3	[30, 44]	E450	52.4679
230419_E450_1-3	[30, 44]	E450	71.323
230419_E450_1-3	[30, 44]	E450	52.6472
230419_E450_1-3	[30, 44]	E450	67.9386
230419_E450_1-4	[30, 44]	E450	42.2074
230419_E450_1-4	[30, 44]	E450	55.0326
230419_E450_1-4	[30, 44]	E450	27.1511
230419_E450_1-4	[30, 44]	E450	79.8135
230419_E450_1-4	[30, 44]	E450	77.2554
230419_E450_1-4	[30, 44]	E450	38.1717
230419_E450_1-4	[30, 44]	E450	21.5864
230419_E450_1-4	[30, 44]	E450	79.2444
230419_E450_1-4	[30, 44]	E450	49.7821
230419_E450_1-4	[30, 44]	E450	51.1107
230419_E450_1-4	[30, 44]	E450	37.0353
230419_E450_1-4	[30, 44]	E450	11.27
230419_E450_1-4	[30, 44]	E450	89.869
230419_E450_1-4	[30, 44]	E450	72.7423
230419_E450_1-4	[30, 44]	E450	76.2737
230419_E450_1-4	[30, 44]	E450	72.0068
230419_E450_1-4	[30, 44]	E450	42.3784
230419_E450_1-4	[30, 44]	E450	64.1645
230419_E450_1-4	[30, 44]	E450	86.3364
230419_E450_1-4	[30, 44]	E450	68.4113
230419_E450_1-4	[30, 44]	E450	72.3789
230419_E450_1-4	[30, 44]	E450	57.0598
230419_E450_1-4	[30, 44]	E450	41.9847
230419_E450_1-4	[30, 44]	E450	39.7698
230419_E450_1-4	[30, 44]	E450	87.0002
230419_E450_1-4	[30, 44]	E450	79.8373
230419_E450_1-6	[30, 44]	E450	39.4434
230419_E450_1-6	[30, 44]	E450	20.6025
230419_E450_1-6	[30, 44]	E450	10.0664
230419_E450_1-6	[30, 44]	E450	68.3501
230419_E450_1-6	[30, 44]	E450	18.8567
230419_E450_1-6	[30, 44]	E450	72.1906
230419_E450_1-6	[30, 44]	E450	77.9689
230419_E450_1-6	[30, 44]	E450	84.4547
230419_E450_1-6	[30, 44]	E450	81.7607
230419_E450_1-6	[30, 44]	E450	25.2444
230419_E450_1-6	[30, 44]	E450	68.7343
230419_E450_1-6	[30, 44]	E450	81.699
230419_E450_1-6	[30, 44]	E450	21.6345
230419_E450_1-6	[30, 44]	E450	71.3736
230419_E450_1-6	[30, 44]	E450	67.6948
230419_E450_1-6	[30, 44]	E450	88.4079
230419_E450_1-6	[30, 44]	E450	64.2435
230419_E450_1-6	[30, 44]	E450	63.6114
230419_E450_1-6	[30, 44]	E450	36.758
230419_E450_1-6	[30, 44]	E450	27.5393
230419_E450_1-6	[30, 44]	E450	82.2878
230419_E450_1-6	[30, 44]	E450	51.8755
230419_E450_1-6	[30, 44]	E450	12.0333
230419_E450_1-6	[30, 44]	E450	2.10176
230419_E450_1-6	[30, 44]	E450	72.5258
230419_E450_1-6	[30, 44]	E450	80.9079
230419_E450_1-6	[30, 44]	E450	87.911
230419_E450_1-6	[30, 44]	E450	87.2489
230419_E450_1-6	[30, 44]	E450	83.113
230419_E450_1-6	[30, 44]	E450	46.5608
230419_E450_1-9	[30, 44]	E450	55.4098
230419_E450_1-9	[30, 44]	E450	72.8818
230419_E450_1-9	[30, 44]	E450	75.262
230419_E450_1-9	[30, 44]	E450	82.6309
230419_E450_1-9	[30, 44]	E450	57.3966
230419_E450_1-9	[30, 44]	E450	31.1002
230419_E450_1-9	[30, 44]	E450	66.6407
230419_E450_1-9	[30, 44]	E450	45.0262
230419_E450_1-9	[30, 44]	E450	10.4863
230419_E450_1-9	[30, 44]	E450	75.912
230419_E450_1-9	[30, 44]	E450	19.7645
230419_E450_1-9	[30, 44]	E450	80.181
230419_E450_1-9	[30, 44]	E450	48.0736
230419_E450_1-9	[30, 44]	E450	60.8626
230419_E450_1-9	[30, 44]	E450	6.40404
230419_E450_1-9	[30, 44]	E450	41.8594
230419_E450_1-9	[30, 44]	E450	49.6049
230419_E450_1-9	[30, 44]	E450	82.8536
230419_E450_1-9	[30, 44]	E450	62.564
230419_E450_1-9	[30, 44]	E450	42.8136
230419_E450_1-9	[30, 44]	E450	31.299
230419_E450_1-9	[30, 44]	E450	20.8234
230419_E450_1-9	[30, 44]	E450	39.84
230419_E450_1-9	[30, 44]	E450	13.5925
230419_E450_3-4	[30, 44]	E450	76.2308
230419_E450_3-4	[30, 44]	E450	67.761
230419_E450_3-4	[30, 44]	E450	74.5121
230419_E450_3-4	[30, 44]	E450	59.0613
230419_E450_3-4	[30, 44]	E450	77.2574
230419_E450_3-4	[30, 44]	E450	72.1424
230419_E450_3-4	[30, 44]	E450	55.0113
230419_E450_3-4	[30, 44]	E450	73.2548
230419_E450_3-4	[30, 44]	E450	81.0023
230419_E450_3-4	[30, 44]	E450	26.4932
230419_E450_3-4	[30, 44]	E450	49.3441
230419_E450_3-4	[30, 44]	E450	48.8602
230419_E450_3-4	[30, 44]	E450	49.1611
230419_E450_3-4	[30, 44]	E450	79.6725
230419_E450_3-4	[30, 44]	E450	45.0931
230419_E450_3-4	[30, 44]	E450	39.581
230419_E450_3-4	[30, 44]	E450	32.447
230419_E450_3-4	[30, 44]	E450	75.8717
230419_E450_3-4	[30, 44]	E450	25.9793
230419_E450_3-4	[30, 44]	E450	78.4272
230419_E450_3-4	[30, 44]	E450	21.5097
230419_E450_3-4	[30, 44]	E450	87.9319
230419_E450_3-4	[30, 44]	E450	30.5604
230419_E450_3-4	[30, 44]	E450	36.7491
230419_E450_3-4	[30, 44]	E450	48.3155
230419_E450_3-4	[30, 44]	E450	65.2612
230419_E450_3-4	[30, 44]	E450	75.978
230419_E450_3-4	[30, 44]	E450	79.6879
230419_E450_3-4	[30, 44]	E450	15.8303
230419_E450_3-5	[30, 44]	E450	24.011
230419_E450_3-5	[30, 44]	E450	87.4341
230419_E450_3-5	[30, 44]	E450	81.4024
230419_E450_3-5	[30, 44]	E450	80.8571
230419_E450_3-5	[30, 44]	E450	75.44
230419_E450_3-5	[30, 44]	E450	90
230419_E450_3-5	[30, 44]	E450	89.4213
230419_E450_3-5	[30, 44]	E450	74.519
230419_E450_3-5	[30, 44]	E450	82.4421
230419_E450_3-5	[30, 44]	E450	83.573
230419_E450_3-5	[30, 44]	E450	70.3666
230419_E450_3-5	[30, 44]	E450	75.6728
230419_E450_3-5	[30, 44]	E450	89.4678
230419_E450_3-5	[30, 44]	E450	89.094
230419_E450_3-5	[30, 44]	E450	84.5574
230419_E450_3-5	[30, 44]	E450	67.8933
230419_E450_3-5	[30, 44]	E450	87.7549
230419_E450_3-5	[30, 44]	E450	79.0792
230419_E450_3-5	[30, 44]	E450	74.726
230419_E450_3-5	[30, 44]	E450	85.3768
230419_E450_3-5	[30, 44]	E450	89.0912
230419_E450_3-5	[30, 44]	E450	77.0006
230419_E450_3-5	[30, 44]	E450	67.4055
230419_E450_3-5	[30, 44]	E450	84.2033
230419_E450_3-5	[30, 44]	E450	88.6466
230419_E450_3-5	[30, 44]	E450	81.3903
230527_E450_1-3	[30, 44]	E450	80.9647
230527_E450_1-3	[30, 44]	E450	82.6219
230527_E450_1-3	[30, 44]	E450	79.1231
230527_E450_1-3	[30, 44]	E450	62.2653
230527_E450_1-3	[30, 44]	E450	67.5888
230527_E450_1-3	[30, 44]	E450	82.5522
230527_E450_1-3	[30, 44]	E450	89.9738
230527_E450_1-3	[30, 44]	E450	82.1662
230527_E450_1-3	[30, 44]	E450	81.4344
230527_E450_1-3	[30, 44]	E450	65.6984
230527_E450_1-3	[30, 44]	E450	57.5713
230527_E450_1-3	[30, 44]	E450	80.2148
230527_E450_1-3	[30, 44]	E450	89.4301
230527_E450_1-3	[30, 44]	E450	84.1939
230527_E450_1-3	[30, 44]	E450	31.228
230527_E450_1-3	[30, 44]	E450	79.681
230527_E450_1-3	[30, 44]	E450	80.5825
230527_E450_1-3	[30, 44]	E450	75.8211
230527_E450_1-3	[30, 44]	E450	89.2134
230527_E450_1-3	[30, 44]	E450	65.8987
230527_E450_1-3	[30, 44]	E450	87.0897
230527_E450_1-3	[30, 44]	E450	31.7456
230527_E450_1-5	[30, 44]	E450	71.3184
230527_E450_1-5	[30, 44]	E450	59.4721
230527_E450_1-5	[30, 44]	E450	68.6558
230527_E450_1-5	[30, 44]	E450	34.5761
230527_E450_1-5	[30, 44]	E450	79.8481
230527_E450_1-5	[30, 44]	E450	21.3295
230527_E450_1-5	[30, 44]	E450	30.3242
230527_E450_1-5	[30, 44]	E450	71.2143
230527_E450_1-5	[30, 44]	E450	67.5884
230527_E450_1-5	[30, 44]	E450	81.6557
230527_E450_1-5	[30, 44]	E450	51.5202
230527_E450_1-5	[30, 44]	E450	88.1026
230527_E450_1-5	[30, 44]	E450	56.4146
230527_E450_1-5	[30, 44]	E450	17.3458
230527_E450_1-5	[30, 44]	E450	30.6401
230527_E450_1-5	[30, 44]	E450	85.8183
230527_E450_1-5	[30, 44]	E450	51.837
230527_E450_1-5	[30, 44]	E450	82.1573
230527_E450_1-5	[30, 44]	E450	43.1234
230527_E450_1-5	[30, 44]	E450	48.4556
230527_E450_1-5	[30, 44]	E450	80.7185
230527_E450_1-5	[30, 44]	E450	81.0544
230527_E450_1-5	[30, 44]	E450	49.9893
230527_E450_1-5	[30, 44]	E450	85.969
230527_E450_1-5	[30, 44]	E450	83.3697
230527_E450_1-5	[30, 44]	E450	77.2241
230527_E450_1-5	[30, 44]	E450	12.4185
230527_E450_1-5	[30, 44]	E450	66.8457
230527_E450_1-5	[30, 44]	E450	50.6189
230527_E450_1-5	[30, 44]	E450	66.719
230527_E450_1-5	[30, 44]	E450	80.4822
230527_E450_1-5	[30, 44]	E450	38.2065
230527_E450_2-2	[30, 44]	E450	60.8068
230527_E450_2-2	[30, 44]	E450	85.5392
230527_E450_2-2	[30, 44]	E450	63.6334
230527_E450_2-2	[30, 44]	E450	78.9719
230527_E450_2-2	[30, 44]	E450	74.8738
230527_E450_2-2	[30, 44]	E450	51.3642
230527_E450_2-2	[30, 44]	E450	54.9322
230527_E450_2-2	[30, 44]	E450	64.1641
230527_E450_2-2	[30, 44]	E450	70.4501
230527_E450_2-2	[30, 44]	E450	87.6374
230527_E450_2-2	[30, 44]	E450	85.2819
230527_E450_2-2	[30, 44]	E450	39.5226
230527_E450_2-2	[30, 44]	E450	35.2499
230527_E450_2-2	[30, 44]	E450	48.8968
230527_E450_2-2	[30, 44]	E450	89.8125
230527_E450_2-2	[30, 44]	E450	64.466
230527_E450_2-2	[30, 44]	E450	28.8627
230527_E450_2-2	[30, 44]	E450	45.6746
230527_E450_2-2	[30, 44]	E450	67.3018
230527_E450_2-2	[30, 44]	E450	88.9159
230527_E450_2-2	[30, 44]	E450	71.156
230527_E450_2-2	[30, 44]	E450	89.1355
230527_E450_2-2	[30, 44]	E450	86.4341
230527_E450_2-2	[30, 44]	E450	89.3362
230527_E450_2-2	[30, 44]	E450	68.2499
230527_E450_2-3	[30, 44]	E450	51.2485
230527_E450_2-3	[30, 44]	E450	81.2004
230527_E450_2-3	[30, 44]	E450	83.8395
230527_E450_2-3	[30, 44]	E450	38.3834
230527_E450_2-3	[30, 44]	E450	64.3306
230527_E450_2-3	[30, 44]	E450	53.2064
230527_E450_2-3	[30, 44]	E450	22.9796
230527_E450_2-3	[30, 44]	E450	37.8372
230527_E450_2-3	[30, 44]	E450	52.9946
230527_E450_2-3	[30, 44]	E450	34.8877
230527_E450_2-3	[30, 44]	E450	25.3677
230527_E450_2-3	[30, 44]	E450	82.4957
230527_E450_2-3	[30, 44]	E450	38.0379
230527_E450_2-3	[30, 44]	E450	89.9833
230527_E450_2-3	[30, 44]	E450	79.8075
230527_E450_2-3	[30, 44]	E450	71.4774
230527_E450_2-3	[30, 44]	E450	62.7826
230527_E450_2-3	[30, 44]	E450	69.8882
230527_E450_2-3	[30, 44]	E450	65.6398
230527_E450_2-3	[30, 44]	E450	79.4687
230527_E450_2-3	[30, 44]	E450	41.5351
230527_E450_2-3	[30, 44]	E450	72.1921
230527_E450_2-3	[30, 44]	E450	62.9275
230527_E450_2-3	[30, 44]	E450	68.5842
230527_E450_2-3	[30, 44]	E450	43.1504
230527_E450_2-3	[30, 44]	E450	88.6993
230527_E450_2-3	[30, 44]	E450	77.8108
230527_E450_2-3	[30, 44]	E450	16.0503
230527_E450_2-3	[30, 44]	E450	52.7415
230527_E450_2-3	[30, 44]	E450	79.7972
230527_E450_2-3	[30, 44]	E450	57.902
230527_E450_2-3	[30, 44]	E450	45.9906
230527_E450_2-4	[30, 44]	E450	36.9495
230527_E450_2-4	[30, 44]	E450	66.3287
230527_E450_2-4	[30, 44]	E450	68.1539
230527_E450_2-4	[30, 44]	E450	51.3818
230527_E450_2-4	[30, 44]	E450	73.1076
230527_E450_2-4	[30, 44]	E450	83.5854
230527_E450_2-4	[30, 44]	E450	84.1341
230527_E450_2-4	[30, 44]	E450	78.9454
230527_E450_2-4	[30, 44]	E450	19.9436
230527_E450_2-4	[30, 44]	E450	75.095
230527_E450_2-4	[30, 44]	E450	69.0276
230527_E450_2-4	[30, 44]	E450	68.9134
230527_E450_2-4	[30, 44]	E450	28.3945
230527_E450_2-4	[30, 44]	E450	42.0312
230527_E450_2-4	[30, 44]	E450	5.53889
230527_E450_2-4	[30, 44]	E450	49.4345
230527_E450_2-4	[30, 44]	E450	4.4638
230527_E450_2-4	[30, 44]	E450	85.6608
230527_E450_2-4	[30, 44]	E450	31.2307
230527_E450_2-4	[30, 44]	E450	59.3262
230527_E450_2-4	[30, 44]	E450	61.0141
230527_E450_2-4	[30, 44]	E450	57.6665
230527_E450_2-4	[30, 44]	E450	82.5748
230527_E450_2-5	[30, 44]	E450	72.0424
230527_E450_2-5	[30, 44]	E450	75.3554
230527_E450_2-5	[30, 44]	E450	75.9726
230527_E450_2-5	[30, 44]	E450	58.3025
230527_E450_2-5	[30, 44]	E450	72.8073
230527_E450_2-5	[30, 44]	E450	81.9167
230527_E450_2-5	[30, 44]	E450	55.8349
230527_E450_2-5	[30, 44]	E450	52.8834
230527_E450_2-5	[30, 44]	E450	78.0249
230527_E450_2-5	[30, 44]	E450	38.3642
230527_E450_2-5	[30, 44]	E450	81.0258
230527_E450_2-5	[30, 44]	E450	21.921
230527_E450_2-5	[30, 44]	E450	69.7256
230527_E450_2-5	[30, 44]	E450	76.9489
230527_E450_2-5	[30, 44]	E450	52.314
230527_E450_2-5	[30, 44]	E450	46.0968
230527_E450_2-5	[30, 44]	E450	76.8827
230527_E450_2-5	[30, 44]	E450	88.9171
230527_E450_2-5	[30, 44]	E450	69.5295
230527_E450_2-5	[30, 44]	E450	82.1628
230527_E450_2-5	[30, 44]	E450	69.6031
230527_E450_2-5	[30, 44]	E450	21.6814
230527_E450_2-5	[30, 44]	E450	57.1135
230527_E450_2-5	[30, 44]	E450	85.7588
230527_E450_2-7	[30, 44]	E450	76.4045
230527_E450_2-7	[30, 44]	E450	39.634
230527_E450_2-7	[30, 44]	E450	89.3154
230527_E450_2-7	[30, 44]	E450	22.8136
230527_E450_2-7	[30, 44]	E450	34.6809
230527_E450_2-7	[30, 44]	E450	40.5022
230527_E450_2-7	[30, 44]	E450	16.9709
230527_E450_2-7	[30, 44]	E450	81.8973
230527_E450_2-7	[30, 44]	E450	70.3764
230527_E450_2-7	[30, 44]	E450	34.883
230527_E450_2-7	[30, 44]	E450	4.46764
230527_E450_2-7	[30, 44]	E450	53.0908
230527_E450_2-7	[30, 44]	E450	89.7399
230527_E450_2-7	[30, 44]	E450	80.2479
230527_E450_2-7	[30, 44]	E450	59.7117
230527_E450_2-7	[30, 44]	E450	19.4288
230527_E450_2-7	[30, 44]	E450	4.18236
230527_E450_2-7	[30, 44]	E450	20.725
230527_E450_2-7	[30, 44]	E450	65.8553
230527_E450_2-7	[30, 44]	E450	21.8184
230527_E450_2-7	[30, 44]	E450	18.2618
230527_E450_2-7	[30, 44]	E450	87.8364
230527_E450_2-7	[30, 44]	E450	63.7258
230527_E450_2-7	[30, 44]	E450	12.8977
230527_E450_2-7	[30, 44]	E450	15.3233
230527_E450_2-7	[30, 44]	E450	51.4425
230527_E450_2-8	[30, 44]	E450	53.0954
230527_E450_2-8	[30, 44]	E450	26.6479
230527_E450_2-8	[30, 44]	E450	55.8392
230527_E450_2-8	[30, 44]	E450	14.8744
230527_E450_2-8	[30, 44]	E450	79.2587
230527_E450_2-8	[30, 44]	E450	78.4257
230527_E450_2-8	[30, 44]	E450	49.1641
230527_E450_2-8	[30, 44]	E450	48.4464
230527_E450_2-8	[30, 44]	E450	44.235
230527_E450_2-8	[30, 44]	E450	21.7466
230527_E450_2-8	[30, 44]	E450	69.116
230527_E450_2-8	[30, 44]	E450	53.2793
230527_E450_2-8	[30, 44]	E450	53.2488
230527_E450_2-8	[30, 44]	E450	40.2011
230527_E450_2-8	[30, 44]	E450	71.2542
230527_E450_2-8	[30, 44]	E450	87.0036
230527_E450_2-8	[30, 44]	E450	63.9538
230527_E450_2-8	[30, 44]	E450	83.3685
230527_E450_2-8	[30, 44]	E450	15.2218
230527_E450_2-8	[30, 44]	E450	38.1995
230527_E450_2-8	[30, 44]	E450	28.2001
230527_E450_2-8	[30, 44]	E450	88.5114
230527_E450_2-8	[30, 44]	E450	50.9766
230822_E450_1-1	[30, 44]	E450	79.2914
230822_E450_1-1	[30, 44]	E450	62.6703
230822_E450_1-1	[30, 44]	E450	48.5364
230822_E450_1-1	[30, 44]	E450	70.6776
230822_E450_1-1	[30, 44]	E450	83.549
230822_E450_1-1	[30, 44]	E450	81.7099
230822_E450_1-1	[30, 44]	E450	78.0192
230822_E450_1-1	[30, 44]	E450	61.059
230822_E450_1-1	[30, 44]	E450	71.9117
230822_E450_1-1	[30, 44]	E450	51.6732
230822_E450_1-1	[30, 44]	E450	21.4742
230822_E450_1-1	[30, 44]	E450	5.85146
230822_E450_1-1	[30, 44]	E450	38.2617
230822_E450_1-1	[30, 44]	E450	63.3331
230822_E450_1-1	[30, 44]	E450	56.6381
230822_E450_1-1	[30, 44]	E450	80.0312
230822_E450_1-1	[30, 44]	E450	55.878
230822_E450_1-1	[30, 44]	E450	83.1832
230822_E450_1-1	[30, 44]	E450	32.8165
230822_E450_1-1	[30, 44]	E450	24.973
230822_E450_1-1	[30, 44]	E450	24.9415
230822_E450_1-1	[30, 44]	E450	41.1122
230822_E450_1-1	[30, 44]	E450	31.2626
230822_E450_1-1	[30, 44]	E450	55.0719
230822_E450_1-1	[30, 44]	E450	55.0137
230822_E450_1-1	[30, 44]	E450	39.7271
230822_E450_1-1	[30, 44]	E450	62.498
230822_E450_1-1	[30, 44]	E450	87.0408
230822_E450_2-1	[30, 44]	E450	73.2987
230822_E450_2-1	[30, 44]	E450	74.5635
230822_E450_2-1	[30, 44]	E450	70.5566
230822_E450_2-1	[30, 44]	E450	52.4722
230822_E450_2-1	[30, 44]	E450	61.0407
230822_E450_2-1	[30, 44]	E450	40.4921
230822_E450_2-1	[30, 44]	E450	84.0376
230822_E450_2-1	[30, 44]	E450	89.44
230822_E450_2-1	[30, 44]	E450	85.5154
230822_E450_2-1	[30, 44]	E450	59.7456
230822_E450_2-1	[30, 44]	E450	59.9392
230822_E450_2-1	[30, 44]	E450	18.6326
230822_E450_2-1	[30, 44]	E450	58.8761
230822_E450_2-1	[30, 44]	E450	75.0312
230822_E450_2-1	[30, 44]	E450	73.7004
230822_E450_2-1	[30, 44]	E450	69.9351
230822_E450_2-1	[30, 44]	E450	89.0781
230822_E450_2-1	[30, 44]	E450	7.69529
230822_E450_2-1	[30, 44]	E450	33.8752
230822_E450_2-1	[30, 44]	E450	30.8336
230822_E450_2-1	[30, 44]	E450	87.7355
230822_E450_2-1	[30, 44]	E450	21.6236
230822_E450_2-7	[30, 44]	E450	35.4808
230822_E450_2-7	[30, 44]	E450	56.0025
230822_E450_2-7	[30, 44]	E450	75.4814
230822_E450_2-7	[30, 44]	E450	81.7554
230822_E450_2-7	[30, 44]	E450	42.6561
230822_E450_2-7	[30, 44]	E450	43.4988
230822_E450_2-7	[30, 44]	E450	84.1881
230822_E450_2-7	[30, 44]	E450	6.92251
230822_E450_2-7	[30, 44]	E450	50.4917
230822_E450_2-7	[30, 44]	E450	83.2053
230822_E450_2-7	[30, 44]	E450	47.6387
230822_E450_2-7	[30, 44]	E450	10.4208
230822_E450_2-7	[30, 44]	E450	35.3795
230822_E450_2-7	[30, 44]	E450	42.483
230822_E450_2-7	[30, 44]	E450	36.4931
230822_E450_2-7	[30, 44]	E450	56.4173
230822_E450_2-7	[30, 44]	E450	86.2225
230822_E450_2-7	[30, 44]	E450	83.0911
230822_E450_2-7	[30, 44]	E450	46.1405
230822_E450_2-7	[30, 44]	E450	30.1695
230822_E450_2-7	[30, 44]	E450	50.4015
230822_E450_2-7	[30, 44]	E450	68.9579
230822_E450_2-7	[30, 44]	E450	52.2212
230822_E450_2-7	[30, 44]	E450	85.5818
230822_E450_2-7	[30, 44]	E450	71.3327
230822_E450_2-7	[30, 44]	E450	71.4339
230622_E475_1-3	[30, 44]	E475	25.0277
230622_E475_1-3	[30, 44]	E475	56.2281
230622_E475_1-3	[30, 44]	E475	83.0741
230622_E475_1-3	[30, 44]	E475	88.5952
230622_E475_1-3	[30, 44]	E475	25.6415
230622_E475_1-3	[30, 44]	E475	76.9186
230622_E475_1-3	[30, 44]	E475	78.5026
230622_E475_1-3	[30, 44]	E475	12.1179
230622_E475_1-3	[30, 44]	E475	59.3664
230622_E475_1-3	[30, 44]	E475	20.1239
230622_E475_1-3	[30, 44]	E475	60.6519
230622_E475_1-3	[30, 44]	E475	41.4167
230622_E475_1-3	[30, 44]	E475	80.6447
230622_E475_1-3	[30, 44]	E475	80.3343
230622_E475_1-3	[30, 44]	E475	17.9473
230622_E475_1-3	[30, 44]	E475	78.1492
230622_E475_1-3	[30, 44]	E475	45.5897
230622_E475_1-3	[30, 44]	E475	88.6751
230622_E475_1-3	[30, 44]	E475	53.6444
230622_E475_1-3	[30, 44]	E475	15.283
230622_E475_1-3	[30, 44]	E475	62.5393
230622_E475_1-3	[30, 44]	E475	68.5415
230622_E475_1-3	[30, 44]	E475	54.8799
230622_E475_1-3	[30, 44]	E475	16.1282
230622_E475_1-3	[30, 44]	E475	13.4815
230622_E475_1-3	[30, 44]	E475	20.8155
230622_E475_1-3	[30, 44]	E475	39.0893
230622_E475_1-3	[30, 44]	E475	85.5271
230622_E475_1-3	[30, 44]	E475	77.5641
230622_E475_1-3	[30, 44]	E475	62.4743
230622_E475_1-3	[30, 44]	E475	61.8943
230622_E475_1-3	[30, 44]	E475	78.9073
230622_E475_1-3	[30, 44]	E475	20.764
230622_E475_1-3	[30, 44]	E475	81.8025
230622_E475_1-3	[30, 44]	E475	87.9533
230622_E475_1-3	[30, 44]	E475	57.0552
230622_E475_1-3	[30, 44]	E475	65.455
230622_E475_1-3	[30, 44]	E475	88.0664
230622_E475_2-1	[30, 44]	E475	89.4904
230622_E475_2-1	[30, 44]	E475	69.452
230622_E475_2-1	[30, 44]	E475	56.0421
230622_E475_2-1	[30, 44]	E475	67.6841
230622_E475_2-1	[30, 44]	E475	68.9823
230622_E475_2-1	[30, 44]	E475	30.2781
230622_E475_2-1	[30, 44]	E475	14.1534
230622_E475_2-1	[30, 44]	E475	31.2416
230622_E475_2-1	[30, 44]	E475	51.107
230622_E475_2-1	[30, 44]	E475	23.3208
230622_E475_2-1	[30, 44]	E475	66.7916
230622_E475_2-1	[30, 44]	E475	65.1126
230622_E475_2-1	[30, 44]	E475	88.9645
230622_E475_2-1	[30, 44]	E475	84.922
230622_E475_2-1	[30, 44]	E475	18.8909
230622_E475_2-1	[30, 44]	E475	65.64
230622_E475_2-1	[30, 44]	E475	69.0612
230622_E475_2-1	[30, 44]	E475	37.9564
230622_E475_2-1	[30, 44]	E475	18.6189
230622_E475_2-1	[30, 44]	E475	82.7534
230622_E475_2-1	[30, 44]	E475	46.8331
230622_E475_2-1	[30, 44]	E475	43.502
230622_E475_2-1	[30, 44]	E475	5.54705
230622_E475_2-1	[30, 44]	E475	39.9998
230622_E475_2-1	[30, 44]	E475	15.5294
230622_E475_2-1	[30, 44]	E475	60.5247
230622_E475_2-1	[30, 44]	E475	2.13643
230622_E475_2-1	[30, 44]	E475	72.0107
230622_E475_2-1	[30, 44]	E475	85.6698
230622_E475_2-1	[30, 44]	E475	17.1287
230622_E475_2-1	[30, 44]	E475	30.0132
230622_E475_2-1	[30, 44]	E475	32.0757
230622_E475_2-1	[30, 44]	E475	32.509
230622_E475_2-1	[30, 44]	E475	87.9914
230622_E475_2-1	[30, 44]	E475	31.1181
230622_E475_2-1	[30, 44]	E475	36.5556
230622_E475_2-1	[30, 44]	E475	41.1878
230622_E475_2-1	[30, 44]	E475	78.2612
230622_E475_2-1	[30, 44]	E475	85.2894
230622_E475_2-5	[30, 44]	E475	69.808
230622_E475_2-5	[30, 44]	E475	55.5701
230622_E475_2-5	[30, 44]	E475	88.6822
230622_E475_2-5	[30, 44]	E475	40.4089
230622_E475_2-5	[30, 44]	E475	88.655
230622_E475_2-5	[30, 44]	E475	62.7592
230622_E475_2-5	[30, 44]	E475	13.351
230622_E475_2-5	[30, 44]	E475	65.5137
230622_E475_2-5	[30, 44]	E475	17.3098
230622_E475_2-5	[30, 44]	E475	50.5547
230622_E475_2-5	[30, 44]	E475	87.9005
230622_E475_2-5	[30, 44]	E475	45.2192
230622_E475_2-5	[30, 44]	E475	1.64993
230622_E475_2-5	[30, 44]	E475	83.9421
230622_E475_2-5	[30, 44]	E475	1.88765
230622_E475_2-5	[30, 44]	E475	63.1349
230622_E475_2-5	[30, 44]	E475	82.7414
230622_E475_2-5	[30, 44]	E475	69.4802
230622_E475_2-5	[30, 44]	E475	59.6362
230622_E475_2-5	[30, 44]	E475	30.7929
230622_E475_2-5	[30, 44]	E475	89.5069
230622_E475_2-5	[30, 44]	E475	46.3227
230622_E475_2-5	[30, 44]	E475	84.0917
230622_E475_2-5	[30, 44]	E475	87.2512
230622_E475_2-5	[30, 44]	E475	72.0634
230622_E475_2-5	[30, 44]	E475	61.2986
230622_E475_2-5	[30, 44]	E475	88.5003
230622_E475_2-5	[30, 44]	E475	44.5459
230622_E475_2-5	[30, 44]	E475	85.7471
230622_E475_2-5	[30, 44]	E475	42.0337
230622_E475_2-5	[30, 44]	E475	88.0976
230622_E475_2-5	[30, 44]	E475	56.6163
230622_E475_2-5	[30, 44]	E475	73.3396
230622_E475_2-5	[30, 44]	E475	89.2959
230622_E475_3-3	[30, 44]	E475	80.7214
230622_E475_3-3	[30, 44]	E475	51.9905
230622_E475_3-3	[30, 44]	E475	22.6816
230622_E475_3-3	[30, 44]	E475	9.9224
230622_E475_3-3	[30, 44]	E475	37.8918
230622_E475_3-3	[30, 44]	E475	42.0107
230622_E475_3-3	[30, 44]	E475	22.5028
230622_E475_3-3	[30, 44]	E475	83.0592
230622_E475_3-3	[30, 44]	E475	46.6257
230622_E475_3-3	[30, 44]	E475	81.2495
230622_E475_3-3	[30, 44]	E475	52.9597
230622_E475_3-3	[30, 44]	E475	15.8694
230622_E475_3-3	[30, 44]	E475	67.7162
230622_E475_3-3	[30, 44]	E475	46.5376
230622_E475_3-3	[30, 44]	E475	74.9512
230622_E475_3-3	[30, 44]	E475	78.3413
230622_E475_3-3	[30, 44]	E475	42.9245
230622_E475_3-3	[30, 44]	E475	84.4585
230622_E475_3-3	[30, 44]	E475	56.0672
230622_E475_3-3	[30, 44]	E475	85.3685
230622_E475_3-3	[30, 44]	E475	47.421
230622_E475_3-3	[30, 44]	E475	34.9894
230622_E475_3-3	[30, 44]	E475	49.5261
230622_E475_3-3	[30, 44]	E475	86.5841
230622_E475_3-3	[30, 44]	E475	29.7228
230622_E475_3-3	[30, 44]	E475	64.5755
230622_E475_3-3	[30, 44]	E475	88.6144
230622_E475_3-3	[30, 44]	E475	23.6084
230622_E475_3-3	[30, 44]	E475	61.1941
230622_E475_3-3	[30, 44]	E475	71.6639
230622_E475_3-3	[30, 44]	E475	30.4013
230622_E475_3-3	[30, 44]	E475	17.0793
230622_E475_3-3	[30, 44]	E475	60.1333
230622_E475_3-3	[30, 44]	E475	27.3348
230622_E475_3-3	[30, 44]	E475	78.8696
230622_E475_3-5	[30, 44]	E475	75.2668
230622_E475_3-5	[30, 44]	E475	40.5805
230622_E475_3-5	[30, 44]	E475	30.8773
230622_E475_3-5	[30, 44]	E475	65.069
230622_E475_3-5	[30, 44]	E475	69.4645
230622_E475_3-5	[30, 44]	E475	19.898
230622_E475_3-5	[30, 44]	E475	4.94663
230622_E475_3-5	[30, 44]	E475	21.3573
230622_E475_3-5	[30, 44]	E475	30.4897
230622_E475_3-5	[30, 44]	E475	76.9543
230622_E475_3-5	[30, 44]	E475	67.3495
230622_E475_3-5	[30, 44]	E475	86.7373
230622_E475_3-5	[30, 44]	E475	86.4837
230622_E475_3-5	[30, 44]	E475	35.9244
230622_E475_3-5	[30, 44]	E475	43.0587
230622_E475_3-5	[30, 44]	E475	29.5631
230622_E475_3-5	[30, 44]	E475	64.2656
230622_E475_3-5	[30, 44]	E475	89.3288
230622_E475_3-5	[30, 44]	E475	63.2088
230622_E475_3-5	[30, 44]	E475	60.9639
230622_E475_3-5	[30, 44]	E475	79.873
230622_E475_3-5	[30, 44]	E475	83.2331
230622_E475_3-5	[30, 44]	E475	32.952
230622_E475_3-5	[30, 44]	E475	77.2033
230622_E475_3-5	[30, 44]	E475	19.9946
230622_E475_3-5	[30, 44]	E475	88.1118
230622_E475_3-5	[30, 44]	E475	82.5404
230622_E475_3-5	[30, 44]	E475	25.4675
230622_E475_3-5	[30, 44]	E475	80.8337
230622_E475_3-5	[30, 44]	E475	76.4351
230622_E475_3-5	[30, 44]	E475	38.0283
230622_E475_3-5	[30, 44]	E475	53.2578
230622_E475_3-5	[30, 44]	E475	35.5869
230622_E475_3-5	[30, 44]	E475	70.0707
230622_E475_3-5	[30, 44]	E475	52.0845
230622_E475_3-5	[30, 44]	E475	81.0177
230622_E475_3-5	[30, 44]	E475	88.5579
230622_E475_3-5	[30, 44]	E475	87.1
230601_E500_2-8	[30, 44]	E500	65.8477
230601_E500_2-8	[30, 44]	E500	57.0765
230601_E500_2-8	[30, 44]	E500	45.4192
230601_E500_2-8	[30, 44]	E500	30.1578
230601_E500_2-8	[30, 44]	E500	47.1007
230601_E500_2-8	[30, 44]	E500	87.3102
230601_E500_2-8	[30, 44]	E500	10.8815
230601_E500_2-8	[30, 44]	E500	28.5144
230601_E500_2-8	[30, 44]	E500	36.9248
230601_E500_2-8	[30, 44]	E500	27.467
230601_E500_2-8	[30, 44]	E500	15.0408
230601_E500_2-8	[30, 44]	E500	77.0838
230601_E500_2-8	[30, 44]	E500	74.1097
230601_E500_2-8	[30, 44]	E500	22.9659
230601_E500_2-8	[30, 44]	E500	26.4144
230601_E500_2-8	[30, 44]	E500	83.2915
230601_E500_2-8	[30, 44]	E500	71.8394
230601_E500_2-8	[30, 44]	E500	32.8636
230601_E500_2-8	[30, 44]	E500	79.6719
230601_E500_2-8	[30, 44]	E500	66.3494
230601_E500_2-8	[30, 44]	E500	78.9357
230601_E500_2-8	[30, 44]	E500	59.2318
230601_E500_2-8	[30, 44]	E500	9.35299
230601_E500_2-8	[30, 44]	E500	68.0261
230601_E500_2-8	[30, 44]	E500	4.94044
230601_E500_2-8	[30, 44]	E500	52.9462
230601_E500_2-8	[30, 44]	E500	81.8049
230601_E500_2-8	[30, 44]	E500	30.3473
230601_E500_2-8	[30, 44]	E500	53.4267
230601_E500_2-8	[30, 44]	E500	77.5604
230601_E500_2-8	[30, 44]	E500	76.7629
230601_E500_2-8	[30, 44]	E500	80.0927
230601_E500_2-8	[30, 44]	E500	17.1267
230601_E500_2-8	[30, 44]	E500	40.4817
230601_E500_2-8	[30, 44]	E500	56.2192
230601_E500_2-8	[30, 44]	E500	80.7681
230601_E500_2-8	[30, 44]	E500	84.659
230527_E450_2-1	[45, 59]	E450	89.2746
230527_E450_2-1	[45, 59]	E450	43.4451
230527_E450_2-1	[45, 59]	E450	18.8261
230527_E450_2-1	[45, 59]	E450	45.8285
230527_E450_2-1	[45, 59]	E450	77.2889
230527_E450_2-1	[45, 59]	E450	48.938
230527_E450_2-1	[45, 59]	E450	16.3012
230527_E450_2-1	[45, 59]	E450	86.8088
230527_E450_2-1	[45, 59]	E450	56.0028
230527_E450_2-1	[45, 59]	E450	87.1253
230527_E450_2-1	[45, 59]	E450	22.2355
230527_E450_2-1	[45, 59]	E450	52.6748
230527_E450_2-1	[45, 59]	E450	10.4947
230527_E450_2-1	[45, 59]	E450	76.3225
230527_E450_2-1	[45, 59]	E450	86.3644
230527_E450_2-1	[45, 59]	E450	35.0197
230527_E450_2-1	[45, 59]	E450	46.6615
230527_E450_2-1	[45, 59]	E450	32.8554
230527_E450_2-1	[45, 59]	E450	50.87
230527_E450_2-1	[45, 59]	E450	67.8511
230527_E450_2-1	[45, 59]	E450	75.9005
230527_E450_2-1	[45, 59]	E450	55.4676
230527_E450_2-1	[45, 59]	E450	43.4457
230527_E450_2-1	[45, 59]	E450	65.2924
230527_E450_2-1	[45, 59]	E450	84.7095
230527_E450_2-1	[45, 59]	E450	71.1205
230527_E450_2-1	[45, 59]	E450	29.2852
230527_E450_2-1	[45, 59]	E450	44.7198
230527_E450_2-1	[45, 59]	E450	39.1965
230527_E450_2-1	[45, 59]	E450	41.1287
230527_E450_2-1	[45, 59]	E450	22.712
230527_E450_2-1	[45, 59]	E450	71.0402
230527_E450_2-1	[45, 59]	E450	37.9452
230527_E450_2-1	[45, 59]	E450	53.2233
230527_E450_2-1	[45, 59]	E450	59.534
230527_E450_2-1	[45, 59]	E450	32.5154
230527_E450_2-1	[45, 59]	E450	81.397
230527_E450_2-1	[45, 59]	E450	78.9875
230527_E450_2-1	[45, 59]	E450	50.0938
230527_E450_2-1	[45, 59]	E450	87.2384
230527_E450_2-1	[45, 59]	E450	73.4871
230527_E450_2-1	[45, 59]	E450	88.7609
230527_E450_2-1	[45, 59]	E450	81.1581
230527_E450_2-1	[45, 59]	E450	87.3291
230822_E450_2-4	[45, 59]	E450	84.517
230822_E450_2-4	[45, 59]	E450	75.5392
230822_E450_2-4	[45, 59]	E450	17.6787
230822_E450_2-4	[45, 59]	E450	18.9006
230822_E450_2-4	[45, 59]	E450	62.7937
230822_E450_2-4	[45, 59]	E450	48.7361
230822_E450_2-4	[45, 59]	E450	43.7293
230822_E450_2-4	[45, 59]	E450	47.8191
230822_E450_2-4	[45, 59]	E450	45.712
230822_E450_2-4	[45, 59]	E450	83.9084
230822_E450_2-4	[45, 59]	E450	30.5115
230822_E450_2-4	[45, 59]	E450	87.6485
230822_E450_2-4	[45, 59]	E450	37.5331
230822_E450_2-4	[45, 59]	E450	86.8086
230822_E450_2-4	[45, 59]	E450	30.0618
230822_E450_2-4	[45, 59]	E450	5.21851
230822_E450_2-4	[45, 59]	E450	54.5649
230822_E450_2-4	[45, 59]	E450	34.0271
230822_E450_2-4	[45, 59]	E450	47.868
230822_E450_2-4	[45, 59]	E450	89.0163
230822_E450_2-4	[45, 59]	E450	54.3137
230822_E450_2-4	[45, 59]	E450	64.189
230822_E450_2-4	[45, 59]	E450	85.1136
230822_E450_2-4	[45, 59]	E450	58.6155
230822_E450_2-4	[45, 59]	E450	41.886
230822_E450_2-4	[45, 59]	E450	46.2633
230822_E450_2-4	[45, 59]	E450	28.0691
230822_E450_2-4	[45, 59]	E450	51.7483
230822_E450_2-4	[45, 59]	E450	88.7594
230822_E450_2-4	[45, 59]	E450	64.9428
230822_E450_2-4	[45, 59]	E450	28.9172
230622_E475_1-2	[45, 59]	E475	60.8937
230622_E475_1-2	[45, 59]	E475	46.5679
230622_E475_1-2	[45, 59]	E475	39.7783
230622_E475_1-2	[45, 59]	E475	88.2756
230622_E475_1-2	[45, 59]	E475	31.8819
230622_E475_1-2	[45, 59]	E475	36.1215
230622_E475_1-2	[45, 59]	E475	67.9421
230622_E475_1-2	[45, 59]	E475	60.2551
230622_E475_1-2	[45, 59]	E475	43.4151
230622_E475_1-2	[45, 59]	E475	79.6686
230622_E475_1-2	[45, 59]	E475	61.7165
230622_E475_1-2	[45, 59]	E475	36.8392
230622_E475_1-2	[45, 59]	E475	24.3831
230622_E475_1-2	[45, 59]	E475	89.3884
230622_E475_1-2	[45, 59]	E475	18.4766
230622_E475_1-2	[45, 59]	E475	83.2073
230622_E475_1-2	[45, 59]	E475	44.3512
230622_E475_1-2	[45, 59]	E475	88.8516
230622_E475_1-2	[45, 59]	E475	41.3332
230622_E475_1-2	[45, 59]	E475	73.0924
230622_E475_1-2	[45, 59]	E475	21.4305
230622_E475_1-2	[45, 59]	E475	72.0718
230622_E475_1-2	[45, 59]	E475	39.704
230622_E475_1-2	[45, 59]	E475	58.583
230622_E475_1-2	[45, 59]	E475	32.0527
230622_E475_1-2	[45, 59]	E475	28.8367
230622_E475_1-2	[45, 59]	E475	23.6023
230622_E475_1-2	[45, 59]	E475	28.8142
230622_E475_1-2	[45, 59]	E475	27.3351
230622_E475_1-2	[45, 59]	E475	29.1666
230622_E475_1-2	[45, 59]	E475	59.6196
230622_E475_1-2	[45, 59]	E475	23.189
230622_E475_1-2	[45, 59]	E475	39.9104
230622_E475_1-2	[45, 59]	E475	14.5638
230622_E475_1-2	[45, 59]	E475	27.0051
230622_E475_1-2	[45, 59]	E475	19.669
230622_E475_1-2	[45, 59]	E475	63.6919
230622_E475_1-2	[45, 59]	E475	40.8217
230622_E475_1-2	[45, 59]	E475	73.5079
230622_E475_1-2	[45, 59]	E475	56.9486
230622_E475_1-2	[45, 59]	E475	32.3959
230622_E475_1-2	[45, 59]	E475	39.1268
230622_E475_1-2	[45, 59]	E475	38.32
230622_E475_1-2	[45, 59]	E475	26.9458
230622_E475_1-2	[45, 59]	E475	47.8828
230622_E475_1-2	[45, 59]	E475	21.1594
230622_E475_1-2	[45, 59]	E475	54.0315
230622_E475_1-2	[45, 59]	E475	87.4042
230622_E475_1-2	[45, 59]	E475	82.7443
230622_E475_1-2	[45, 59]	E475	72.1714
230622_E475_1-2	[45, 59]	E475	18.3034
230622_E475_1-4	[45, 59]	E475	77.0664
230622_E475_1-4	[45, 59]	E475	36.3823
230622_E475_1-4	[45, 59]	E475	65.926
230622_E475_1-4	[45, 59]	E475	14.3428
230622_E475_1-4	[45, 59]	E475	31.3773
230622_E475_1-4	[45, 59]	E475	63.6847
230622_E475_1-4	[45, 59]	E475	6.98895
230622_E475_1-4	[45, 59]	E475	87.1756
230622_E475_1-4	[45, 59]	E475	48.1905
230622_E475_1-4	[45, 59]	E475	51.0559
230622_E475_1-4	[45, 59]	E475	79.205
230622_E475_1-4	[45, 59]	E475	21.9009
230622_E475_1-4	[45, 59]	E475	48.1271
230622_E475_1-4	[45, 59]	E475	32.291
230622_E475_1-4	[45, 59]	E475	20.8503
230622_E475_1-4	[45, 59]	E475	10.2684
230622_E475_1-4	[45, 59]	E475	89.3556
230622_E475_1-4	[45, 59]	E475	44.5366
230622_E475_1-4	[45, 59]	E475	74.0608
230622_E475_1-4	[45, 59]	E475	72.5143
230622_E475_1-4	[45, 59]	E475	70.2211
230622_E475_1-4	[45, 59]	E475	46.2057
230622_E475_1-4	[45, 59]	E475	67.7613
230622_E475_1-4	[45, 59]	E475	36.262
230622_E475_1-4	[45, 59]	E475	45.9607
230622_E475_1-4	[45, 59]	E475	33.1425
230622_E475_1-4	[45, 59]	E475	49.2148
230622_E475_1-4	[45, 59]	E475	28.6947
230622_E475_1-4	[45, 59]	E475	13.4289
230622_E475_1-4	[45, 59]	E475	77.0661
230622_E475_1-4	[45, 59]	E475	26.8702
230622_E475_1-4	[45, 59]	E475	87.6888
230622_E475_1-4	[45, 59]	E475	69.5938
230622_E475_1-4	[45, 59]	E475	27.5865
230622_E475_1-4	[45, 59]	E475	49.4385
230622_E475_1-4	[45, 59]	E475	6.01574
230622_E475_1-4	[45, 59]	E475	49.0608
230622_E475_1-4	[45, 59]	E475	35.9823
230622_E475_1-4	[45, 59]	E475	61.9148
230622_E475_1-4	[45, 59]	E475	84.3251
230622_E475_1-4	[45, 59]	E475	46.5401
230622_E475_1-4	[45, 59]	E475	59.2915
230622_E475_1-5	[45, 59]	E475	80.0811
230622_E475_1-5	[45, 59]	E475	81.4139
230622_E475_1-5	[45, 59]	E475	74.4408
230622_E475_1-5	[45, 59]	E475	40.0837
230622_E475_1-5	[45, 59]	E475	87.0091
230622_E475_1-5	[45, 59]	E475	64.999
230622_E475_1-5	[45, 59]	E475	66.3749
230622_E475_1-5	[45, 59]	E475	80.3239
230622_E475_1-5	[45, 59]	E475	74.005
230622_E475_1-5	[45, 59]	E475	56.4977
230622_E475_1-5	[45, 59]	E475	73.769
230622_E475_1-5	[45, 59]	E475	20.0994
230622_E475_1-5	[45, 59]	E475	28.4393
230622_E475_1-5	[45, 59]	E475	58.2138
230622_E475_1-5	[45, 59]	E475	34.5968
230622_E475_1-5	[45, 59]	E475	89.0588
230622_E475_1-5	[45, 59]	E475	46.7572
230622_E475_1-5	[45, 59]	E475	23.5391
230622_E475_1-5	[45, 59]	E475	86.5101
230622_E475_1-5	[45, 59]	E475	51.2066
230622_E475_1-5	[45, 59]	E475	50.1521
230622_E475_1-5	[45, 59]	E475	84.8303
230622_E475_1-5	[45, 59]	E475	40.5407
230622_E475_1-5	[45, 59]	E475	83.3928
230622_E475_1-5	[45, 59]	E475	41.9786
230622_E475_1-5	[45, 59]	E475	26.8123
230622_E475_1-5	[45, 59]	E475	58.4253
230622_E475_1-5	[45, 59]	E475	86.518
230622_E475_1-5	[45, 59]	E475	2.91755
230622_E475_1-5	[45, 59]	E475	49.6829
230622_E475_1-5	[45, 59]	E475	54.0508
230622_E475_1-5	[45, 59]	E475	82.0425
230622_E475_1-5	[45, 59]	E475	24.2619
230622_E475_1-5	[45, 59]	E475	80.3063
230622_E475_1-5	[45, 59]	E475	22.7925
230622_E475_1-5	[45, 59]	E475	87.0298
230622_E475_1-5	[45, 59]	E475	86.6796
230622_E475_1-5	[45, 59]	E475	67.706
230622_E475_1-5	[45, 59]	E475	19.9471
230622_E475_1-5	[45, 59]	E475	16.1352
230622_E475_1-5	[45, 59]	E475	67.3703
230622_E475_1-5	[45, 59]	E475	45.2723
230622_E475_1-7	[45, 59]	E475	61.8352
230622_E475_1-7	[45, 59]	E475	71.9271
230622_E475_1-7	[45, 59]	E475	31.5254
230622_E475_1-7	[45, 59]	E475	29.8104
230622_E475_1-7	[45, 59]	E475	31.462
230622_E475_1-7	[45, 59]	E475	82.2614
230622_E475_1-7	[45, 59]	E475	41.1663
230622_E475_1-7	[45, 59]	E475	76.4903
230622_E475_1-7	[45, 59]	E475	58.844
230622_E475_1-7	[45, 59]	E475	82.2319
230622_E475_1-7	[45, 59]	E475	63.3523
230622_E475_1-7	[45, 59]	E475	57.7382
230622_E475_1-7	[45, 59]	E475	52.1049
230622_E475_1-7	[45, 59]	E475	16.1945
230622_E475_1-7	[45, 59]	E475	59.6785
230622_E475_1-7	[45, 59]	E475	81.5321
230622_E475_1-7	[45, 59]	E475	86.7261
230622_E475_1-7	[45, 59]	E475	79.1518
230622_E475_1-7	[45, 59]	E475	79.4454
230622_E475_1-7	[45, 59]	E475	20.4068
230622_E475_1-7	[45, 59]	E475	38.071
230622_E475_1-7	[45, 59]	E475	36.3336
230622_E475_1-7	[45, 59]	E475	70.085
230622_E475_1-7	[45, 59]	E475	4.42231
230622_E475_1-7	[45, 59]	E475	49.4322
230622_E475_1-7	[45, 59]	E475	8.56977
230622_E475_1-7	[45, 59]	E475	85.5901
230622_E475_1-7	[45, 59]	E475	10.3197
230622_E475_1-7	[45, 59]	E475	60.8442
230622_E475_1-7	[45, 59]	E475	29.0804
230622_E475_1-7	[45, 59]	E475	42.7366
230622_E475_1-7	[45, 59]	E475	39.1654
230622_E475_1-7	[45, 59]	E475	76.4943
230622_E475_1-7	[45, 59]	E475	47.5341
230622_E475_1-7	[45, 59]	E475	83.9099
230622_E475_1-7	[45, 59]	E475	63.0208
230622_E475_1-7	[45, 59]	E475	87.107
230622_E475_1-7	[45, 59]	E475	84.7767
230622_E475_1-7	[45, 59]	E475	23.9644
230622_E475_1-7	[45, 59]	E475	86.8463
230622_E475_1-7	[45, 59]	E475	87.3277
230622_E475_1-7	[45, 59]	E475	38.4856
230622_E475_1-7	[45, 59]	E475	70.9113
230622_E475_1-7	[45, 59]	E475	75.1996
230622_E475_1-7	[45, 59]	E475	83.4781
230622_E475_1-7	[45, 59]	E475	64.8187
230622_E475_2-4	[45, 59]	E475	53.4288
230622_E475_2-4	[45, 59]	E475	70.7402
230622_E475_2-4	[45, 59]	E475	87.4866
230622_E475_2-4	[45, 59]	E475	79.4463
230622_E475_2-4	[45, 59]	E475	82.3196
230622_E475_2-4	[45, 59]	E475	22.1127
230622_E475_2-4	[45, 59]	E475	26.9742
230622_E475_2-4	[45, 59]	E475	73.3768
230622_E475_2-4	[45, 59]	E475	77.0287
230622_E475_2-4	[45, 59]	E475	68.5208
230622_E475_2-4	[45, 59]	E475	47.6529
230622_E475_2-4	[45, 59]	E475	81.1095
230622_E475_2-4	[45, 59]	E475	46.085
230622_E475_2-4	[45, 59]	E475	1.4029
230622_E475_2-4	[45, 59]	E475	34.1531
230622_E475_2-4	[45, 59]	E475	51.9566
230622_E475_2-4	[45, 59]	E475	61.6509
230622_E475_2-4	[45, 59]	E475	63.1403
230622_E475_2-4	[45, 59]	E475	76.4671
230622_E475_2-4	[45, 59]	E475	89.3368
230622_E475_2-4	[45, 59]	E475	23.2105
230622_E475_2-4	[45, 59]	E475	39.5369
230622_E475_2-4	[45, 59]	E475	89.7303
230622_E475_2-4	[45, 59]	E475	88.7328
230622_E475_2-4	[45, 59]	E475	81.519
230622_E475_2-4	[45, 59]	E475	28.1209
230622_E475_2-4	[45, 59]	E475	66.0305
230622_E475_2-4	[45, 59]	E475	62.3612
230622_E475_2-4	[45, 59]	E475	84.8861
230622_E475_2-4	[45, 59]	E475	79.7652
230622_E475_2-4	[45, 59]	E475	12.1596
230622_E475_2-4	[45, 59]	E475	11.6562
230622_E475_2-4	[45, 59]	E475	55.3422
230622_E475_2-4	[45, 59]	E475	9.73873
230622_E475_2-4	[45, 59]	E475	17.6446
230622_E475_2-4	[45, 59]	E475	25.7029
230622_E475_2-4	[45, 59]	E475	45.3185
230622_E475_2-4	[45, 59]	E475	15.6839
230622_E475_2-4	[45, 59]	E475	72.7311
230622_E475_2-4	[45, 59]	E475	28.0884
230622_E475_2-4	[45, 59]	E475	89.9769
230622_E475_2-4	[45, 59]	E475	44.4324
230622_E475_2-4	[45, 59]	E475	70.8817
230622_E475_3-6	[45, 59]	E475	68.7332
230622_E475_3-6	[45, 59]	E475	9.57742
230622_E475_3-6	[45, 59]	E475	19.3139
230622_E475_3-6	[45, 59]	E475	18.4481
230622_E475_3-6	[45, 59]	E475	4.21416
230622_E475_3-6	[45, 59]	E475	82.1843
230622_E475_3-6	[45, 59]	E475	24.7313
230622_E475_3-6	[45, 59]	E475	29.9801
230622_E475_3-6	[45, 59]	E475	86.1868
230622_E475_3-6	[45, 59]	E475	15.4155
230622_E475_3-6	[45, 59]	E475	56.1487
230622_E475_3-6	[45, 59]	E475	25.1692
230622_E475_3-6	[45, 59]	E475	8.46043
230622_E475_3-6	[45, 59]	E475	40.5889
230622_E475_3-6	[45, 59]	E475	61.7206
230622_E475_3-6	[45, 59]	E475	77.4566
230622_E475_3-6	[45, 59]	E475	66.1399
230622_E475_3-6	[45, 59]	E475	0.919509
230622_E475_3-6	[45, 59]	E475	54.4545
230622_E475_3-6	[45, 59]	E475	3.58574
230622_E475_3-6	[45, 59]	E475	33.6114
230622_E475_3-6	[45, 59]	E475	28.5422
230622_E475_3-6	[45, 59]	E475	26.8949
230622_E475_3-6	[45, 59]	E475	25.2612
230622_E475_3-6	[45, 59]	E475	9.94269
230622_E475_3-6	[45, 59]	E475	1.64472
230622_E475_3-6	[45, 59]	E475	46.3416
230622_E475_3-6	[45, 59]	E475	4.4217
230622_E475_3-6	[45, 59]	E475	14.9812
230622_E475_3-6	[45, 59]	E475	66.6582
230622_E475_3-6	[45, 59]	E475	60.6806
230622_E475_3-6	[45, 59]	E475	32.5461
230622_E475_3-6	[45, 59]	E475	36.5937
230622_E475_3-6	[45, 59]	E475	19.4347
230622_E475_3-6	[45, 59]	E475	16.0713
230622_E475_3-6	[45, 59]	E475	18.5702
230622_E475_3-6	[45, 59]	E475	16.0887
230622_E475_3-6	[45, 59]	E475	35.0638
230622_E475_3-6	[45, 59]	E475	67.0415
230622_E475_3-6	[45, 59]	E475	5.07687
230622_E475_3-6	[45, 59]	E475	81.6902
230622_E475_3-6	[45, 59]	E475	31.9014
230622_E475_3-6	[45, 59]	E475	28.4866
230622_E475_3-6	[45, 59]	E475	52.8537
230622_E475_3-6	[45, 59]	E475	22.9477
230622_E475_3-6	[45, 59]	E475	25.1253
230622_E475_3-6	[45, 59]	E475	21.1122
230622_E475_3-6	[45, 59]	E475	31.8385
230527_E500_1-4	[45, 59]	E500	77.3222
230527_E500_1-4	[45, 59]	E500	31.3808
230527_E500_1-4	[45, 59]	E500	10.4155
230527_E500_1-4	[45, 59]	E500	60.0893
230527_E500_1-4	[45, 59]	E500	9.42559
230527_E500_1-4	[45, 59]	E500	34.2318
230527_E500_1-4	[45, 59]	E500	39.5617
230527_E500_1-4	[45, 59]	E500	29.5595
230527_E500_1-4	[45, 59]	E500	70.8161
230527_E500_1-4	[45, 59]	E500	89.0326
230527_E500_1-4	[45, 59]	E500	76.1115
230527_E500_1-4	[45, 59]	E500	80.7278
230527_E500_1-4	[45, 59]	E500	13.0181
230527_E500_1-4	[45, 59]	E500	32.2972
230527_E500_1-4	[45, 59]	E500	87.9532
230527_E500_1-4	[45, 59]	E500	87.8441
230527_E500_1-4	[45, 59]	E500	78.7971
230527_E500_1-4	[45, 59]	E500	81.3654
230527_E500_1-4	[45, 59]	E500	81.8184
230527_E500_1-4	[45, 59]	E500	51.0975
230527_E500_1-4	[45, 59]	E500	46.4594
230527_E500_1-4	[45, 59]	E500	36.0563
230527_E500_1-4	[45, 59]	E500	79.5531
230527_E500_1-4	[45, 59]	E500	76.4488
230527_E500_1-4	[45, 59]	E500	28.2361
230527_E500_1-4	[45, 59]	E500	27.6512
230527_E500_1-4	[45, 59]	E500	14.087
230527_E500_1-4	[45, 59]	E500	11.8581
230527_E500_1-4	[45, 59]	E500	15.7037
230527_E500_1-4	[45, 59]	E500	39.8066
230527_E500_1-4	[45, 59]	E500	50.5942
230527_E500_1-4	[45, 59]	E500	46.2286
230527_E500_1-4	[45, 59]	E500	55.0046
230527_E500_1-4	[45, 59]	E500	69.9649
230527_E500_1-4	[45, 59]	E500	80.2437
230527_E500_1-4	[45, 59]	E500	71.3111
230527_E500_1-4	[45, 59]	E500	36.0043
230527_E500_1-4	[45, 59]	E500	82.8778
230527_E500_1-4	[45, 59]	E500	14.6203
230527_E500_1-4	[45, 59]	E500	30.2081
230527_E500_1-4	[45, 59]	E500	25.6759
230527_E500_1-4	[45, 59]	E500	26.4854
230527_E500_1-4	[45, 59]	E500	71.6215
230527_E500_1-4	[45, 59]	E500	85.8255
230527_E500_1-4	[45, 59]	E500	24.8231
230527_E500_1-4	[45, 59]	E500	23.7313
230527_E500_1-4	[45, 59]	E500	10.4313
230527_E500_1-4	[45, 59]	E500	14.0653
230527_E500_1-4	[45, 59]	E500	58.3065
230527_E500_1-4	[45, 59]	E500	85.6402
230527_E500_1-8	[45, 59]	E500	88.7166
230527_E500_1-8	[45, 59]	E500	85.1432
230527_E500_1-8	[45, 59]	E500	61.558
230527_E500_1-8	[45, 59]	E500	26.671
230527_E500_1-8	[45, 59]	E500	82.0851
230527_E500_1-8	[45, 59]	E500	83.9262
230527_E500_1-8	[45, 59]	E500	73.2596
230527_E500_1-8	[45, 59]	E500	33.2647
230527_E500_1-8	[45, 59]	E500	51.6367
230527_E500_1-8	[45, 59]	E500	85.3904
230527_E500_1-8	[45, 59]	E500	61.7985
230527_E500_1-8	[45, 59]	E500	37.4336
230527_E500_1-8	[45, 59]	E500	39.1303
230527_E500_1-8	[45, 59]	E500	53.9656
230527_E500_1-8	[45, 59]	E500	87.9669
230527_E500_1-8	[45, 59]	E500	63.5081
230527_E500_1-8	[45, 59]	E500	61.0868
230527_E500_1-8	[45, 59]	E500	48.1737
230527_E500_1-8	[45, 59]	E500	17.7954
230527_E500_1-8	[45, 59]	E500	80.1756
230527_E500_1-8	[45, 59]	E500	88.4666
230527_E500_1-8	[45, 59]	E500	46.6381
230527_E500_1-8	[45, 59]	E500	61.496
230527_E500_1-8	[45, 59]	E500	87.314
230527_E500_1-8	[45, 59]	E500	84.1749
230527_E500_1-8	[45, 59]	E500	89.2283
230527_E500_1-8	[45, 59]	E500	38.1143
230527_E500_1-8	[45, 59]	E500	66.3912
230527_E500_1-8	[45, 59]	E500	47.618
230527_E500_1-8	[45, 59]	E500	58.9933
230527_E500_1-8	[45, 59]	E500	7.89972
230527_E500_1-8	[45, 59]	E500	82.2768
230527_E500_1-8	[45, 59]	E500	24.476
[truncated: 1,887 more rows]

## Sheet: Fig1F
label	lineage	Time (hh:mm)	Cell orientation toward VE-boundary (deg)			Lineage	Number of cells	Lineage tree (parent → daughters)	Number of time points	Time range (hh:mm)
15	lineage1	00:00	82.1865			lineage1	7	15 → 46, 738; 46 → 88, 121; 738 → 93, 96	66	00:00-21:40
15	lineage1	00:20	83.8601			lineage2	7	17 → 51, 52; 52 → 118, 120; 51 → 135, 763	66	00:00-21:40
15	lineage1	00:40	68.4356			lineage3	7	22 → 45, 757; 45 → 139, 761; 757 → 114, 115	67	00:00-22:00
15	lineage1	01:00	69.9314			lineage4	7	23 → 44, 744; 44 → 127, 137; 744 → 104, 768	64	00:00-21:00
15	lineage1	01:20	73.6298
15	lineage1	01:40	81.3358
15	lineage1	02:00	83.4206
15	lineage1	02:20	73.0249
15	lineage1	02:40	74.9006
15	lineage1	03:00	60.028
15	lineage1	03:20	63.2691
15	lineage1	03:40	68.9957
15	lineage1	04:00	66.3856
15	lineage1	04:20	55.3749
15	lineage1	04:40	6.9418
46	lineage1	05:00	84.4148
46	lineage1	05:20	68.7309
46	lineage1	05:40	83.1938
46	lineage1	06:00	80.5135
46	lineage1	06:20	65.4091
46	lineage1	06:40	88.6852
46	lineage1	07:00	88.5986
46	lineage1	07:20	26.7586
46	lineage1	07:40	11.9197
46	lineage1	08:00	1.82466
46	lineage1	08:20	2.22078
46	lineage1	08:40	17.2194
46	lineage1	09:00	5.02177
46	lineage1	09:20	8.71482
46	lineage1	09:40	18.9614
46	lineage1	10:00	14.0661
46	lineage1	10:20	8.85835
46	lineage1	10:40	16.1656
46	lineage1	11:00	19.2817
46	lineage1	11:20	13.6777
46	lineage1	11:40	8.66688
46	lineage1	12:00	18.5008
46	lineage1	12:20	56.4048
46	lineage1	12:40	59.4605
46	lineage1	13:00	77.1711
46	lineage1	13:20	79.1007
46	lineage1	13:40	29.4702
46	lineage1	14:00	13.6111
88	lineage1	14:20	32.3232
88	lineage1	15:00	65.6876
88	lineage1	15:20	43.0274
88	lineage1	15:40	41.2911
88	lineage1	16:00	37.7746
88	lineage1	16:20	81.4502
88	lineage1	16:40	87.9208
88	lineage1	17:00	54.0942
88	lineage1	17:20	31.8808
88	lineage1	17:40	44.99
88	lineage1	18:00	5.51091
88	lineage1	18:20	30.3526
88	lineage1	18:40	5.76635
88	lineage1	19:00	17.5724
88	lineage1	19:20	21.0578
88	lineage1	19:40	27.6315
93	lineage1	13:40	64.2043
93	lineage1	14:00	75.9482
93	lineage1	14:20	75.8617
93	lineage1	14:40	86.8198
93	lineage1	15:00	62.1933
93	lineage1	15:20	32.9282
93	lineage1	15:40	23.0603
93	lineage1	16:00	26.3569
93	lineage1	16:20	26.7561
93	lineage1	16:40	28.9945
93	lineage1	17:00	27.5641
93	lineage1	17:20	24.9522
93	lineage1	17:40	18.8436
93	lineage1	18:00	20.5021
93	lineage1	18:20	32.3023
93	lineage1	18:40	16.4286
93	lineage1	19:00	6.76613
93	lineage1	19:20	28.7265
93	lineage1	19:40	46.6832
93	lineage1	20:00	15.5408
93	lineage1	20:20	11.4128
93	lineage1	20:40	8.88476
93	lineage1	21:00	9.18362
93	lineage1	21:20
93	lineage1	21:40
96	lineage1	13:40
96	lineage1	14:00
96	lineage1	14:20	32.6073
96	lineage1	14:40	44.2903
96	lineage1	15:00	32.3887
96	lineage1	15:20	33.3265
96	lineage1	15:40	22.2429
96	lineage1	16:00	40.671
96	lineage1	16:20	46.1442
96	lineage1	16:40	38.7507
96	lineage1	17:00	30.0968
96	lineage1	17:20	30.9224
96	lineage1	17:40	26.8392
96	lineage1	18:00	49.9558
96	lineage1	18:20	23.4238
96	lineage1	18:40	31.5689
96	lineage1	19:00	16.2045
96	lineage1	19:20	2.23636
96	lineage1	19:40	15.1145
96	lineage1	20:00	69.7702
96	lineage1	20:20	33.2137
96	lineage1	20:40	89.2768
96	lineage1	21:00	76.7482
96	lineage1	21:20	39.8921
96	lineage1	21:40
121	lineage1	14:20
121	lineage1	14:40
121	lineage1	15:00
121	lineage1	15:20
121	lineage1	15:40	10.3403
121	lineage1	16:00	11.7008
121	lineage1	16:20	50.9308
121	lineage1	16:40	8.75099
121	lineage1	17:00	83.192
121	lineage1	17:20	12.4318
121	lineage1	17:40	25.6466
121	lineage1	18:00	27.0651
121	lineage1	18:20	13.5163
121	lineage1	18:40	25.6875
121	lineage1	19:00	17.6673
121	lineage1	19:20	3.18751
121	lineage1	19:40	5.32204
121	lineage1	20:00	14.6091
121	lineage1	20:20	5.41601
121	lineage1	20:40	15.6512
738	lineage1	05:00	39.6224
738	lineage1	05:20
738	lineage1	05:40
738	lineage1	06:00
738	lineage1	06:20
738	lineage1	06:40
738	lineage1	07:00	62.6367
738	lineage1	07:20	44.9137
738	lineage1	07:40	64.9989
738	lineage1	08:00	57.8979
738	lineage1	08:20	57.9875
738	lineage1	08:40	79.1605
738	lineage1	09:00	59.7354
738	lineage1	09:20	40.774
738	lineage1	09:40	33.3417
738	lineage1	10:00	73.7855
738	lineage1	10:20	67.8778
738	lineage1	10:40	88.9978
738	lineage1	11:00	89.4875
738	lineage1	11:20	89.6896
738	lineage1	11:40	73.7143
738	lineage1	12:00	79.5092
738	lineage1	12:20	80.418
738	lineage1	12:40	53.0905
738	lineage1	13:00	33.9016
738	lineage1	13:20	25.1476
17	lineage2	00:00	82.3933
17	lineage2	00:20	81.2174
17	lineage2	00:40	78.1738
17	lineage2	01:00	87.4458
17	lineage2	01:20	76.1842
17	lineage2	01:40	71.2088
17	lineage2	02:00	82.7674
17	lineage2	02:20	74.9562
17	lineage2	02:40	71.8714
17	lineage2	03:00	88.6029
17	lineage2	03:20	84.0546
17	lineage2	03:40	87.8892
17	lineage2	04:00	82.2531
17	lineage2	04:20	81.0391
17	lineage2	04:40	60.9314
17	lineage2	05:00	35.4395
17	lineage2	05:20	76.9684
51	lineage2	05:40	63.0937
51	lineage2	06:00	81.8216
51	lineage2	06:20	58.7181
51	lineage2	06:40	62.0326
51	lineage2	07:00	69.0245
51	lineage2	07:20	50.6386
51	lineage2	07:40	48.4495
51	lineage2	08:00	44.3577
51	lineage2	08:20	35.7248
51	lineage2	08:40	67.2459
51	lineage2	09:00	67.6341
51	lineage2	09:20	64.0808
51	lineage2	09:40	66.5406
51	lineage2	10:00	61.9456
51	lineage2	10:20	79.8698
51	lineage2	10:40	70.881
51	lineage2	11:00	69.8795
51	lineage2	11:20	70.3153
51	lineage2	11:40	75.8002
51	lineage2	12:00	66.3304
51	lineage2	12:20	76.2271
51	lineage2	12:40	74.6517
51	lineage2	13:00	76.8791
51	lineage2	13:20	79.0527
51	lineage2	13:40	76.0392
51	lineage2	14:00	87.3698
51	lineage2	14:20	62.3171
52	lineage2	05:40
52	lineage2	06:00	17.541
52	lineage2	06:20	18.7616
52	lineage2	06:40	38.9694
52	lineage2	07:00	16.7335
52	lineage2	07:20	8.95414
52	lineage2	07:40	7.26956
52	lineage2	08:00	13.6979
52	lineage2	08:20	86.4944
52	lineage2	08:40	12.2344
52	lineage2	09:00	14.6023
52	lineage2	09:20	21.8664
52	lineage2	09:40	21.0148
52	lineage2	10:00
52	lineage2	10:20
52	lineage2	10:40
52	lineage2	11:00
52	lineage2	11:20	24.5491
52	lineage2	11:40	19.0988
52	lineage2	12:00	20.3403
52	lineage2	12:20	15.926
52	lineage2	12:40	4.97591
52	lineage2	13:00	1.79229
52	lineage2	13:20	10.0174
52	lineage2	13:40	3.91761
52	lineage2	14:00	27.5393
118	lineage2	14:20	67.6223
118	lineage2	14:40	86.0324
118	lineage2	15:00	39.4617
118	lineage2	15:20	24.8285
118	lineage2	15:40	35.5704
118	lineage2	16:00	7.87115
120	lineage2	14:20
120	lineage2	14:40
120	lineage2	15:00
120	lineage2	15:20	21.6453
120	lineage2	15:40	21.9127
120	lineage2	16:00	32.1618
120	lineage2	16:20
120	lineage2	16:40	20.0167
120	lineage2	17:00	25.2679
120	lineage2	17:20	24.2456
120	lineage2	17:40	21.415
120	lineage2	18:00	12.4024
120	lineage2	18:20	9.55373
120	lineage2	18:40	14.0914
120	lineage2	19:00	8.58649
120	lineage2	19:20	5.93532
120	lineage2	19:40	3.56607
120	lineage2	20:00	3.03877
120	lineage2	20:20	27.9819
120	lineage2	20:40	25.6231
120	lineage2	21:00	13.8063
135	lineage2	14:40	41.6093
135	lineage2	15:00	49.5778
135	lineage2	15:20	45.4624
135	lineage2	15:40	45.5555
135	lineage2	16:00	51.9698
135	lineage2	16:20	86.266
135	lineage2	16:40	61.9603
135	lineage2	17:00	43.2862
135	lineage2	17:20	64.2935
135	lineage2	17:40	33.6951
135	lineage2	18:00	29.9059
135	lineage2	18:20	21.6891
135	lineage2	18:40	9.13742
135	lineage2	19:00	8.11258
135	lineage2	19:20	72.41
135	lineage2	19:40	49.6216
763	lineage2	14:40	43.9842
763	lineage2	15:00	64.515
763	lineage2	15:20	75.9926
763	lineage2	15:40	82.5189
763	lineage2	16:00	73.8406
763	lineage2	16:20	81.4222
763	lineage2	16:40	66.5492
763	lineage2	17:00	72.7653
763	lineage2	17:20	32.1821
763	lineage2	17:40	69.6195
763	lineage2	18:00	14.5808
763	lineage2	18:20	2.05108
763	lineage2	18:40	15.473
763	lineage2	19:00	81.0544
763	lineage2	19:20	8.82029
763	lineage2	19:40	86.9976
763	lineage2	20:00	25.6212
763	lineage2	20:20	16.409
763	lineage2	20:40	21.4411
763	lineage2	21:00	8.64861
763	lineage2	21:20	8.86953
763	lineage2	21:40	22.2942
22	lineage3	00:00	89.3977
22	lineage3	00:20	87.0191
22	lineage3	00:40	85.2607
22	lineage3	01:00	85.3783
22	lineage3	01:20	87.7008
22	lineage3	01:40	89.0926
22	lineage3	02:00	87.6248
22	lineage3	02:20	84.6616
22	lineage3	02:40	82.8897
22	lineage3	03:00	79.9015
22	lineage3	03:20	79.3435
22	lineage3	03:40	71.9006
22	lineage3	04:00	55.8632
22	lineage3	04:20	76.6556
22	lineage3	04:40	76.7062
45	lineage3	05:00	16.1406
45	lineage3	05:20	51.1126
45	lineage3	05:40	89.9617
45	lineage3	06:00	82.0256
45	lineage3	06:20	66.7947
45	lineage3	06:40	66.9142
45	lineage3	07:00	70.2476
45	lineage3	07:20	67.2017
45	lineage3	07:40	68.2426
45	lineage3	08:00	83.8161
45	lineage3	08:20	65.8085
45	lineage3	08:40	69.6262
45	lineage3	09:00	88.1281
45	lineage3	09:20	89.7444
45	lineage3	09:40	85.3788
45	lineage3	10:00	72.5873
45	lineage3	10:20	78.7222
45	lineage3	10:40	82.295
45	lineage3	11:00	69.0791
45	lineage3	11:20	64.7226
45	lineage3	11:40	59.0309
45	lineage3	12:00	73.9179
45	lineage3	12:20	82.1115
45	lineage3	12:40	85.9116
45	lineage3	13:00	89.1957
45	lineage3	13:20	89.1405
45	lineage3	13:40	71.2652
45	lineage3	14:00	57.4921
45	lineage3	14:20	87.2885
114	lineage3	14:20	37.0574
114	lineage3	14:40	76.9611
114	lineage3	15:00	84.3158
114	lineage3	15:20	82.2478
114	lineage3	15:40	64.0274
114	lineage3	16:00	18.7475
114	lineage3	16:20	8.59779
114	lineage3	16:40	2.70027
114	lineage3	17:00	25.1184
114	lineage3	17:20	25.7491
114	lineage3	17:40	9.97362
114	lineage3	18:00	20.1875
114	lineage3	18:20	16.2485
114	lineage3	18:40	35.2327
114	lineage3	19:00	14.4398
114	lineage3	19:20	5.20634
114	lineage3	19:40	0.877981
114	lineage3	20:00	38.1343
114	lineage3	20:20	17.7857
114	lineage3	20:40	78.8246
114	lineage3	21:00	88.7808
114	lineage3	21:20	83.2059
114	lineage3	21:40	74.9301
114	lineage3	22:00	87.2774
115	lineage3	14:20
115	lineage3	14:40	9.13725
115	lineage3	15:00	16.945
115	lineage3	15:20	16.758
115	lineage3	15:40	30.8601
115	lineage3	16:00	27.2877
115	lineage3	16:20	55.5455
115	lineage3	16:40	18.9976
115	lineage3	17:00	58.1581
115	lineage3	17:20	17.286
115	lineage3	17:40	12.4973
115	lineage3	18:00	23.2026
115	lineage3	18:20	55.3465
115	lineage3	18:40	36.7298
115	lineage3	19:00	35.2792
115	lineage3	19:20	40.6616
115	lineage3	19:40	48.48
115	lineage3	20:00	14.641
115	lineage3	20:20	26.5789
115	lineage3	20:40	56.3821
115	lineage3	21:00	74.6624
115	lineage3	21:20	36.6203
115	lineage3	21:40
139	lineage3	14:40	21.9099
139	lineage3	15:00	13.8034
139	lineage3	15:20	20.9172
139	lineage3	15:40	22.5327
139	lineage3	16:00	57.1005
139	lineage3	16:20	59.0271
139	lineage3	16:40	58.7352
139	lineage3	17:00	15.5792
139	lineage3	17:20	16.5722
139	lineage3	17:40	29.659
139	lineage3	18:00	51.8608
139	lineage3	18:20	56.8046
139	lineage3	18:40	33.6669
139	lineage3	19:00	29.3747
139	lineage3	19:20	19.0423
139	lineage3	19:40	3.84269
757	lineage3	05:00	76.3097
757	lineage3	05:20	12.6707
757	lineage3	05:40	61.2985
757	lineage3	06:00	89.9807
757	lineage3	06:20	81.9571
757	lineage3	06:40	86.9296
757	lineage3	07:00	86.4123
757	lineage3	07:20	87.3487
757	lineage3	07:40	89.6405
757	lineage3	08:00	60.456
757	lineage3	08:20	71.828
757	lineage3	08:40	87.5047
757	lineage3	09:00	88.6978
757	lineage3	09:20	70.4008
757	lineage3	09:40	66.8285
757	lineage3	10:00	85.6064
757	lineage3	10:20	85.1916
757	lineage3	10:40	86.6474
757	lineage3	11:00	88.6268
757	lineage3	11:20	87.6463
757	lineage3	11:40	79.6076
757	lineage3	12:00	62.5052
757	lineage3	12:20	52.357
757	lineage3	12:40	48.3151
757	lineage3	13:00	66.347
757	lineage3	13:20	80.4115
757	lineage3	13:40	67.4754
757	lineage3	14:00	59.0651
761	lineage3	14:40	19.2955
761	lineage3	15:00	84.848
761	lineage3	15:20	49.8228
761	lineage3	15:40	75.785
761	lineage3	16:00	56.813
761	lineage3	16:20	74.8721
761	lineage3	16:40	54.9405
761	lineage3	17:00	70.0343
761	lineage3	17:20	73.1358
761	lineage3	17:40	62.2296
761	lineage3	18:00	89.6431
761	lineage3	18:20	79.1088
761	lineage3	18:40	33.4969
761	lineage3	19:00	26.1201
761	lineage3	19:20	13.7407
761	lineage3	19:40	14.7183
761	lineage3	20:00	15.4823
761	lineage3	20:20
23	lineage4	00:00	64.7137
23	lineage4	00:20	74.3371
23	lineage4	00:40	75.6903
23	lineage4	01:00	64.0352
23	lineage4	01:20	76.2501
23	lineage4	01:40	89.475
23	lineage4	02:00	80.2563
23	lineage4	02:20	72.3338
23	lineage4	02:40	82.5952
23	lineage4	03:00	87.9695
23	lineage4	03:20	88.3438
23	lineage4	03:40	73.1633
23	lineage4	04:00	74.8221
23	lineage4	04:20	38.4643
44	lineage4	04:40	24.2558
44	lineage4	05:00	81.0195
44	lineage4	05:20	17.1181
44	lineage4	05:40	27.2712
44	lineage4	06:00	25.4751
44	lineage4	06:20	27.2835
44	lineage4	06:40	31.5093
44	lineage4	07:00	18.5494
44	lineage4	07:20	27.7668
44	lineage4	07:40	28.3746
44	lineage4	08:00	24.287
44	lineage4	08:20	30.8171
44	lineage4	08:40	21.9145
44	lineage4	09:00	26.2975
44	lineage4	09:20	27.4634
44	lineage4	09:40	15.6007
44	lineage4	10:00	13.3982
44	lineage4	10:20	9.0743
44	lineage4	10:40	10.4579
44	lineage4	11:00	21.9922
44	lineage4	11:20	21.6303
44	lineage4	11:40	27.3405
44	lineage4	12:00	28.8978
44	lineage4	12:20	19.3151
44	lineage4	12:40	12.0998
44	lineage4	13:00	14.588
44	lineage4	13:20	72.7166
44	lineage4	13:40	85.6614
44	lineage4	14:00	87.0189
44	lineage4	14:20	49.5502
104	lineage4	14:00
104	lineage4	14:20
104	lineage4	14:40
104	lineage4	15:00
127	lineage4	14:40
127	lineage4	15:00
127	lineage4	15:20
127	lineage4	15:40
127	lineage4	16:00
127	lineage4	16:20
127	lineage4	16:40
127	lineage4	17:00
127	lineage4	17:20
127	lineage4	17:40
127	lineage4	18:00
127	lineage4	18:20
127	lineage4	18:40
127	lineage4	19:00	5.51909
127	lineage4	19:20	3.93974
127	lineage4	19:40	11.7993
127	lineage4	20:00	15.7257
127	lineage4	20:20	14.7538
127	lineage4	20:40	18.2114
127	lineage4	21:00	34.1992
137	lineage4	14:40	41.2166
137	lineage4	15:00	23.7054
137	lineage4	15:20	4.62696
137	lineage4	15:40	11.3557
137	lineage4	16:00	15.4574
137	lineage4	16:20	25.5466
137	lineage4	16:40	26.3581
137	lineage4	17:00	20.6942
137	lineage4	17:20	20.1188
744	lineage4	04:40	21.3696
744	lineage4	05:00	23.5539
744	lineage4	05:20	86.1639
744	lineage4	05:40	34.48
744	lineage4	06:00	27.402
744	lineage4	06:20	27.6899
744	lineage4	06:40	25.6192
744	lineage4	07:00	38.4438
744	lineage4	07:20	34.6052
744	lineage4	07:40	29.7083
744	lineage4	08:00	45.0618
744	lineage4	08:20	39.7619
744	lineage4	08:40	35.5843
744	lineage4	09:00	25.6828
744	lineage4	09:20	31.8818
744	lineage4	09:40	29.6106
744	lineage4	10:00	21.8678
744	lineage4	10:20	24.617
744	lineage4	10:40	20.2115
744	lineage4	11:00	20.5696
744	lineage4	11:20	27.1134
744	lineage4	11:40	15.5984
744	lineage4	12:00	7.37968
744	lineage4	12:20	12.0234
744	lineage4	12:40	30.661
744	lineage4	13:00	21.6704
744	lineage4	13:20	22.9286
744	lineage4	13:40	21.2109
768	lineage4	14:00	76.4711
768	lineage4	14:20	86.0473
768	lineage4	14:40	60.0346
768	lineage4	15:00	13.833
768	lineage4	15:20	2.74437
768	lineage4	15:40	18.9325
768	lineage4	16:00	26.3365
768	lineage4	16:20	26.3862
768	lineage4	16:40	57.3554
768	lineage4	17:00	36.6376
768	lineage4	17:20	34.8452
768	lineage4	17:40	52.2453
768	lineage4	18:00	38.585
768	lineage4	18:20	35.9577
768	lineage4	18:40	26.2772
768	lineage4	19:00	21.4832
768	lineage4	19:20	13.4366
768	lineage4	19:40	4.17921

## Sheet: Fig2D
Embryo ID	Developmental stage	EPI cell number	Mean Nematic Magnitude			Statistic	Slope	Intercept	R²	p-value	n
230419_E450_2-1	E450	28	0.320396			Linear regression (all data)	0.002978	0.233738	0.3243	0.000289	36
230419_E450_3-1	E450	28	0.312264
230527_E450_2-4	E450	30	0.368025
230419_E450_1-9	E450	33	0.304866
230527_E450_2-2	E450	33	0.382633
230527_E450_2-7	E450	33	0.38431
230622_E475_1-4	E475	49	0.410953
230622_E475_3-6	E475	52	0.490285
230622_E475_1-7	E475	56	0.336992
230622_E475_2-6	E475	60	0.354646
230622_E475_3-1	E475	63	0.293179
230622_E475_1-6	E475	64	0.616625
230622_E475_3-2	E475	65	0.3735
230622_E475_1-8	E475	71	0.385862
230601_E500_2-3	E500	47	0.304713
230527_E500_1-4	E500	52	0.391967
230601_E500_2-6	E500	57	0.400545
230601_E500_1-9	E500	59	0.364415
230601_E500_1-6	E500	62	0.415898
230527_E500_1-6	E500	64	0.557274
230527_E500_1-3	E500	65	0.363694
230601_E500_1-8	E500	66	0.586099
230601_E500_1-3	E500	67	0.362063
230601_E500_2-2	E500	71	0.555261
230601_E500_1-10	E500	76	0.284015
230601_E500_1-1	E500	79	0.38144
230601_E500_1-2	E500	80	0.455215
230601_E500_2-1	E500	82	0.404849
230527_E500_1-2	E500	89	0.316044
230527_E500_1-1	E500	111	0.636149
230914_E525_4-6	E525	82	0.620555
230914_E525_5-2	E525	87	0.403511
230913_E525_3-3	E525	95	0.501525
230914_E525_4-7_nolumen	E525	104	0.6654
230914_E525_5-3	E525	104	0.413512
230914_E525_4-3	E525	110	0.765667

## Sheet: Fig3F
EPI cell number group	P (Model)	P (Experiment)
[40-64]	0.346404	0.274124
[65-89]	0.370833	0.30968
[90-114]	0.711632	0.664461

## Sheet: Fig3H
EPI cell number group	ξ/R₀ (correlation length)
[40-64]	1
[65-89]	1
[90-114]	4.64159

## Sheet: Fig3I
EPI cell number group	λ/R₀ (anchoring length)
[40-64]	1
[65-89]	2.15443
[90-114]	1000

## Sheet: Fig3L
Category	Position (z-C_L)/L			Category	n	Mean	SD/Error
Non-uniform (model)	0.31586			Non-uniform (model)	1	0.31586	0.00783019
Uniform (model)	0.001583			Uniform (model)	1	0.001583	0.0141946
in utero (control)	0.216505			in utero (control)	7	0.190236	0.0878204
in utero (control)	0.15153			ExE-devoid	11	0.00850961	0.0175904
in utero (control)	0.180821
in utero (control)	0.324242
in utero (control)	0.0268782
in utero (control)	0.269484
in utero (control)	0.162193
ExE-devoid	0.0098614
ExE-devoid	0.00330054
ExE-devoid	-0.00752513
ExE-devoid	0.00310566
ExE-devoid	0.000235639
ExE-devoid	0.00485003
ExE-devoid	0.00877923
ExE-devoid	0.0571482
ExE-devoid	-0.0108386
ExE-devoid	0.00145975
ExE-devoid	0.023229

## Sheet: Fig4B
Embryo ID	Developmental stage	EPI cell number	Laminin intensity ratio (VE/ExE)	SD
230527_E450_1-4	E450	15	0.303195	0.0243886
230419_E450_2-4	E450	17	0.080363	0.0373434
230419_E450_1-5	E450	18	0.085752	0.0117881
230527_E450_1-1	E450	19	0.354725	0.057398
230419_E450_1-8	E450	22	0.083757	0.0636856
230419_E450_2-2	E450	22	0.122538	0.0338732
230419_E450_3-2	E450	24	0.388449	0.0949527
230419_E450_3-3	E450	26	0.137129	0.0181842
230527_E450_1-2	E450	26	0.177113	0.0119987
230419_E450_1-7	E450	27	0.187952	0.0495356
230419_E450_2-1	E450	28	0.125062	0.0968993
230419_E450_3-1	E450	28	0.153462	0.095399
230527_E450_2-4	E450	30	0.0739226	0.0197426
230527_E450_2-7	E450	32	0.262549	0.00475443
230419_E450_1-9	E450	33	0.3981	0.057324
230527_E450_2-2	E450	33	0.166257	0.090474
230419_E450_1-2	E450	35	0.193765	0.0552016
230419_E450_1-6	E450	35	0.13151	0.0619358
230419_E450_3-4	E450	35	0.0856973	0.0252044
230419_E450_1-1	E450	36	0.277047	0.0571764
230419_E450_1-4	E450	37	0.106091	0.0476617
230419_E450_3-5	E450	38	0.936481	0.134379
230419_E450_1-3	E450	39	0.373201	0.0394372
230527_E450_2-3	E450	39	0.308742	0.0162606
230527_E450_2-5	E450	39	0.40357	0.0410609
230527_E450_2-8	E450	40	0.19502	0.0626364
230527_E450_1-5	E450	41	0.150607	0.0175899
230527_E450_1-3	E450	43	0.168424	0.0388462
230527_E450_2-1	E450	56	0.395813	0.153616
240206_E475_1-2	E475	43	2.24458	0.580926
240206_E475_1-10	E475	46	1.96554	0.496419
240206_E475_1-3	E475	55	1.59662	0.246127
240206_E475_1-7	E475	60	1.42832	0.433473
240206_E475_1-8	E475	65	1.01062	0.354101
240206_E475_1-1	E475	66	1.98721	0.0612595
240206_E475_1-9	E475	66	2.86289	0.455477
240206_E475_1-4	E475	72	1.25715	0.234216
240206_E475_1-6	E475	77	2.95211	0.400297
230527_E500_1-4	E500	52	6.6466	1.89905
230527_E500_1-9	E500	57	10.1306	4.8769
230527_E500_1-8	E500	59	4.41562	1.07422
230527_E500_1-6	E500	64	5.17426	1.58115
230527_E500_1-3	E500	65	7.16861	1.62414
230527_E500_1-2	E500	89	10.252	0.647897
230527_E500_1-1	E500	111	9.10048	0.891909

[truncated: 11 more sheets: Fig4C_E450, Fig4C_E500, Fig4E, Fig4F_E450, Fig4F_E475, Fig5B, Fig5D, Fig5F, Fig5H, Fig6B, Fig6E]
