# Supplementary material for: Boundary-guided cell alignment drives mouse epiblast maturation
Source: Nat Phys. 2026 Apr 1;22(3):461–73. doi: 10.1038/s41567-026-03176-9 (PMC13046470; doi:10.1038/s41567-026-03176-9)
Supplement: Supplementary file 5 — Statistical source data for Extended Data Figs. 1c,d, 5a,c,e and 6a,b,e,f. [file 41567_2026_3176_MOESM5_ESM.xlsx]

## Sheet: EDFig1C
Embryo ID	Embryo stage	EPI cell number	EPI cell number group	Aspect ratio
230419_E450_1-5	E4.5	18	[15, 29]	1.47946
230419_E450_1-5	E4.5	18	[15, 29]	1.59562
230419_E450_1-5	E4.5	18	[15, 29]	1.62169
230419_E450_1-5	E4.5	18	[15, 29]	1.56125
230419_E450_1-5	E4.5	18	[15, 29]	1.37447
230419_E450_1-5	E4.5	18	[15, 29]	1.40938
230419_E450_1-5	E4.5	18	[15, 29]	1.7127
230419_E450_1-5	E4.5	18	[15, 29]	1.22442
230419_E450_1-5	E4.5	18	[15, 29]	1.85891
230419_E450_1-5	E4.5	18	[15, 29]	1.78886
230419_E450_1-5	E4.5	18	[15, 29]	1.24232
230419_E450_1-5	E4.5	18	[15, 29]	1.17275
230419_E450_1-5	E4.5	18	[15, 29]	1.45707
230419_E450_1-5	E4.5	18	[15, 29]	1.41826
230419_E450_1-5	E4.5	18	[15, 29]	1.61878
230419_E450_1-5	E4.5	18	[15, 29]	1.87848
230419_E450_1-5	E4.5	18	[15, 29]	1.55057
230419_E450_1-5	E4.5	18	[15, 29]	1.62464
230419_E450_1-7	E4.5	27	[15, 29]	1.57121
230419_E450_1-7	E4.5	27	[15, 29]	1.46342
230419_E450_1-7	E4.5	27	[15, 29]	1.2493
230419_E450_1-7	E4.5	27	[15, 29]	1.31479
230419_E450_1-7	E4.5	27	[15, 29]	1.791
230419_E450_1-7	E4.5	27	[15, 29]	1.59242
230419_E450_1-7	E4.5	27	[15, 29]	1.29729
230419_E450_1-7	E4.5	27	[15, 29]	1.78931
230419_E450_1-7	E4.5	27	[15, 29]	1.94729
230419_E450_1-7	E4.5	27	[15, 29]	1.68408
230419_E450_1-7	E4.5	27	[15, 29]	1.34214
230419_E450_1-7	E4.5	27	[15, 29]	1.72622
230419_E450_1-7	E4.5	27	[15, 29]	1.48835
230419_E450_1-7	E4.5	27	[15, 29]	2.38186
230419_E450_1-7	E4.5	27	[15, 29]	1.88521
230419_E450_1-7	E4.5	27	[15, 29]	1.55693
230419_E450_1-7	E4.5	27	[15, 29]	1.32395
230419_E450_1-7	E4.5	27	[15, 29]	1.76524
230419_E450_1-7	E4.5	27	[15, 29]	1.85891
230419_E450_1-7	E4.5	27	[15, 29]	1.63459
230419_E450_1-7	E4.5	27	[15, 29]	1.35285
230419_E450_1-7	E4.5	27	[15, 29]	1.44038
230419_E450_1-7	E4.5	27	[15, 29]	2.1547
230419_E450_1-7	E4.5	27	[15, 29]	1.51265
230419_E450_1-7	E4.5	27	[15, 29]	1.43261
230419_E450_1-7	E4.5	27	[15, 29]	1.73685
230419_E450_1-7	E4.5	27	[15, 29]	1.78327
230419_E450_1-8	E4.5	22	[15, 29]	1.49352
230419_E450_1-8	E4.5	22	[15, 29]	1.29629
230419_E450_1-8	E4.5	22	[15, 29]	1.92653
230419_E450_1-8	E4.5	22	[15, 29]	1.14418
230419_E450_1-8	E4.5	22	[15, 29]	1.97416
230419_E450_1-8	E4.5	22	[15, 29]	1.68269
230419_E450_1-8	E4.5	22	[15, 29]	3.25055
230419_E450_1-8	E4.5	22	[15, 29]	1.75329
230419_E450_1-8	E4.5	22	[15, 29]	2.56941
230419_E450_1-8	E4.5	22	[15, 29]	1.53877
230419_E450_1-8	E4.5	22	[15, 29]	1.88675
230419_E450_1-8	E4.5	22	[15, 29]	1.41657
230419_E450_1-8	E4.5	22	[15, 29]	1.74142
230419_E450_1-8	E4.5	22	[15, 29]	1.27617
230419_E450_1-8	E4.5	22	[15, 29]	1.27175
230419_E450_1-8	E4.5	22	[15, 29]	1.77018
230419_E450_1-8	E4.5	22	[15, 29]	1.21868
230419_E450_1-8	E4.5	22	[15, 29]	1.84223
230419_E450_1-8	E4.5	22	[15, 29]	1.21643
230419_E450_1-8	E4.5	22	[15, 29]	1.60101
230419_E450_1-8	E4.5	22	[15, 29]	1.73023
230419_E450_1-8	E4.5	22	[15, 29]	1.16313
230419_E450_2-1	E4.5	28	[15, 29]	1.52964
230419_E450_2-1	E4.5	28	[15, 29]	1.78085
230419_E450_2-1	E4.5	28	[15, 29]	1.99838
230419_E450_2-1	E4.5	28	[15, 29]	1.7966
230419_E450_2-1	E4.5	28	[15, 29]	1.26315
230419_E450_2-1	E4.5	28	[15, 29]	1.3161
230419_E450_2-1	E4.5	28	[15, 29]	1.41146
230419_E450_2-1	E4.5	28	[15, 29]	2.16383
230419_E450_2-1	E4.5	28	[15, 29]	2.148
230419_E450_2-1	E4.5	28	[15, 29]	1.6595
230419_E450_2-1	E4.5	28	[15, 29]	1.77034
230419_E450_2-1	E4.5	28	[15, 29]	1.74207
230419_E450_2-1	E4.5	28	[15, 29]	1.97412
230419_E450_2-1	E4.5	28	[15, 29]	1.59953
230419_E450_2-1	E4.5	28	[15, 29]	1.30826
230419_E450_2-1	E4.5	28	[15, 29]	1.73469
230419_E450_2-1	E4.5	28	[15, 29]	1.68251
230419_E450_2-1	E4.5	28	[15, 29]	1.22176
230419_E450_2-1	E4.5	28	[15, 29]	2.12395
230419_E450_2-1	E4.5	28	[15, 29]	1.5876
230419_E450_2-1	E4.5	28	[15, 29]	1.50401
230419_E450_2-1	E4.5	28	[15, 29]	1.39503
230419_E450_2-1	E4.5	28	[15, 29]	1.3112
230419_E450_2-1	E4.5	28	[15, 29]	1.79209
230419_E450_2-1	E4.5	28	[15, 29]	1.46783
230419_E450_2-1	E4.5	28	[15, 29]	1.77056
230419_E450_2-1	E4.5	28	[15, 29]	1.53665
230419_E450_2-1	E4.5	28	[15, 29]	1.5
230419_E450_2-2	E4.5	22	[15, 29]	1.19981
230419_E450_2-2	E4.5	22	[15, 29]	1.43885
230419_E450_2-2	E4.5	22	[15, 29]	1.59695
230419_E450_2-2	E4.5	22	[15, 29]	1.96389
230419_E450_2-2	E4.5	22	[15, 29]	1.79534
230419_E450_2-2	E4.5	22	[15, 29]	1.74208
230419_E450_2-2	E4.5	22	[15, 29]	1.45123
230419_E450_2-2	E4.5	22	[15, 29]	1.66476
230419_E450_2-2	E4.5	22	[15, 29]	1.81282
230419_E450_2-2	E4.5	22	[15, 29]	1.12024
230419_E450_2-2	E4.5	22	[15, 29]	1.46501
230419_E450_2-2	E4.5	22	[15, 29]	1.82073
230419_E450_2-2	E4.5	22	[15, 29]	1.33476
230419_E450_2-2	E4.5	22	[15, 29]	1.75878
230419_E450_2-2	E4.5	22	[15, 29]	1.52239
230419_E450_2-2	E4.5	22	[15, 29]	1.6768
230419_E450_2-2	E4.5	22	[15, 29]	1.66212
230419_E450_2-2	E4.5	22	[15, 29]	1.50101
230419_E450_2-2	E4.5	22	[15, 29]	1.38333
230419_E450_2-2	E4.5	22	[15, 29]	1.7805
230419_E450_2-2	E4.5	22	[15, 29]	1.63729
230419_E450_2-2	E4.5	22	[15, 29]	1.21656
230419_E450_2-4	E4.5	17	[15, 29]	1.7126
230419_E450_2-4	E4.5	17	[15, 29]	1.97444
230419_E450_2-4	E4.5	17	[15, 29]	1.62302
230419_E450_2-4	E4.5	17	[15, 29]	1.44463
230419_E450_2-4	E4.5	17	[15, 29]	1.83117
230419_E450_2-4	E4.5	17	[15, 29]	1.17349
230419_E450_2-4	E4.5	17	[15, 29]	2.14977
230419_E450_2-4	E4.5	17	[15, 29]	1.75543
230419_E450_2-4	E4.5	17	[15, 29]	1.46422
230419_E450_2-4	E4.5	17	[15, 29]	1.59844
230419_E450_2-4	E4.5	17	[15, 29]	1.93423
230419_E450_2-4	E4.5	17	[15, 29]	1.87718
230419_E450_2-4	E4.5	17	[15, 29]	1.77458
230419_E450_2-4	E4.5	17	[15, 29]	1.87391
230419_E450_2-4	E4.5	17	[15, 29]	1.90436
230419_E450_2-4	E4.5	17	[15, 29]	1.5413
230419_E450_2-4	E4.5	17	[15, 29]	1.65543
230419_E450_3-1	E4.5	28	[15, 29]	1.60648
230419_E450_3-1	E4.5	28	[15, 29]	1.42692
230419_E450_3-1	E4.5	28	[15, 29]	1.37269
230419_E450_3-1	E4.5	28	[15, 29]	1.71442
230419_E450_3-1	E4.5	28	[15, 29]	1.72914
230419_E450_3-1	E4.5	28	[15, 29]	2.18551
230419_E450_3-1	E4.5	28	[15, 29]	1.67102
230419_E450_3-1	E4.5	28	[15, 29]	1.50978
230419_E450_3-1	E4.5	28	[15, 29]	1.52499
230419_E450_3-1	E4.5	28	[15, 29]	2.67321
230419_E450_3-1	E4.5	28	[15, 29]	1.51713
230419_E450_3-1	E4.5	28	[15, 29]	1.77764
230419_E450_3-1	E4.5	28	[15, 29]	2.29513
230419_E450_3-1	E4.5	28	[15, 29]	1.84378
230419_E450_3-1	E4.5	28	[15, 29]	1.96118
230419_E450_3-1	E4.5	28	[15, 29]	1.35787
230419_E450_3-1	E4.5	28	[15, 29]	1.41712
230419_E450_3-1	E4.5	28	[15, 29]	2.20037
230419_E450_3-1	E4.5	28	[15, 29]	1.35328
230419_E450_3-1	E4.5	28	[15, 29]	1.72569
230419_E450_3-1	E4.5	28	[15, 29]	1.82002
230419_E450_3-1	E4.5	28	[15, 29]	2.05626
230419_E450_3-1	E4.5	28	[15, 29]	1.33038
230419_E450_3-1	E4.5	28	[15, 29]	1.46186
230419_E450_3-1	E4.5	28	[15, 29]	2.59768
230419_E450_3-1	E4.5	28	[15, 29]	1.77422
230419_E450_3-1	E4.5	28	[15, 29]	1.99309
230419_E450_3-1	E4.5	28	[15, 29]	1.73168
230419_E450_3-2	E4.5	24	[15, 29]	1.51297
230419_E450_3-2	E4.5	24	[15, 29]	1.7132
230419_E450_3-2	E4.5	24	[15, 29]	1.7203
230419_E450_3-2	E4.5	24	[15, 29]	1.9833
230419_E450_3-2	E4.5	24	[15, 29]	1.67477
230419_E450_3-2	E4.5	24	[15, 29]	2.50481
230419_E450_3-2	E4.5	24	[15, 29]	1.60105
230419_E450_3-2	E4.5	24	[15, 29]	1.44012
230419_E450_3-2	E4.5	24	[15, 29]	1.6908
230419_E450_3-2	E4.5	24	[15, 29]	2.0087
230419_E450_3-2	E4.5	24	[15, 29]	1.6528
230419_E450_3-2	E4.5	24	[15, 29]	1.52959
230419_E450_3-2	E4.5	24	[15, 29]	1.7225
230419_E450_3-2	E4.5	24	[15, 29]	1.47557
230419_E450_3-2	E4.5	24	[15, 29]	1.60531
230419_E450_3-2	E4.5	24	[15, 29]	2.09353
230419_E450_3-2	E4.5	24	[15, 29]	1.71297
230419_E450_3-2	E4.5	24	[15, 29]	1.43607
230419_E450_3-2	E4.5	24	[15, 29]	1.63629
230419_E450_3-2	E4.5	24	[15, 29]	1.40065
230419_E450_3-2	E4.5	24	[15, 29]	2.07052
230419_E450_3-2	E4.5	24	[15, 29]	1.27443
230419_E450_3-2	E4.5	24	[15, 29]	1.4898
230419_E450_3-2	E4.5	24	[15, 29]	1.31217
230419_E450_3-3	E4.5	26	[15, 29]	1.17299
230419_E450_3-3	E4.5	26	[15, 29]	1.27003
230419_E450_3-3	E4.5	26	[15, 29]	2.19795
230419_E450_3-3	E4.5	26	[15, 29]	1.24462
230419_E450_3-3	E4.5	26	[15, 29]	1.94963
230419_E450_3-3	E4.5	26	[15, 29]	1.66061
230419_E450_3-3	E4.5	26	[15, 29]	2.09938
230419_E450_3-3	E4.5	26	[15, 29]	1.37768
230419_E450_3-3	E4.5	26	[15, 29]	2.01066
230419_E450_3-3	E4.5	26	[15, 29]	1.92553
230419_E450_3-3	E4.5	26	[15, 29]	1.36272
230419_E450_3-3	E4.5	26	[15, 29]	1.59083
230419_E450_3-3	E4.5	26	[15, 29]	1.38987
230419_E450_3-3	E4.5	26	[15, 29]	1.77858
230419_E450_3-3	E4.5	26	[15, 29]	1.62219
230419_E450_3-3	E4.5	26	[15, 29]	1.95401
230419_E450_3-3	E4.5	26	[15, 29]	1.36705
230419_E450_3-3	E4.5	26	[15, 29]	2.27458
230419_E450_3-3	E4.5	26	[15, 29]	1.2744
230419_E450_3-3	E4.5	26	[15, 29]	1.35435
230419_E450_3-3	E4.5	26	[15, 29]	1.41846
230419_E450_3-3	E4.5	26	[15, 29]	2.07019
230419_E450_3-3	E4.5	26	[15, 29]	1.47227
230419_E450_3-3	E4.5	26	[15, 29]	1.81026
230419_E450_3-3	E4.5	26	[15, 29]	1.78014
230419_E450_3-3	E4.5	26	[15, 29]	1.54285
230527_E450_1-1	E4.5	19	[15, 29]	1.32336
230527_E450_1-1	E4.5	19	[15, 29]	2.51959
230527_E450_1-1	E4.5	19	[15, 29]	1.67804
230527_E450_1-1	E4.5	19	[15, 29]	1.64232
230527_E450_1-1	E4.5	19	[15, 29]	1.94335
230527_E450_1-1	E4.5	19	[15, 29]	2.59297
230527_E450_1-1	E4.5	19	[15, 29]	1.60549
230527_E450_1-1	E4.5	19	[15, 29]	1.91398
230527_E450_1-1	E4.5	19	[15, 29]	1.78423
230527_E450_1-1	E4.5	19	[15, 29]	1.57307
230527_E450_1-1	E4.5	19	[15, 29]	2.43984
230527_E450_1-1	E4.5	19	[15, 29]	1.98461
230527_E450_1-1	E4.5	19	[15, 29]	1.89848
230527_E450_1-1	E4.5	19	[15, 29]	2.12831
230527_E450_1-1	E4.5	19	[15, 29]	2.00092
230527_E450_1-1	E4.5	19	[15, 29]	1.98655
230527_E450_1-1	E4.5	19	[15, 29]	1.88469
230527_E450_1-1	E4.5	19	[15, 29]	1.80227
230527_E450_1-1	E4.5	19	[15, 29]	2.73565
230527_E450_1-2	E4.5	26	[15, 29]	1.20294
230527_E450_1-2	E4.5	26	[15, 29]	1.82698
230527_E450_1-2	E4.5	26	[15, 29]	1.37836
230527_E450_1-2	E4.5	26	[15, 29]	2.05203
230527_E450_1-2	E4.5	26	[15, 29]	1.67835
230527_E450_1-2	E4.5	26	[15, 29]	1.5554
230527_E450_1-2	E4.5	26	[15, 29]	2.0662
230527_E450_1-2	E4.5	26	[15, 29]	1.33862
230527_E450_1-2	E4.5	26	[15, 29]	1.60315
230527_E450_1-2	E4.5	26	[15, 29]	1.41347
230527_E450_1-2	E4.5	26	[15, 29]	2.4199
230527_E450_1-2	E4.5	26	[15, 29]	1.26305
230527_E450_1-2	E4.5	26	[15, 29]	1.55886
230527_E450_1-2	E4.5	26	[15, 29]	2.09702
230527_E450_1-2	E4.5	26	[15, 29]	1.93558
230527_E450_1-2	E4.5	26	[15, 29]	1.77244
230527_E450_1-2	E4.5	26	[15, 29]	1.58766
230527_E450_1-2	E4.5	26	[15, 29]	2.16153
230527_E450_1-2	E4.5	26	[15, 29]	2.41434
230527_E450_1-2	E4.5	26	[15, 29]	1.93383
230527_E450_1-2	E4.5	26	[15, 29]	1.29464
230527_E450_1-2	E4.5	26	[15, 29]	2.05746
230527_E450_1-2	E4.5	26	[15, 29]	1.91884
230527_E450_1-2	E4.5	26	[15, 29]	1.48004
230527_E450_1-2	E4.5	26	[15, 29]	1.35585
230527_E450_1-2	E4.5	26	[15, 29]	2.04564
230527_E450_1-4	E4.5	15	[15, 29]	1.63484
230527_E450_1-4	E4.5	15	[15, 29]	1.66165
230527_E450_1-4	E4.5	15	[15, 29]	1.68864
230527_E450_1-4	E4.5	15	[15, 29]	1.58564
230527_E450_1-4	E4.5	15	[15, 29]	1.42533
230527_E450_1-4	E4.5	15	[15, 29]	1.74335
230527_E450_1-4	E4.5	15	[15, 29]	1.24025
230527_E450_1-4	E4.5	15	[15, 29]	1.50765
230527_E450_1-4	E4.5	15	[15, 29]	1.6494
230527_E450_1-4	E4.5	15	[15, 29]	1.73385
230527_E450_1-4	E4.5	15	[15, 29]	1.45637
230527_E450_1-4	E4.5	15	[15, 29]	1.29375
230527_E450_1-4	E4.5	15	[15, 29]	2.38811
230527_E450_1-4	E4.5	15	[15, 29]	1.53165
230527_E450_1-4	E4.5	15	[15, 29]	1.68638
230622_E475_1-1	E4.75	20	[15, 29]	2.0967
230622_E475_1-1	E4.75	20	[15, 29]	2.06742
230622_E475_1-1	E4.75	20	[15, 29]	1.35354
230622_E475_1-1	E4.75	20	[15, 29]	1.68915
230622_E475_1-1	E4.75	20	[15, 29]	1.59067
230622_E475_1-1	E4.75	20	[15, 29]	1.64063
230622_E475_1-1	E4.75	20	[15, 29]	1.47938
230622_E475_1-1	E4.75	20	[15, 29]	1.89787
230622_E475_1-1	E4.75	20	[15, 29]	1.39698
230622_E475_1-1	E4.75	20	[15, 29]	1.77804
230622_E475_1-1	E4.75	20	[15, 29]	1.62461
230622_E475_1-1	E4.75	20	[15, 29]	1.47316
230622_E475_1-1	E4.75	20	[15, 29]	1.52563
230622_E475_1-1	E4.75	20	[15, 29]	1.73218
230622_E475_1-1	E4.75	20	[15, 29]	2.61821
230622_E475_1-1	E4.75	20	[15, 29]	1.74684
230622_E475_1-1	E4.75	20	[15, 29]	1.53572
230622_E475_1-1	E4.75	20	[15, 29]	1.23815
230622_E475_1-1	E4.75	20	[15, 29]	1.42
230622_E475_1-1	E4.75	20	[15, 29]	1.22708
230727_E425_1-10	E4.25	28	[15, 29]	1.36898
230727_E425_1-10	E4.25	28	[15, 29]	1.28877
230727_E425_1-10	E4.25	28	[15, 29]	1.37082
230727_E425_1-10	E4.25	28	[15, 29]	1.24416
230727_E425_1-10	E4.25	28	[15, 29]	1.67353
230727_E425_1-10	E4.25	28	[15, 29]	1.98909
230727_E425_1-10	E4.25	28	[15, 29]	2.01734
230727_E425_1-10	E4.25	28	[15, 29]	1.21324
230727_E425_1-10	E4.25	28	[15, 29]	1.61146
230727_E425_1-10	E4.25	28	[15, 29]	1.8308
230727_E425_1-10	E4.25	28	[15, 29]	1.66063
230727_E425_1-10	E4.25	28	[15, 29]	1.80156
230727_E425_1-10	E4.25	28	[15, 29]	1.75387
230727_E425_1-10	E4.25	28	[15, 29]	1.98951
230727_E425_1-10	E4.25	28	[15, 29]	1.44216
230727_E425_1-10	E4.25	28	[15, 29]	1.28528
230727_E425_1-10	E4.25	28	[15, 29]	1.5373
230727_E425_1-10	E4.25	28	[15, 29]	1.68464
230727_E425_1-10	E4.25	28	[15, 29]	1.74257
230727_E425_1-10	E4.25	28	[15, 29]	1.59951
230727_E425_1-10	E4.25	28	[15, 29]	1.3245
230727_E425_1-10	E4.25	28	[15, 29]	1.45955
230727_E425_1-10	E4.25	28	[15, 29]	1.56489
230727_E425_1-10	E4.25	28	[15, 29]	1.23135
230727_E425_1-10	E4.25	28	[15, 29]	1.88053
230727_E425_1-10	E4.25	28	[15, 29]	1.53715
230727_E425_1-10	E4.25	28	[15, 29]	1.1953
230727_E425_1-11	E4.25	19	[15, 29]	1.50986
230727_E425_1-11	E4.25	19	[15, 29]	1.3892
230727_E425_1-11	E4.25	19	[15, 29]	1.31514
230727_E425_1-11	E4.25	19	[15, 29]	1.62783
230727_E425_1-11	E4.25	19	[15, 29]	1.45371
230727_E425_1-11	E4.25	19	[15, 29]	1.41083
230727_E425_1-11	E4.25	19	[15, 29]	1.51498
230727_E425_1-11	E4.25	19	[15, 29]	1.54183
230727_E425_1-11	E4.25	19	[15, 29]	1.5542
230727_E425_1-11	E4.25	19	[15, 29]	1.22068
230727_E425_1-11	E4.25	19	[15, 29]	1.67449
230727_E425_1-11	E4.25	19	[15, 29]	1.4641
230727_E425_1-11	E4.25	19	[15, 29]	1.97019
230727_E425_1-11	E4.25	19	[15, 29]	1.82247
230727_E425_1-11	E4.25	19	[15, 29]	1.44493
230727_E425_1-11	E4.25	19	[15, 29]	1.37882
230727_E425_1-11	E4.25	19	[15, 29]	1.43781
230727_E425_1-12	E4.25	27	[15, 29]	1.62665
230727_E425_1-12	E4.25	27	[15, 29]	1.60385
230727_E425_1-12	E4.25	27	[15, 29]	1.36265
230727_E425_1-12	E4.25	27	[15, 29]	1.2725
230727_E425_1-12	E4.25	27	[15, 29]	1.65572
230727_E425_1-12	E4.25	27	[15, 29]	1.37869
230727_E425_1-12	E4.25	27	[15, 29]	1.45791
230727_E425_1-12	E4.25	27	[15, 29]	1.23186
230727_E425_1-12	E4.25	27	[15, 29]	1.71255
230727_E425_1-12	E4.25	27	[15, 29]	1.60417
230727_E425_1-12	E4.25	27	[15, 29]	1.468
230727_E425_1-12	E4.25	27	[15, 29]	1.67397
230727_E425_1-12	E4.25	27	[15, 29]	1.92564
230727_E425_1-12	E4.25	27	[15, 29]	1.50983
230727_E425_1-12	E4.25	27	[15, 29]	1.19952
230727_E425_1-12	E4.25	27	[15, 29]	2.24581
230727_E425_1-12	E4.25	27	[15, 29]	1.92506
230727_E425_1-12	E4.25	27	[15, 29]	1.54047
230727_E425_1-12	E4.25	27	[15, 29]	1.68521
230727_E425_1-12	E4.25	27	[15, 29]	1.70228
230727_E425_1-12	E4.25	27	[15, 29]	1.57053
230727_E425_1-12	E4.25	27	[15, 29]	1.57941
230727_E425_1-12	E4.25	27	[15, 29]	2.06481
230727_E425_1-12	E4.25	27	[15, 29]	1.31977
230727_E425_1-12	E4.25	27	[15, 29]	1.64431
230727_E425_1-12	E4.25	27	[15, 29]	1.86982
230727_E425_1-12	E4.25	27	[15, 29]	1.54433
230727_E425_1-15	E4.25	24	[15, 29]	2.07146
230727_E425_1-15	E4.25	24	[15, 29]	1.84027
230727_E425_1-15	E4.25	24	[15, 29]	1.49021
230727_E425_1-15	E4.25	24	[15, 29]	1.28586
230727_E425_1-15	E4.25	24	[15, 29]	1.6544
230727_E425_1-15	E4.25	24	[15, 29]	1.28899
230727_E425_1-15	E4.25	24	[15, 29]	1.29435
230727_E425_1-15	E4.25	24	[15, 29]	1.30573
230727_E425_1-15	E4.25	24	[15, 29]	1.73064
230727_E425_1-15	E4.25	24	[15, 29]	2.01388
230727_E425_1-15	E4.25	24	[15, 29]	1.47094
230727_E425_1-15	E4.25	24	[15, 29]	1.76501
230727_E425_1-15	E4.25	24	[15, 29]	1.61134
230727_E425_1-15	E4.25	24	[15, 29]	1.84835
230727_E425_1-15	E4.25	24	[15, 29]	1.31709
230727_E425_1-15	E4.25	24	[15, 29]	1.8609
230727_E425_1-15	E4.25	24	[15, 29]	1.4669
230727_E425_1-15	E4.25	24	[15, 29]	1.59255
230727_E425_1-15	E4.25	24	[15, 29]	1.57578
230727_E425_1-15	E4.25	24	[15, 29]	1.53622
230727_E425_1-15	E4.25	24	[15, 29]	1.8107
230727_E425_1-15	E4.25	24	[15, 29]	1.52027
230727_E425_1-15	E4.25	24	[15, 29]	1.2811
230727_E425_1-15	E4.25	24	[15, 29]	1.37734
230727_E425_1-17	E4.25	24	[15, 29]	1.36453
230727_E425_1-17	E4.25	24	[15, 29]	1.67305
230727_E425_1-17	E4.25	24	[15, 29]	1.62429
230727_E425_1-17	E4.25	24	[15, 29]	1.77067
230727_E425_1-17	E4.25	24	[15, 29]	1.57339
230727_E425_1-17	E4.25	24	[15, 29]	1.66606
230727_E425_1-17	E4.25	24	[15, 29]	1.90051
230727_E425_1-17	E4.25	24	[15, 29]	1.50984
230727_E425_1-17	E4.25	24	[15, 29]	1.34651
230727_E425_1-17	E4.25	24	[15, 29]	1.36811
230727_E425_1-17	E4.25	24	[15, 29]	1.89686
230727_E425_1-17	E4.25	24	[15, 29]	1.47526
230727_E425_1-17	E4.25	24	[15, 29]	1.43489
230727_E425_1-17	E4.25	24	[15, 29]	1.30942
230727_E425_1-17	E4.25	24	[15, 29]	1.54536
230727_E425_1-17	E4.25	24	[15, 29]	1.39834
230727_E425_1-17	E4.25	24	[15, 29]	1.77672
230727_E425_1-17	E4.25	24	[15, 29]	1.49483
230727_E425_1-17	E4.25	24	[15, 29]	1.63928
230727_E425_1-17	E4.25	24	[15, 29]	1.49021
230727_E425_1-17	E4.25	24	[15, 29]	1.52736
230727_E425_1-17	E4.25	24	[15, 29]	1.57687
230727_E425_1-17	E4.25	24	[15, 29]	1.59596
230727_E425_1-17	E4.25	24	[15, 29]	1.47133
230727_E425_1-3	E4.25	26	[15, 29]	1.61462
230727_E425_1-3	E4.25	26	[15, 29]	1.5156
230727_E425_1-3	E4.25	26	[15, 29]	1.62156
230727_E425_1-3	E4.25	26	[15, 29]	1.48035
230727_E425_1-3	E4.25	26	[15, 29]	1.64196
230727_E425_1-3	E4.25	26	[15, 29]	1.40793
230727_E425_1-3	E4.25	26	[15, 29]	1.35698
230727_E425_1-3	E4.25	26	[15, 29]	1.83516
230727_E425_1-3	E4.25	26	[15, 29]	2.26532
230727_E425_1-3	E4.25	26	[15, 29]	1.34823
230727_E425_1-3	E4.25	26	[15, 29]	2.47202
230727_E425_1-3	E4.25	26	[15, 29]	1.25231
230727_E425_1-3	E4.25	26	[15, 29]	1.49869
230727_E425_1-3	E4.25	26	[15, 29]	1.1251
230727_E425_1-3	E4.25	26	[15, 29]	1.35595
230727_E425_1-3	E4.25	26	[15, 29]	1.65038
230727_E425_1-3	E4.25	26	[15, 29]	1.66093
230727_E425_1-3	E4.25	26	[15, 29]	2.41271
230727_E425_1-3	E4.25	26	[15, 29]	1.40646
230727_E425_1-3	E4.25	26	[15, 29]	2.19162
230727_E425_1-3	E4.25	26	[15, 29]	1.75327
230727_E425_1-3	E4.25	26	[15, 29]	2.15325
230727_E425_1-3	E4.25	26	[15, 29]	1.33549
230727_E425_1-3	E4.25	26	[15, 29]	1.74857
230727_E425_1-3	E4.25	26	[15, 29]	1.6005
230727_E425_1-3	E4.25	26	[15, 29]	1.45381
230727_E425_1-4	E4.25	29	[15, 29]	1.62869
230727_E425_1-4	E4.25	29	[15, 29]	1.43503
230727_E425_1-4	E4.25	29	[15, 29]	1.18609
230727_E425_1-4	E4.25	29	[15, 29]	1.14658
230727_E425_1-4	E4.25	29	[15, 29]	1.50261
230727_E425_1-4	E4.25	29	[15, 29]	2.07622
230727_E425_1-4	E4.25	29	[15, 29]	1.49749
230727_E425_1-4	E4.25	29	[15, 29]	2.40319
230727_E425_1-4	E4.25	29	[15, 29]	1.54073
230727_E425_1-4	E4.25	29	[15, 29]	1.91238
230727_E425_1-4	E4.25	29	[15, 29]	1.57759
230727_E425_1-4	E4.25	29	[15, 29]	1.56569
230727_E425_1-4	E4.25	29	[15, 29]	1.469
230727_E425_1-4	E4.25	29	[15, 29]	1.3347
230727_E425_1-4	E4.25	29	[15, 29]	1.29915
230727_E425_1-4	E4.25	29	[15, 29]	1.5161
230727_E425_1-4	E4.25	29	[15, 29]	1.801
230727_E425_1-4	E4.25	29	[15, 29]	1.47764
230727_E425_1-4	E4.25	29	[15, 29]	1.82304
230727_E425_1-4	E4.25	29	[15, 29]	1.20181
230727_E425_1-4	E4.25	29	[15, 29]	1.26356
230727_E425_1-4	E4.25	29	[15, 29]	1.93157
230727_E425_1-4	E4.25	29	[15, 29]	1.66766
230727_E425_1-4	E4.25	29	[15, 29]	1.57625
230727_E425_1-4	E4.25	29	[15, 29]	1.38038
230727_E425_1-4	E4.25	29	[15, 29]	1.25426
230727_E425_1-4	E4.25	29	[15, 29]	1.45086
230727_E425_1-4	E4.25	29	[15, 29]	1.33766
230727_E425_1-4	E4.25	29	[15, 29]	1.44092
230727_E425_1-5	E4.25	19	[15, 29]	2.01724
230727_E425_1-5	E4.25	19	[15, 29]	1.46598
230727_E425_1-5	E4.25	19	[15, 29]	1.51552
230727_E425_1-5	E4.25	19	[15, 29]	1.4979
230727_E425_1-5	E4.25	19	[15, 29]	1.73854
230727_E425_1-5	E4.25	19	[15, 29]	1.3533
230727_E425_1-5	E4.25	19	[15, 29]	1.72874
230727_E425_1-5	E4.25	19	[15, 29]	1.54506
230727_E425_1-5	E4.25	19	[15, 29]	1.50236
230727_E425_1-5	E4.25	19	[15, 29]	1.64664
230727_E425_1-5	E4.25	19	[15, 29]	1.55139
230727_E425_1-5	E4.25	19	[15, 29]	1.48929
230727_E425_1-5	E4.25	19	[15, 29]	1.5408
230727_E425_1-5	E4.25	19	[15, 29]	1.55419
230727_E425_1-5	E4.25	19	[15, 29]	1.62257
230727_E425_1-5	E4.25	19	[15, 29]	1.36213
230727_E425_1-5	E4.25	19	[15, 29]	1.29902
230727_E425_1-5	E4.25	19	[15, 29]	1.47309
230727_E425_1-5	E4.25	19	[15, 29]	1.52914
230727_E425_1-6	E4.25	20	[15, 29]	1.6351
230727_E425_1-6	E4.25	20	[15, 29]	1.47955
230727_E425_1-6	E4.25	20	[15, 29]	2.18908
230727_E425_1-6	E4.25	20	[15, 29]	1.93897
230727_E425_1-6	E4.25	20	[15, 29]	1.84842
230727_E425_1-6	E4.25	20	[15, 29]	1.62939
230727_E425_1-6	E4.25	20	[15, 29]	1.41098
230727_E425_1-6	E4.25	20	[15, 29]	1.34377
230727_E425_1-6	E4.25	20	[15, 29]	1.82917
230727_E425_1-6	E4.25	20	[15, 29]	1.62063
230727_E425_1-6	E4.25	20	[15, 29]	2.14782
230727_E425_1-6	E4.25	20	[15, 29]	1.65861
230727_E425_1-6	E4.25	20	[15, 29]	1.50567
230727_E425_1-6	E4.25	20	[15, 29]	1.88585
230727_E425_1-6	E4.25	20	[15, 29]	1.68179
230727_E425_1-6	E4.25	20	[15, 29]	1.64949
230727_E425_1-6	E4.25	20	[15, 29]	1.45501
230727_E425_1-6	E4.25	20	[15, 29]	1.51621
230727_E425_1-6	E4.25	20	[15, 29]	1.74608
230727_E425_1-6	E4.25	20	[15, 29]	1.31029
230727_E425_1-7	E4.25	20	[15, 29]	1.3468
230727_E425_1-7	E4.25	20	[15, 29]	1.62206
230727_E425_1-7	E4.25	20	[15, 29]	1.90877
230727_E425_1-7	E4.25	20	[15, 29]	1.55612
230727_E425_1-7	E4.25	20	[15, 29]	1.11655
230727_E425_1-7	E4.25	20	[15, 29]	1.44129
230727_E425_1-7	E4.25	20	[15, 29]	1.65675
230727_E425_1-7	E4.25	20	[15, 29]	1.74715
230727_E425_1-7	E4.25	20	[15, 29]	1.35787
230727_E425_1-7	E4.25	20	[15, 29]	1.33052
230727_E425_1-7	E4.25	20	[15, 29]	1.40857
230727_E425_1-7	E4.25	20	[15, 29]	1.40585
230727_E425_1-7	E4.25	20	[15, 29]	1.37824
230727_E425_1-7	E4.25	20	[15, 29]	1.38962
230727_E425_1-7	E4.25	20	[15, 29]	1.33335
230727_E425_1-7	E4.25	20	[15, 29]	1.49833
230727_E425_1-7	E4.25	20	[15, 29]	1.38504
230727_E425_1-7	E4.25	20	[15, 29]	1.18462
230727_E425_1-7	E4.25	20	[15, 29]	1.70895
230727_E425_1-7	E4.25	20	[15, 29]	1.34758
230731_E425_1-14	E4.25	18	[15, 29]	1.30437
230731_E425_1-14	E4.25	18	[15, 29]	1.33076
230731_E425_1-14	E4.25	18	[15, 29]	1.95031
230731_E425_1-14	E4.25	18	[15, 29]	1.31136
230731_E425_1-14	E4.25	18	[15, 29]	1.34498
230731_E425_1-14	E4.25	18	[15, 29]	1.5885
230731_E425_1-14	E4.25	18	[15, 29]	1.6741
230731_E425_1-14	E4.25	18	[15, 29]	1.63843
230731_E425_1-14	E4.25	18	[15, 29]	1.47697
230731_E425_1-14	E4.25	18	[15, 29]	1.77081
230731_E425_1-14	E4.25	18	[15, 29]	1.83267
230731_E425_1-14	E4.25	18	[15, 29]	1.75564
230731_E425_1-14	E4.25	18	[15, 29]	1.23774
230731_E425_1-14	E4.25	18	[15, 29]	1.32833
230731_E425_1-14	E4.25	18	[15, 29]	1.91462
230731_E425_1-14	E4.25	18	[15, 29]	1.64388
230731_E425_1-14	E4.25	18	[15, 29]	1.71003
230731_E425_1-14	E4.25	18	[15, 29]	1.75392
230731_E425_1-15	E4.25	19	[15, 29]	1.34741
230731_E425_1-15	E4.25	19	[15, 29]	1.20202
230731_E425_1-15	E4.25	19	[15, 29]	1.12335
230731_E425_1-15	E4.25	19	[15, 29]	1.6313
230731_E425_1-15	E4.25	19	[15, 29]	1.6907
230731_E425_1-15	E4.25	19	[15, 29]	1.4174
230731_E425_1-15	E4.25	19	[15, 29]	1.45747
230731_E425_1-15	E4.25	19	[15, 29]	1.18777
230731_E425_1-15	E4.25	19	[15, 29]	1.83124
230731_E425_1-15	E4.25	19	[15, 29]	1.50218
230731_E425_1-15	E4.25	19	[15, 29]	1.72866
230731_E425_1-15	E4.25	19	[15, 29]	1.31964
230731_E425_1-15	E4.25	19	[15, 29]	1.70448
230731_E425_1-15	E4.25	19	[15, 29]	1.46748
230731_E425_1-15	E4.25	19	[15, 29]	1.54469
230731_E425_1-15	E4.25	19	[15, 29]	1.56356
230731_E425_1-15	E4.25	19	[15, 29]	1.97616
230731_E425_1-15	E4.25	19	[15, 29]	1.17726
230731_E425_1-15	E4.25	19	[15, 29]	1.40396
230731_E425_1-17	E4.25	20	[15, 29]	1.35004
230731_E425_1-17	E4.25	20	[15, 29]	1.73591
230731_E425_1-17	E4.25	20	[15, 29]	1.51228
230731_E425_1-17	E4.25	20	[15, 29]	1.65826
230731_E425_1-17	E4.25	20	[15, 29]	1.31668
230731_E425_1-17	E4.25	20	[15, 29]	1.48285
230731_E425_1-17	E4.25	20	[15, 29]	1.69345
230731_E425_1-17	E4.25	20	[15, 29]	1.53399
230731_E425_1-17	E4.25	20	[15, 29]	1.28035
230731_E425_1-17	E4.25	20	[15, 29]	1.17589
230731_E425_1-17	E4.25	20	[15, 29]	1.99806
230731_E425_1-17	E4.25	20	[15, 29]	2.89283
230731_E425_1-17	E4.25	20	[15, 29]	2.44418
230731_E425_1-17	E4.25	20	[15, 29]	2.21481
230731_E425_1-17	E4.25	20	[15, 29]	1.79095
230731_E425_1-17	E4.25	20	[15, 29]	1.9917
230731_E425_1-17	E4.25	20	[15, 29]	1.78732
230731_E425_1-17	E4.25	20	[15, 29]	1.85023
230731_E425_1-17	E4.25	20	[15, 29]	1.72367
230731_E425_1-17	E4.25	20	[15, 29]	1.66382
230731_E425_1-18	E4.25	21	[15, 29]	1.67078
230731_E425_1-18	E4.25	21	[15, 29]	1.49577
230731_E425_1-18	E4.25	21	[15, 29]	1.37578
230731_E425_1-18	E4.25	21	[15, 29]	1.56792
230731_E425_1-18	E4.25	21	[15, 29]	1.42124
230731_E425_1-18	E4.25	21	[15, 29]	1.53042
230731_E425_1-18	E4.25	21	[15, 29]	1.47747
230731_E425_1-18	E4.25	21	[15, 29]	2.45629
230731_E425_1-18	E4.25	21	[15, 29]	1.37897
230731_E425_1-18	E4.25	21	[15, 29]	1.33843
230731_E425_1-18	E4.25	21	[15, 29]	1.64782
230731_E425_1-18	E4.25	21	[15, 29]	1.67171
230731_E425_1-18	E4.25	21	[15, 29]	1.59851
230731_E425_1-18	E4.25	21	[15, 29]	2.03818
230731_E425_1-18	E4.25	21	[15, 29]	1.64104
230731_E425_1-18	E4.25	21	[15, 29]	1.71394
230731_E425_1-18	E4.25	21	[15, 29]	1.53448
230731_E425_1-18	E4.25	21	[15, 29]	1.49902
230731_E425_1-18	E4.25	21	[15, 29]	1.52975
230731_E425_1-18	E4.25	21	[15, 29]	1.27426
230731_E425_1-18	E4.25	21	[15, 29]	1.3538
230731_E425_1-19	E4.25	23	[15, 29]	1.38232
230731_E425_1-19	E4.25	23	[15, 29]	1.74526
230731_E425_1-19	E4.25	23	[15, 29]	2.09983
230731_E425_1-19	E4.25	23	[15, 29]	1.70376
230731_E425_1-19	E4.25	23	[15, 29]	1.70062
230731_E425_1-19	E4.25	23	[15, 29]	1.55636
230731_E425_1-19	E4.25	23	[15, 29]	1.27475
230731_E425_1-19	E4.25	23	[15, 29]	1.75679
230731_E425_1-19	E4.25	23	[15, 29]	1.30991
230731_E425_1-19	E4.25	23	[15, 29]	1.59021
230731_E425_1-19	E4.25	23	[15, 29]	1.48593
230731_E425_1-19	E4.25	23	[15, 29]	1.77225
230731_E425_1-19	E4.25	23	[15, 29]	1.98835
230731_E425_1-19	E4.25	23	[15, 29]	1.56
230731_E425_1-19	E4.25	23	[15, 29]	1.28655
230731_E425_1-19	E4.25	23	[15, 29]	2.05861
230731_E425_1-19	E4.25	23	[15, 29]	1.46336
230731_E425_1-19	E4.25	23	[15, 29]	1.76857
230731_E425_1-19	E4.25	23	[15, 29]	1.38302
230731_E425_1-19	E4.25	23	[15, 29]	1.46199
230731_E425_1-19	E4.25	23	[15, 29]	1.37581
230731_E425_1-19	E4.25	23	[15, 29]	1.24337
230731_E425_1-19	E4.25	23	[15, 29]	1.68949
230731_E425_1-2	E4.25	18	[15, 29]	1.94357
230731_E425_1-2	E4.25	18	[15, 29]	2.47209
230731_E425_1-2	E4.25	18	[15, 29]	2.07899
230731_E425_1-2	E4.25	18	[15, 29]	1.47109
230731_E425_1-2	E4.25	18	[15, 29]	1.97826
230731_E425_1-2	E4.25	18	[15, 29]	2.08506
230731_E425_1-2	E4.25	18	[15, 29]	1.82843
230731_E425_1-2	E4.25	18	[15, 29]	1.56938
230731_E425_1-2	E4.25	18	[15, 29]	2.39707
230731_E425_1-2	E4.25	18	[15, 29]	1.60136
230731_E425_1-2	E4.25	18	[15, 29]	1.58498
230731_E425_1-2	E4.25	18	[15, 29]	1.93737
230731_E425_1-2	E4.25	18	[15, 29]	1.81012
230731_E425_1-2	E4.25	18	[15, 29]	2.0575
230731_E425_1-2	E4.25	18	[15, 29]	1.26361
230731_E425_1-2	E4.25	18	[15, 29]	1.63576
230731_E425_1-2	E4.25	18	[15, 29]	1.23967
230731_E425_1-2	E4.25	18	[15, 29]	1.97754
230731_E425_1-3	E4.25	18	[15, 29]	1.37872
230731_E425_1-3	E4.25	18	[15, 29]	1.79473
230731_E425_1-3	E4.25	18	[15, 29]	2.11089
230731_E425_1-3	E4.25	18	[15, 29]	1.27747
230731_E425_1-3	E4.25	18	[15, 29]	1.42091
230731_E425_1-3	E4.25	18	[15, 29]	1.9641
230731_E425_1-3	E4.25	18	[15, 29]	1.53998
230731_E425_1-3	E4.25	18	[15, 29]	1.32358
230731_E425_1-3	E4.25	18	[15, 29]	2.11017
230731_E425_1-3	E4.25	18	[15, 29]	1.66907
230731_E425_1-3	E4.25	18	[15, 29]	1.31132
230731_E425_1-3	E4.25	18	[15, 29]	1.44402
230731_E425_1-3	E4.25	18	[15, 29]	1.40561
230731_E425_1-3	E4.25	18	[15, 29]	1.4261
230731_E425_1-3	E4.25	18	[15, 29]	1.64621
230731_E425_1-3	E4.25	18	[15, 29]	1.69191
230731_E425_1-3	E4.25	18	[15, 29]	1.16059
230731_E425_1-3	E4.25	18	[15, 29]	2.29273
230731_E425_1-5	E4.25	17	[15, 29]	1.21119
230731_E425_1-5	E4.25	17	[15, 29]	1.46043
230731_E425_1-5	E4.25	17	[15, 29]	1.26379
230731_E425_1-5	E4.25	17	[15, 29]	1.89958
230731_E425_1-5	E4.25	17	[15, 29]	1.47073
230731_E425_1-5	E4.25	17	[15, 29]	1.76631
230731_E425_1-5	E4.25	17	[15, 29]	1.93819
230731_E425_1-5	E4.25	17	[15, 29]	1.27524
230731_E425_1-5	E4.25	17	[15, 29]	1.44461
230731_E425_1-5	E4.25	17	[15, 29]	1.81604
230731_E425_1-5	E4.25	17	[15, 29]	1.73588
230731_E425_1-5	E4.25	17	[15, 29]	1.7511
230731_E425_1-5	E4.25	17	[15, 29]	1.5198
230731_E425_1-5	E4.25	17	[15, 29]	1.6336
230731_E425_1-5	E4.25	17	[15, 29]	1.67632
230731_E425_1-5	E4.25	17	[15, 29]	1.80877
230731_E425_1-5	E4.25	17	[15, 29]	1.54086
230731_E425_1-6	E4.25	16	[15, 29]	1.85701
230731_E425_1-6	E4.25	16	[15, 29]	1.62578
230731_E425_1-6	E4.25	16	[15, 29]	1.88278
230731_E425_1-6	E4.25	16	[15, 29]	2.23171
230731_E425_1-6	E4.25	16	[15, 29]	2.21585
230731_E425_1-6	E4.25	16	[15, 29]	1.34318
230731_E425_1-6	E4.25	16	[15, 29]	2.50293
230731_E425_1-6	E4.25	16	[15, 29]	1.14181
230731_E425_1-6	E4.25	16	[15, 29]	1.87543
230731_E425_1-6	E4.25	16	[15, 29]	1.99814
230731_E425_1-6	E4.25	16	[15, 29]	1.93891
230731_E425_1-6	E4.25	16	[15, 29]	2.18048
230731_E425_1-6	E4.25	16	[15, 29]	1.2628
230731_E425_1-6	E4.25	16	[15, 29]	1.9336
230731_E425_1-6	E4.25	16	[15, 29]	1.52103
230731_E425_1-6	E4.25	16	[15, 29]	1.11361
230822_E450_1-2	E4.5	27	[15, 29]	1.58337
230822_E450_1-2	E4.5	27	[15, 29]	1.43683
230822_E450_1-2	E4.5	27	[15, 29]	2.31776
230822_E450_1-2	E4.5	27	[15, 29]	1.61929
230822_E450_1-2	E4.5	27	[15, 29]	1.64254
230822_E450_1-2	E4.5	27	[15, 29]	2.10437
230822_E450_1-2	E4.5	27	[15, 29]	1.83556
230822_E450_1-2	E4.5	27	[15, 29]	1.38157
230822_E450_1-2	E4.5	27	[15, 29]	2.44435
230822_E450_1-2	E4.5	27	[15, 29]	1.38139
230822_E450_1-2	E4.5	27	[15, 29]	1.48268
230822_E450_1-2	E4.5	27	[15, 29]	1.35552
230822_E450_1-2	E4.5	27	[15, 29]	1.52869
230822_E450_1-2	E4.5	27	[15, 29]	2.12367
230822_E450_1-2	E4.5	27	[15, 29]	2.08078
230822_E450_1-2	E4.5	27	[15, 29]	2.04143
230822_E450_1-2	E4.5	27	[15, 29]	1.55145
230822_E450_1-2	E4.5	27	[15, 29]	1.71732
230822_E450_1-2	E4.5	27	[15, 29]	1.3231
230822_E450_1-2	E4.5	27	[15, 29]	1.49315
230822_E450_1-2	E4.5	27	[15, 29]	1.7273
230822_E450_1-2	E4.5	27	[15, 29]	1.49571
230822_E450_1-2	E4.5	27	[15, 29]	1.87191
230822_E450_1-2	E4.5	27	[15, 29]	1.60287
230822_E450_1-2	E4.5	27	[15, 29]	1.91066
230822_E450_1-2	E4.5	27	[15, 29]	1.47033
230822_E450_1-2	E4.5	27	[15, 29]	1.46805
230822_E450_1-6	E4.5	22	[15, 29]	1.41646
230822_E450_1-6	E4.5	22	[15, 29]	1.83134
230822_E450_1-6	E4.5	22	[15, 29]	1.50283
230822_E450_1-6	E4.5	22	[15, 29]	2.09374
230822_E450_1-6	E4.5	22	[15, 29]	1.74301
230822_E450_1-6	E4.5	22	[15, 29]	1.77427
230822_E450_1-6	E4.5	22	[15, 29]	1.83585
230822_E450_1-6	E4.5	22	[15, 29]	1.74297
230822_E450_1-6	E4.5	22	[15, 29]	1.25448
230822_E450_1-6	E4.5	22	[15, 29]	1.6393
230822_E450_1-6	E4.5	22	[15, 29]	2.08932
230822_E450_1-6	E4.5	22	[15, 29]	1.27854
230822_E450_1-6	E4.5	22	[15, 29]	1.24679
230822_E450_1-6	E4.5	22	[15, 29]	1.68904
230822_E450_1-6	E4.5	22	[15, 29]	1.39066
230822_E450_1-6	E4.5	22	[15, 29]	2.57074
230822_E450_1-6	E4.5	22	[15, 29]	2.39273
230822_E450_1-6	E4.5	22	[15, 29]	1.53854
230822_E450_1-6	E4.5	22	[15, 29]	1.5247
230822_E450_1-6	E4.5	22	[15, 29]	1.60158
230822_E450_1-6	E4.5	22	[15, 29]	1.35517
230822_E450_1-6	E4.5	22	[15, 29]	1.42162
230822_E450_1-7	E4.5	23	[15, 29]	1.96843
230822_E450_1-7	E4.5	23	[15, 29]	1.43845
230822_E450_1-7	E4.5	23	[15, 29]	1.51861
230822_E450_1-7	E4.5	23	[15, 29]	1.98751
230822_E450_1-7	E4.5	23	[15, 29]	1.53227
230822_E450_1-7	E4.5	23	[15, 29]	1.47798
230822_E450_1-7	E4.5	23	[15, 29]	2.20363
230822_E450_1-7	E4.5	23	[15, 29]	1.56495
230822_E450_1-7	E4.5	23	[15, 29]	1.77663
230822_E450_1-7	E4.5	23	[15, 29]	1.44986
230822_E450_1-7	E4.5	23	[15, 29]	1.72738
230822_E450_1-7	E4.5	23	[15, 29]	1.34869
230822_E450_1-7	E4.5	23	[15, 29]	1.63279
230822_E450_1-7	E4.5	23	[15, 29]	1.29429
230822_E450_1-7	E4.5	23	[15, 29]	1.81667
230822_E450_1-7	E4.5	23	[15, 29]	1.45414
230822_E450_1-7	E4.5	23	[15, 29]	1.34924
230822_E450_1-7	E4.5	23	[15, 29]	1.59699
230822_E450_1-7	E4.5	23	[15, 29]	2.04817
230822_E450_1-7	E4.5	23	[15, 29]	1.47184
230822_E450_1-7	E4.5	23	[15, 29]	1.5287
230822_E450_1-7	E4.5	23	[15, 29]	1.50754
230822_E450_1-7	E4.5	23	[15, 29]	1.43122
230822_E450_2-6	E4.5	26	[15, 29]	1.3068
230822_E450_2-6	E4.5	26	[15, 29]	1.46933
230822_E450_2-6	E4.5	26	[15, 29]	1.83045
230822_E450_2-6	E4.5	26	[15, 29]	1.79363
230822_E450_2-6	E4.5	26	[15, 29]	1.78884
230822_E450_2-6	E4.5	26	[15, 29]	1.7948
230822_E450_2-6	E4.5	26	[15, 29]	1.70132
230822_E450_2-6	E4.5	26	[15, 29]	1.71559
230822_E450_2-6	E4.5	26	[15, 29]	1.69321
230822_E450_2-6	E4.5	26	[15, 29]	1.3434
230822_E450_2-6	E4.5	26	[15, 29]	1.72358
230822_E450_2-6	E4.5	26	[15, 29]	1.84812
230822_E450_2-6	E4.5	26	[15, 29]	1.41536
230822_E450_2-6	E4.5	26	[15, 29]	1.58119
230822_E450_2-6	E4.5	26	[15, 29]	1.33881
230822_E450_2-6	E4.5	26	[15, 29]	1.29316
230822_E450_2-6	E4.5	26	[15, 29]	1.19797
230822_E450_2-6	E4.5	26	[15, 29]	1.87338
230822_E450_2-6	E4.5	26	[15, 29]	1.61814
230822_E450_2-6	E4.5	26	[15, 29]	1.68163
230822_E450_2-6	E4.5	26	[15, 29]	1.45776
230822_E450_2-6	E4.5	26	[15, 29]	1.361
230822_E450_2-6	E4.5	26	[15, 29]	1.79954
230822_E450_2-6	E4.5	26	[15, 29]	1.50638
230822_E450_2-6	E4.5	26	[15, 29]	1.10336
230822_E450_2-6	E4.5	26	[15, 29]	1.79898
230419_E450_1-1	E4.5	36	[30, 44]	1.42038
230419_E450_1-1	E4.5	36	[30, 44]	1.31712
230419_E450_1-1	E4.5	36	[30, 44]	1.43842
230419_E450_1-1	E4.5	36	[30, 44]	1.50756
230419_E450_1-1	E4.5	36	[30, 44]	1.32224
230419_E450_1-1	E4.5	36	[30, 44]	1.38603
230419_E450_1-1	E4.5	36	[30, 44]	2.16534
230419_E450_1-1	E4.5	36	[30, 44]	1.23342
230419_E450_1-1	E4.5	36	[30, 44]	1.20229
230419_E450_1-1	E4.5	36	[30, 44]	2.27751
230419_E450_1-1	E4.5	36	[30, 44]	1.64773
230419_E450_1-1	E4.5	36	[30, 44]	1.28583
230419_E450_1-1	E4.5	36	[30, 44]	2.75025
230419_E450_1-1	E4.5	36	[30, 44]	1.26909
230419_E450_1-1	E4.5	36	[30, 44]	1.49516
230419_E450_1-1	E4.5	36	[30, 44]	2.02361
230419_E450_1-1	E4.5	36	[30, 44]	1.76838
230419_E450_1-1	E4.5	36	[30, 44]	1.61022
230419_E450_1-1	E4.5	36	[30, 44]	1.49672
230419_E450_1-1	E4.5	36	[30, 44]	1.29975
230419_E450_1-1	E4.5	36	[30, 44]	1.35031
230419_E450_1-1	E4.5	36	[30, 44]	1.583
230419_E450_1-1	E4.5	36	[30, 44]	1.52461
230419_E450_1-1	E4.5	36	[30, 44]	1.47028
230419_E450_1-1	E4.5	36	[30, 44]	1.49173
230419_E450_1-1	E4.5	36	[30, 44]	1.19182
230419_E450_1-1	E4.5	36	[30, 44]	2.07409
230419_E450_1-1	E4.5	36	[30, 44]	1.44946
230419_E450_1-1	E4.5	36	[30, 44]	1.66293
230419_E450_1-1	E4.5	36	[30, 44]	1.39606
230419_E450_1-1	E4.5	36	[30, 44]	1.46206
230419_E450_1-1	E4.5	36	[30, 44]	1.49644
230419_E450_1-1	E4.5	36	[30, 44]	1.54182
230419_E450_1-1	E4.5	36	[30, 44]	2.56487
230419_E450_1-1	E4.5	36	[30, 44]	1.9424
230419_E450_1-1	E4.5	36	[30, 44]	1.72806
230419_E450_1-2	E4.5	35	[30, 44]	1.52981
230419_E450_1-2	E4.5	35	[30, 44]	1.25021
230419_E450_1-2	E4.5	35	[30, 44]	1.25669
230419_E450_1-2	E4.5	35	[30, 44]	1.48156
230419_E450_1-2	E4.5	35	[30, 44]	2.04327
230419_E450_1-2	E4.5	35	[30, 44]	1.45672
230419_E450_1-2	E4.5	35	[30, 44]	2.15635
230419_E450_1-2	E4.5	35	[30, 44]	2.05772
230419_E450_1-2	E4.5	35	[30, 44]	1.93682
230419_E450_1-2	E4.5	35	[30, 44]	1.39804
230419_E450_1-2	E4.5	35	[30, 44]	1.65394
230419_E450_1-2	E4.5	35	[30, 44]	1.24245
230419_E450_1-2	E4.5	35	[30, 44]	1.44392
230419_E450_1-2	E4.5	35	[30, 44]	1.29943
230419_E450_1-2	E4.5	35	[30, 44]	1.724
230419_E450_1-2	E4.5	35	[30, 44]	2.07314
230419_E450_1-2	E4.5	35	[30, 44]	1.63131
230419_E450_1-2	E4.5	35	[30, 44]	1.44857
230419_E450_1-2	E4.5	35	[30, 44]	2.027
230419_E450_1-2	E4.5	35	[30, 44]	1.54556
230419_E450_1-2	E4.5	35	[30, 44]	1.39364
230419_E450_1-2	E4.5	35	[30, 44]	1.44566
230419_E450_1-2	E4.5	35	[30, 44]	1.20395
230419_E450_1-2	E4.5	35	[30, 44]	1.82559
230419_E450_1-2	E4.5	35	[30, 44]	1.96523
230419_E450_1-2	E4.5	35	[30, 44]	1.71524
230419_E450_1-2	E4.5	35	[30, 44]	1.71769
230419_E450_1-2	E4.5	35	[30, 44]	1.84577
230419_E450_1-2	E4.5	35	[30, 44]	1.30097
230419_E450_1-2	E4.5	35	[30, 44]	1.3886
230419_E450_1-2	E4.5	35	[30, 44]	1.29944
230419_E450_1-2	E4.5	35	[30, 44]	1.34788
230419_E450_1-2	E4.5	35	[30, 44]	1.69123
230419_E450_1-3	E4.5	39	[30, 44]	1.31099
230419_E450_1-3	E4.5	39	[30, 44]	2.25454
230419_E450_1-3	E4.5	39	[30, 44]	1.61252
230419_E450_1-3	E4.5	39	[30, 44]	1.55837
230419_E450_1-3	E4.5	39	[30, 44]	2.52803
230419_E450_1-3	E4.5	39	[30, 44]	1.75277
230419_E450_1-3	E4.5	39	[30, 44]	1.43533
230419_E450_1-3	E4.5	39	[30, 44]	1.38176
230419_E450_1-3	E4.5	39	[30, 44]	1.65902
230419_E450_1-3	E4.5	39	[30, 44]	1.23728
230419_E450_1-3	E4.5	39	[30, 44]	1.88283
230419_E450_1-3	E4.5	39	[30, 44]	1.46291
230419_E450_1-3	E4.5	39	[30, 44]	1.20482
230419_E450_1-3	E4.5	39	[30, 44]	1.49108
230419_E450_1-3	E4.5	39	[30, 44]	1.43648
230419_E450_1-3	E4.5	39	[30, 44]	1.64241
230419_E450_1-3	E4.5	39	[30, 44]	1.29029
230419_E450_1-3	E4.5	39	[30, 44]	2.10735
230419_E450_1-3	E4.5	39	[30, 44]	1.79266
230419_E450_1-3	E4.5	39	[30, 44]	1.33766
230419_E450_1-3	E4.5	39	[30, 44]	1.20283
230419_E450_1-3	E4.5	39	[30, 44]	1.39261
230419_E450_1-3	E4.5	39	[30, 44]	2.36586
230419_E450_1-3	E4.5	39	[30, 44]	2.30541
230419_E450_1-3	E4.5	39	[30, 44]	1.54875
230419_E450_1-3	E4.5	39	[30, 44]	1.78303
230419_E450_1-3	E4.5	39	[30, 44]	1.51976
230419_E450_1-3	E4.5	39	[30, 44]	1.43768
230419_E450_1-3	E4.5	39	[30, 44]	1.774
230419_E450_1-3	E4.5	39	[30, 44]	1.50005
230419_E450_1-3	E4.5	39	[30, 44]	2.06192
230419_E450_1-3	E4.5	39	[30, 44]	1.52599
230419_E450_1-3	E4.5	39	[30, 44]	1.57751
230419_E450_1-3	E4.5	39	[30, 44]	1.77824
230419_E450_1-3	E4.5	39	[30, 44]	1.89737
230419_E450_1-3	E4.5	39	[30, 44]	1.91861
230419_E450_1-3	E4.5	39	[30, 44]	1.55853
230419_E450_1-3	E4.5	39	[30, 44]	1.49745
230419_E450_1-4	E4.5	37	[30, 44]	1.51745
230419_E450_1-4	E4.5	37	[30, 44]	1.20177
230419_E450_1-4	E4.5	37	[30, 44]	1.49279
230419_E450_1-4	E4.5	37	[30, 44]	1.8912
230419_E450_1-4	E4.5	37	[30, 44]	1.36304
230419_E450_1-4	E4.5	37	[30, 44]	1.51609
230419_E450_1-4	E4.5	37	[30, 44]	1.54576
230419_E450_1-4	E4.5	37	[30, 44]	1.29563
230419_E450_1-4	E4.5	37	[30, 44]	1.70343
230419_E450_1-4	E4.5	37	[30, 44]	1.59929
230419_E450_1-4	E4.5	37	[30, 44]	1.79992
230419_E450_1-4	E4.5	37	[30, 44]	1.493
230419_E450_1-4	E4.5	37	[30, 44]	1.57514
230419_E450_1-4	E4.5	37	[30, 44]	1.85001
230419_E450_1-4	E4.5	37	[30, 44]	1.69117
230419_E450_1-4	E4.5	37	[30, 44]	1.56378
230419_E450_1-4	E4.5	37	[30, 44]	1.17004
230419_E450_1-4	E4.5	37	[30, 44]	1.58872
230419_E450_1-4	E4.5	37	[30, 44]	1.37011
230419_E450_1-4	E4.5	37	[30, 44]	1.52932
230419_E450_1-4	E4.5	37	[30, 44]	1.96818
230419_E450_1-4	E4.5	37	[30, 44]	1.24317
230419_E450_1-4	E4.5	37	[30, 44]	1.68501
230419_E450_1-4	E4.5	37	[30, 44]	1.42972
230419_E450_1-4	E4.5	37	[30, 44]	1.92074
230419_E450_1-4	E4.5	37	[30, 44]	1.51091
230419_E450_1-4	E4.5	37	[30, 44]	1.26877
230419_E450_1-4	E4.5	37	[30, 44]	1.61067
230419_E450_1-4	E4.5	37	[30, 44]	1.29935
230419_E450_1-4	E4.5	37	[30, 44]	1.65173
230419_E450_1-4	E4.5	37	[30, 44]	1.36327
230419_E450_1-4	E4.5	37	[30, 44]	1.77752
230419_E450_1-4	E4.5	37	[30, 44]	1.19119
230419_E450_1-4	E4.5	37	[30, 44]	1.68358
230419_E450_1-4	E4.5	37	[30, 44]	1.48056
230419_E450_1-4	E4.5	37	[30, 44]	1.63449
230419_E450_1-6	E4.5	35	[30, 44]	1.07282
230419_E450_1-6	E4.5	35	[30, 44]	1.76536
230419_E450_1-6	E4.5	35	[30, 44]	1.39682
230419_E450_1-6	E4.5	35	[30, 44]	1.74334
230419_E450_1-6	E4.5	35	[30, 44]	1.86927
230419_E450_1-6	E4.5	35	[30, 44]	1.35886
230419_E450_1-6	E4.5	35	[30, 44]	1.70943
230419_E450_1-6	E4.5	35	[30, 44]	1.44217
230419_E450_1-6	E4.5	35	[30, 44]	1.76083
230419_E450_1-6	E4.5	35	[30, 44]	1.49512
230419_E450_1-6	E4.5	35	[30, 44]	1.21871
230419_E450_1-6	E4.5	35	[30, 44]	1.26265
230419_E450_1-6	E4.5	35	[30, 44]	1.36669
230419_E450_1-6	E4.5	35	[30, 44]	1.41438
230419_E450_1-6	E4.5	35	[30, 44]	1.31508
230419_E450_1-6	E4.5	35	[30, 44]	1.22828
230419_E450_1-6	E4.5	35	[30, 44]	1.72216
230419_E450_1-6	E4.5	35	[30, 44]	2.13112
230419_E450_1-6	E4.5	35	[30, 44]	1.71991
230419_E450_1-6	E4.5	35	[30, 44]	1.37837
230419_E450_1-6	E4.5	35	[30, 44]	1.28052
230419_E450_1-6	E4.5	35	[30, 44]	1.59055
230419_E450_1-6	E4.5	35	[30, 44]	1.52207
230419_E450_1-6	E4.5	35	[30, 44]	1.62526
230419_E450_1-6	E4.5	35	[30, 44]	2.08832
230419_E450_1-6	E4.5	35	[30, 44]	1.57514
230419_E450_1-6	E4.5	35	[30, 44]	1.75422
230419_E450_1-6	E4.5	35	[30, 44]	1.6883
230419_E450_1-6	E4.5	35	[30, 44]	1.53067
230419_E450_1-6	E4.5	35	[30, 44]	1.44758
230419_E450_1-6	E4.5	35	[30, 44]	1.44314
230419_E450_1-6	E4.5	35	[30, 44]	1.58992
230419_E450_1-6	E4.5	35	[30, 44]	1.59122
230419_E450_1-6	E4.5	35	[30, 44]	1.26458
230419_E450_1-9	E4.5	33	[30, 44]	1.28655
230419_E450_1-9	E4.5	33	[30, 44]	1.38708
230419_E450_1-9	E4.5	33	[30, 44]	1.20649
230419_E450_1-9	E4.5	33	[30, 44]	1.17217
230419_E450_1-9	E4.5	33	[30, 44]	1.37363
230419_E450_1-9	E4.5	33	[30, 44]	1.49585
230419_E450_1-9	E4.5	33	[30, 44]	1.76577
230419_E450_1-9	E4.5	33	[30, 44]	1.96598
230419_E450_1-9	E4.5	33	[30, 44]	1.57348
230419_E450_1-9	E4.5	33	[30, 44]	1.78469
230419_E450_1-9	E4.5	33	[30, 44]	1.74084
230419_E450_1-9	E4.5	33	[30, 44]	1.63973
230419_E450_1-9	E4.5	33	[30, 44]	1.57104
230419_E450_1-9	E4.5	33	[30, 44]	1.54221
230419_E450_1-9	E4.5	33	[30, 44]	1.49701
230419_E450_1-9	E4.5	33	[30, 44]	1.83843
230419_E450_1-9	E4.5	33	[30, 44]	1.67517
230419_E450_1-9	E4.5	33	[30, 44]	1.60725
230419_E450_1-9	E4.5	33	[30, 44]	1.80917
230419_E450_1-9	E4.5	33	[30, 44]	1.30407
230419_E450_1-9	E4.5	33	[30, 44]	1.29868
230419_E450_1-9	E4.5	33	[30, 44]	1.86194
230419_E450_1-9	E4.5	33	[30, 44]	2.06861
230419_E450_1-9	E4.5	33	[30, 44]	1.4971
230419_E450_1-9	E4.5	33	[30, 44]	1.16657
230419_E450_1-9	E4.5	33	[30, 44]	1.33898
230419_E450_1-9	E4.5	33	[30, 44]	1.61522
230419_E450_1-9	E4.5	33	[30, 44]	1.49141
230419_E450_1-9	E4.5	33	[30, 44]	1.36529
230419_E450_1-9	E4.5	33	[30, 44]	1.15184
230419_E450_1-9	E4.5	33	[30, 44]	1.25795
230419_E450_1-9	E4.5	33	[30, 44]	1.98439
230419_E450_3-4	E4.5	35	[30, 44]	1.96682
230419_E450_3-4	E4.5	35	[30, 44]	1.5346
230419_E450_3-4	E4.5	35	[30, 44]	2.09326
230419_E450_3-4	E4.5	35	[30, 44]	1.72912
230419_E450_3-4	E4.5	35	[30, 44]	2.21355
230419_E450_3-4	E4.5	35	[30, 44]	1.62192
230419_E450_3-4	E4.5	35	[30, 44]	1.81043
230419_E450_3-4	E4.5	35	[30, 44]	1.89538
230419_E450_3-4	E4.5	35	[30, 44]	1.63949
230419_E450_3-4	E4.5	35	[30, 44]	2.06849
230419_E450_3-4	E4.5	35	[30, 44]	2.82929
230419_E450_3-4	E4.5	35	[30, 44]	2.45819
230419_E450_3-4	E4.5	35	[30, 44]	1.66923
230419_E450_3-4	E4.5	35	[30, 44]	3.47162
230419_E450_3-4	E4.5	35	[30, 44]	2.34328
230419_E450_3-4	E4.5	35	[30, 44]	3.58914
230419_E450_3-4	E4.5	35	[30, 44]	2.41749
230419_E450_3-4	E4.5	35	[30, 44]	1.67196
230419_E450_3-4	E4.5	35	[30, 44]	1.44337
230419_E450_3-4	E4.5	35	[30, 44]	3.58355
230419_E450_3-4	E4.5	35	[30, 44]	2.05662
230419_E450_3-4	E4.5	35	[30, 44]	1.99766
230419_E450_3-4	E4.5	35	[30, 44]	1.84648
230419_E450_3-4	E4.5	35	[30, 44]	1.42514
230419_E450_3-4	E4.5	35	[30, 44]	1.46956
230419_E450_3-4	E4.5	35	[30, 44]	2.0466
230419_E450_3-4	E4.5	35	[30, 44]	1.5809
230419_E450_3-4	E4.5	35	[30, 44]	1.53727
230419_E450_3-4	E4.5	35	[30, 44]	1.77121
230419_E450_3-4	E4.5	35	[30, 44]	1.6059
230419_E450_3-4	E4.5	35	[30, 44]	2.63078
230419_E450_3-4	E4.5	35	[30, 44]	1.19529
230419_E450_3-4	E4.5	35	[30, 44]	1.53181
230419_E450_3-4	E4.5	35	[30, 44]	1.32906
230419_E450_3-5	E4.5	38	[30, 44]	1.70101
230419_E450_3-5	E4.5	38	[30, 44]	1.3834
230419_E450_3-5	E4.5	38	[30, 44]	1.64892
230419_E450_3-5	E4.5	38	[30, 44]	1.51553
230419_E450_3-5	E4.5	38	[30, 44]	1.82881
230419_E450_3-5	E4.5	38	[30, 44]	1.43669
230419_E450_3-5	E4.5	38	[30, 44]	1.46072
230419_E450_3-5	E4.5	38	[30, 44]	1.56553
230419_E450_3-5	E4.5	38	[30, 44]	1.82793
230419_E450_3-5	E4.5	38	[30, 44]	1.90531
230419_E450_3-5	E4.5	38	[30, 44]	3.05137
230419_E450_3-5	E4.5	38	[30, 44]	1.89875
230419_E450_3-5	E4.5	38	[30, 44]	1.83164
230419_E450_3-5	E4.5	38	[30, 44]	1.84075
230419_E450_3-5	E4.5	38	[30, 44]	1.36614
230419_E450_3-5	E4.5	38	[30, 44]	1.32211
230419_E450_3-5	E4.5	38	[30, 44]	2.17988
230419_E450_3-5	E4.5	38	[30, 44]	1.46712
230419_E450_3-5	E4.5	38	[30, 44]	2.79949
230419_E450_3-5	E4.5	38	[30, 44]	1.71211
230419_E450_3-5	E4.5	38	[30, 44]	1.44074
230419_E450_3-5	E4.5	38	[30, 44]	1.87587
230419_E450_3-5	E4.5	38	[30, 44]	1.54159
230419_E450_3-5	E4.5	38	[30, 44]	1.67001
230419_E450_3-5	E4.5	38	[30, 44]	1.36654
230419_E450_3-5	E4.5	38	[30, 44]	1.33497
230419_E450_3-5	E4.5	38	[30, 44]	1.97623
230419_E450_3-5	E4.5	38	[30, 44]	1.82388
230419_E450_3-5	E4.5	38	[30, 44]	1.1601
230419_E450_3-5	E4.5	38	[30, 44]	1.62935
230419_E450_3-5	E4.5	38	[30, 44]	1.85442
230419_E450_3-5	E4.5	38	[30, 44]	1.58938
230419_E450_3-5	E4.5	38	[30, 44]	1.26776
230419_E450_3-5	E4.5	38	[30, 44]	1.50014
230419_E450_3-5	E4.5	38	[30, 44]	1.54095
230419_E450_3-5	E4.5	38	[30, 44]	1.65185
230419_E450_3-5	E4.5	38	[30, 44]	1.81878
230419_E450_3-5	E4.5	38	[30, 44]	1.19658
230527_E450_1-3	E4.5	43	[30, 44]	1.25707
230527_E450_1-3	E4.5	43	[30, 44]	1.92203
230527_E450_1-3	E4.5	43	[30, 44]	2.23617
230527_E450_1-3	E4.5	43	[30, 44]	1.50347
230527_E450_1-3	E4.5	43	[30, 44]	1.67651
230527_E450_1-3	E4.5	43	[30, 44]	1.72154
230527_E450_1-3	E4.5	43	[30, 44]	1.81582
230527_E450_1-3	E4.5	43	[30, 44]	2.294
230527_E450_1-3	E4.5	43	[30, 44]	1.88033
230527_E450_1-3	E4.5	43	[30, 44]	1.28102
230527_E450_1-3	E4.5	43	[30, 44]	2.07553
230527_E450_1-3	E4.5	43	[30, 44]	1.24687
230527_E450_1-3	E4.5	43	[30, 44]	2.11929
230527_E450_1-3	E4.5	43	[30, 44]	1.9419
230527_E450_1-3	E4.5	43	[30, 44]	1.5207
230527_E450_1-3	E4.5	43	[30, 44]	2.03118
230527_E450_1-3	E4.5	43	[30, 44]	1.83871
230527_E450_1-3	E4.5	43	[30, 44]	1.49052
230527_E450_1-3	E4.5	43	[30, 44]	1.34963
230527_E450_1-3	E4.5	43	[30, 44]	1.72289
230527_E450_1-3	E4.5	43	[30, 44]	2.09479
230527_E450_1-3	E4.5	43	[30, 44]	1.10902
230527_E450_1-3	E4.5	43	[30, 44]	1.50772
230527_E450_1-3	E4.5	43	[30, 44]	2.38543
230527_E450_1-3	E4.5	43	[30, 44]	1.37355
230527_E450_1-3	E4.5	43	[30, 44]	2.2761
230527_E450_1-3	E4.5	43	[30, 44]	1.89632
230527_E450_1-3	E4.5	43	[30, 44]	1.18359
230527_E450_1-3	E4.5	43	[30, 44]	2.88363
230527_E450_1-3	E4.5	43	[30, 44]	1.24109
230527_E450_1-3	E4.5	43	[30, 44]	1.54478
230527_E450_1-3	E4.5	43	[30, 44]	1.56584
230527_E450_1-3	E4.5	43	[30, 44]	1.34295
230527_E450_1-3	E4.5	43	[30, 44]	3.11444
230527_E450_1-3	E4.5	43	[30, 44]	1.70811
230527_E450_1-3	E4.5	43	[30, 44]	1.8212
230527_E450_1-3	E4.5	43	[30, 44]	1.5052
230527_E450_1-3	E4.5	43	[30, 44]	1.45267
230527_E450_1-3	E4.5	43	[30, 44]	1.6516
230527_E450_1-3	E4.5	43	[30, 44]	2.24903
230527_E450_1-3	E4.5	43	[30, 44]	2.59266
230527_E450_1-3	E4.5	43	[30, 44]	1.18407
230527_E450_1-3	E4.5	43	[30, 44]	1.30809
230527_E450_1-5	E4.5	41	[30, 44]	1.32266
230527_E450_1-5	E4.5	41	[30, 44]	2.09223
230527_E450_1-5	E4.5	41	[30, 44]	1.93822
230527_E450_1-5	E4.5	41	[30, 44]	1.97975
230527_E450_1-5	E4.5	41	[30, 44]	1.15884
230527_E450_1-5	E4.5	41	[30, 44]	2.97173
230527_E450_1-5	E4.5	41	[30, 44]	1.6638
230527_E450_1-5	E4.5	41	[30, 44]	1.3221
230527_E450_1-5	E4.5	41	[30, 44]	2.34714
230527_E450_1-5	E4.5	41	[30, 44]	1.3984
230527_E450_1-5	E4.5	41	[30, 44]	1.44383
230527_E450_1-5	E4.5	41	[30, 44]	1.25569
230527_E450_1-5	E4.5	41	[30, 44]	1.94161
230527_E450_1-5	E4.5	41	[30, 44]	2.26663
230527_E450_1-5	E4.5	41	[30, 44]	2.36915
230527_E450_1-5	E4.5	41	[30, 44]	1.7809
230527_E450_1-5	E4.5	41	[30, 44]	2.0698
230527_E450_1-5	E4.5	41	[30, 44]	1.33557
230527_E450_1-5	E4.5	41	[30, 44]	2.09382
230527_E450_1-5	E4.5	41	[30, 44]	1.33418
230527_E450_1-5	E4.5	41	[30, 44]	1.7335
230527_E450_1-5	E4.5	41	[30, 44]	1.31278
230527_E450_1-5	E4.5	41	[30, 44]	1.85253
230527_E450_1-5	E4.5	41	[30, 44]	1.65246
230527_E450_1-5	E4.5	41	[30, 44]	2.79732
230527_E450_1-5	E4.5	41	[30, 44]	1.51181
230527_E450_1-5	E4.5	41	[30, 44]	1.86935
230527_E450_1-5	E4.5	41	[30, 44]	1.64187
230527_E450_1-5	E4.5	41	[30, 44]	1.56071
230527_E450_1-5	E4.5	41	[30, 44]	1.78301
230527_E450_1-5	E4.5	41	[30, 44]	1.5732
230527_E450_1-5	E4.5	41	[30, 44]	1.39769
230527_E450_1-5	E4.5	41	[30, 44]	1.53138
230527_E450_1-5	E4.5	41	[30, 44]	1.59776
230527_E450_1-5	E4.5	41	[30, 44]	1.60745
230527_E450_1-5	E4.5	41	[30, 44]	1.79025
230527_E450_1-5	E4.5	41	[30, 44]	1.3866
230527_E450_1-5	E4.5	41	[30, 44]	1.40205
230527_E450_1-5	E4.5	41	[30, 44]	1.53722
230527_E450_1-5	E4.5	41	[30, 44]	1.37745
230527_E450_1-5	E4.5	41	[30, 44]	1.31255
230527_E450_2-2	E4.5	33	[30, 44]	1.53778
230527_E450_2-2	E4.5	33	[30, 44]	1.32857
230527_E450_2-2	E4.5	33	[30, 44]	1.63212
230527_E450_2-2	E4.5	33	[30, 44]	1.60725
230527_E450_2-2	E4.5	33	[30, 44]	1.47405
230527_E450_2-2	E4.5	33	[30, 44]	1.61027
230527_E450_2-2	E4.5	33	[30, 44]	1.89219
230527_E450_2-2	E4.5	33	[30, 44]	2.27891
230527_E450_2-2	E4.5	33	[30, 44]	1.96273
230527_E450_2-2	E4.5	33	[30, 44]	1.89206
230527_E450_2-2	E4.5	33	[30, 44]	1.70873
230527_E450_2-2	E4.5	33	[30, 44]	1.5854
230527_E450_2-2	E4.5	33	[30, 44]	1.95509
230527_E450_2-2	E4.5	33	[30, 44]	1.52638
230527_E450_2-2	E4.5	33	[30, 44]	1.83842
230527_E450_2-2	E4.5	33	[30, 44]	1.60674
230527_E450_2-2	E4.5	33	[30, 44]	1.34667
230527_E450_2-2	E4.5	33	[30, 44]	1.57337
230527_E450_2-2	E4.5	33	[30, 44]	2.23091
230527_E450_2-2	E4.5	33	[30, 44]	1.58715
230527_E450_2-2	E4.5	33	[30, 44]	1.69933
230527_E450_2-2	E4.5	33	[30, 44]	1.83802
230527_E450_2-2	E4.5	33	[30, 44]	1.43485
230527_E450_2-2	E4.5	33	[30, 44]	1.47249
230527_E450_2-2	E4.5	33	[30, 44]	1.88998
230527_E450_2-2	E4.5	33	[30, 44]	1.34961
230527_E450_2-2	E4.5	33	[30, 44]	1.44247
230527_E450_2-2	E4.5	33	[30, 44]	1.59428
230527_E450_2-2	E4.5	33	[30, 44]	1.38328
230527_E450_2-2	E4.5	33	[30, 44]	1.52225
230527_E450_2-2	E4.5	33	[30, 44]	1.93278
230527_E450_2-2	E4.5	33	[30, 44]	2.11397
230527_E450_2-2	E4.5	33	[30, 44]	1.32467
230527_E450_2-3	E4.5	39	[30, 44]	1.38438
230527_E450_2-3	E4.5	39	[30, 44]	1.98639
230527_E450_2-3	E4.5	39	[30, 44]	2.45938
230527_E450_2-3	E4.5	39	[30, 44]	1.75338
230527_E450_2-3	E4.5	39	[30, 44]	1.52324
230527_E450_2-3	E4.5	39	[30, 44]	1.3053
230527_E450_2-3	E4.5	39	[30, 44]	2.00597
230527_E450_2-3	E4.5	39	[30, 44]	1.55701
230527_E450_2-3	E4.5	39	[30, 44]	1.51996
230527_E450_2-3	E4.5	39	[30, 44]	1.57216
230527_E450_2-3	E4.5	39	[30, 44]	1.59214
230527_E450_2-3	E4.5	39	[30, 44]	2.17474
230527_E450_2-3	E4.5	39	[30, 44]	1.51844
230527_E450_2-3	E4.5	39	[30, 44]	1.50272
230527_E450_2-3	E4.5	39	[30, 44]	1.87152
230527_E450_2-3	E4.5	39	[30, 44]	1.90908
230527_E450_2-3	E4.5	39	[30, 44]	1.48048
230527_E450_2-3	E4.5	39	[30, 44]	1.81012
230527_E450_2-3	E4.5	39	[30, 44]	1.26115
230527_E450_2-3	E4.5	39	[30, 44]	2.18573
230527_E450_2-3	E4.5	39	[30, 44]	2.06149
230527_E450_2-3	E4.5	39	[30, 44]	1.42381
230527_E450_2-3	E4.5	39	[30, 44]	1.68126
230527_E450_2-3	E4.5	39	[30, 44]	1.6111
230527_E450_2-3	E4.5	39	[30, 44]	1.84412
230527_E450_2-3	E4.5	39	[30, 44]	2.45717
230527_E450_2-3	E4.5	39	[30, 44]	1.42838
230527_E450_2-3	E4.5	39	[30, 44]	1.55403
230527_E450_2-3	E4.5	39	[30, 44]	1.68052
230527_E450_2-3	E4.5	39	[30, 44]	1.43454
230527_E450_2-3	E4.5	39	[30, 44]	1.59748
230527_E450_2-3	E4.5	39	[30, 44]	1.54538
230527_E450_2-3	E4.5	39	[30, 44]	1.51791
230527_E450_2-3	E4.5	39	[30, 44]	1.5916
230527_E450_2-3	E4.5	39	[30, 44]	1.98025
230527_E450_2-3	E4.5	39	[30, 44]	1.66544
230527_E450_2-3	E4.5	39	[30, 44]	1.59436
230527_E450_2-3	E4.5	39	[30, 44]	1.33261
230527_E450_2-3	E4.5	39	[30, 44]	1.40646
230527_E450_2-4	E4.5	30	[30, 44]	2.06171
230527_E450_2-4	E4.5	30	[30, 44]	1.86439
230527_E450_2-4	E4.5	30	[30, 44]	1.2978
230527_E450_2-4	E4.5	30	[30, 44]	1.81861
230527_E450_2-4	E4.5	30	[30, 44]	2.08816
230527_E450_2-4	E4.5	30	[30, 44]	1.5961
230527_E450_2-4	E4.5	30	[30, 44]	1.4986
230527_E450_2-4	E4.5	30	[30, 44]	1.54316
230527_E450_2-4	E4.5	30	[30, 44]	2.69194
230527_E450_2-4	E4.5	30	[30, 44]	1.33587
230527_E450_2-4	E4.5	30	[30, 44]	1.67028
230527_E450_2-4	E4.5	30	[30, 44]	1.56848
230527_E450_2-4	E4.5	30	[30, 44]	1.31348
230527_E450_2-4	E4.5	30	[30, 44]	2.15682
230527_E450_2-4	E4.5	30	[30, 44]	1.58686
230527_E450_2-4	E4.5	30	[30, 44]	1.69955
230527_E450_2-4	E4.5	30	[30, 44]	1.70057
230527_E450_2-4	E4.5	30	[30, 44]	2.1951
230527_E450_2-4	E4.5	30	[30, 44]	2.01222
230527_E450_2-4	E4.5	30	[30, 44]	1.45789
230527_E450_2-4	E4.5	30	[30, 44]	1.29195
230527_E450_2-4	E4.5	30	[30, 44]	2.40639
230527_E450_2-4	E4.5	30	[30, 44]	2.23704
230527_E450_2-4	E4.5	30	[30, 44]	1.57582
230527_E450_2-4	E4.5	30	[30, 44]	1.61726
230527_E450_2-4	E4.5	30	[30, 44]	1.50118
230527_E450_2-4	E4.5	30	[30, 44]	1.98009
230527_E450_2-4	E4.5	30	[30, 44]	2.02784
230527_E450_2-4	E4.5	30	[30, 44]	1.96262
230527_E450_2-4	E4.5	30	[30, 44]	1.41021
230527_E450_2-5	E4.5	39	[30, 44]	1.60009
230527_E450_2-5	E4.5	39	[30, 44]	1.64682
230527_E450_2-5	E4.5	39	[30, 44]	2.13577
230527_E450_2-5	E4.5	39	[30, 44]	1.43055
230527_E450_2-5	E4.5	39	[30, 44]	1.61783
230527_E450_2-5	E4.5	39	[30, 44]	1.5501
230527_E450_2-5	E4.5	39	[30, 44]	1.73028
230527_E450_2-5	E4.5	39	[30, 44]	1.55574
230527_E450_2-5	E4.5	39	[30, 44]	1.82051
230527_E450_2-5	E4.5	39	[30, 44]	1.86292
230527_E450_2-5	E4.5	39	[30, 44]	1.93713
230527_E450_2-5	E4.5	39	[30, 44]	1.68433
230527_E450_2-5	E4.5	39	[30, 44]	1.88692
230527_E450_2-5	E4.5	39	[30, 44]	1.61634
230527_E450_2-5	E4.5	39	[30, 44]	1.79254
230527_E450_2-5	E4.5	39	[30, 44]	1.70202
230527_E450_2-5	E4.5	39	[30, 44]	1.51457
230527_E450_2-5	E4.5	39	[30, 44]	1.3583
230527_E450_2-5	E4.5	39	[30, 44]	1.53237
230527_E450_2-5	E4.5	39	[30, 44]	1.45404
230527_E450_2-5	E4.5	39	[30, 44]	1.44329
230527_E450_2-5	E4.5	39	[30, 44]	1.94541
230527_E450_2-5	E4.5	39	[30, 44]	1.70383
230527_E450_2-5	E4.5	39	[30, 44]	1.93387
230527_E450_2-5	E4.5	39	[30, 44]	1.65399
230527_E450_2-5	E4.5	39	[30, 44]	2.07611
230527_E450_2-5	E4.5	39	[30, 44]	1.53608
230527_E450_2-5	E4.5	39	[30, 44]	1.36036
230527_E450_2-5	E4.5	39	[30, 44]	1.3244
230527_E450_2-5	E4.5	39	[30, 44]	1.85707
230527_E450_2-5	E4.5	39	[30, 44]	1.69468
230527_E450_2-5	E4.5	39	[30, 44]	1.82426
230527_E450_2-5	E4.5	39	[30, 44]	1.63062
230527_E450_2-5	E4.5	39	[30, 44]	1.4198
230527_E450_2-5	E4.5	39	[30, 44]	1.83282
230527_E450_2-5	E4.5	39	[30, 44]	1.82382
230527_E450_2-5	E4.5	39	[30, 44]	1.55983
230527_E450_2-5	E4.5	39	[30, 44]	2.04258
230527_E450_2-5	E4.5	39	[30, 44]	1.46706
230527_E450_2-7	E4.5	32	[30, 44]	1.81408
230527_E450_2-7	E4.5	32	[30, 44]	1.19334
230527_E450_2-7	E4.5	32	[30, 44]	1.3736
230527_E450_2-7	E4.5	32	[30, 44]	1.29215
230527_E450_2-7	E4.5	32	[30, 44]	2.03564
230527_E450_2-7	E4.5	32	[30, 44]	1.59863
230527_E450_2-7	E4.5	32	[30, 44]	1.57683
230527_E450_2-7	E4.5	32	[30, 44]	1.50342
230527_E450_2-7	E4.5	32	[30, 44]	1.40145
230527_E450_2-7	E4.5	32	[30, 44]	1.36265
230527_E450_2-7	E4.5	32	[30, 44]	1.93929
230527_E450_2-7	E4.5	32	[30, 44]	1.39859
230527_E450_2-7	E4.5	32	[30, 44]	1.56512
230527_E450_2-7	E4.5	32	[30, 44]	1.40978
230527_E450_2-7	E4.5	32	[30, 44]	2.05076
230527_E450_2-7	E4.5	32	[30, 44]	2.01718
230527_E450_2-7	E4.5	32	[30, 44]	1.47117
230527_E450_2-7	E4.5	32	[30, 44]	1.30922
230527_E450_2-7	E4.5	32	[30, 44]	1.74596
230527_E450_2-7	E4.5	32	[30, 44]	1.64654
230527_E450_2-7	E4.5	32	[30, 44]	2.2844
230527_E450_2-7	E4.5	32	[30, 44]	1.86715
230527_E450_2-7	E4.5	32	[30, 44]	1.63094
230527_E450_2-7	E4.5	32	[30, 44]	1.63123
230527_E450_2-7	E4.5	32	[30, 44]	1.44838
230527_E450_2-7	E4.5	32	[30, 44]	1.70417
230527_E450_2-7	E4.5	32	[30, 44]	1.46277
230527_E450_2-7	E4.5	32	[30, 44]	1.50145
230527_E450_2-7	E4.5	32	[30, 44]	1.50437
230527_E450_2-7	E4.5	32	[30, 44]	1.42851
230527_E450_2-7	E4.5	32	[30, 44]	2.47136
230527_E450_2-7	E4.5	32	[30, 44]	1.34798
230527_E450_2-8	E4.5	40	[30, 44]	1.23068
230527_E450_2-8	E4.5	40	[30, 44]	1.31081
230527_E450_2-8	E4.5	40	[30, 44]	1.57602
230527_E450_2-8	E4.5	40	[30, 44]	1.56441
230527_E450_2-8	E4.5	40	[30, 44]	1.91921
230527_E450_2-8	E4.5	40	[30, 44]	1.76337
230527_E450_2-8	E4.5	40	[30, 44]	1.54134
230527_E450_2-8	E4.5	40	[30, 44]	1.41043
230527_E450_2-8	E4.5	40	[30, 44]	1.59695
230527_E450_2-8	E4.5	40	[30, 44]	1.30232
230527_E450_2-8	E4.5	40	[30, 44]	1.24942
230527_E450_2-8	E4.5	40	[30, 44]	1.72546
230527_E450_2-8	E4.5	40	[30, 44]	1.59788
230527_E450_2-8	E4.5	40	[30, 44]	1.60406
230527_E450_2-8	E4.5	40	[30, 44]	1.41754
230527_E450_2-8	E4.5	40	[30, 44]	1.49832
230527_E450_2-8	E4.5	40	[30, 44]	2.17077
230527_E450_2-8	E4.5	40	[30, 44]	1.92323
230527_E450_2-8	E4.5	40	[30, 44]	1.61749
230527_E450_2-8	E4.5	40	[30, 44]	1.80835
230527_E450_2-8	E4.5	40	[30, 44]	1.16796
230527_E450_2-8	E4.5	40	[30, 44]	1.5408
230527_E450_2-8	E4.5	40	[30, 44]	1.74215
230527_E450_2-8	E4.5	40	[30, 44]	1.4619
230527_E450_2-8	E4.5	40	[30, 44]	1.80642
230527_E450_2-8	E4.5	40	[30, 44]	1.38897
230527_E450_2-8	E4.5	40	[30, 44]	1.14713
230527_E450_2-8	E4.5	40	[30, 44]	1.60964
230527_E450_2-8	E4.5	40	[30, 44]	1.58137
230527_E450_2-8	E4.5	40	[30, 44]	1.6513
230527_E450_2-8	E4.5	40	[30, 44]	1.28557
230527_E450_2-8	E4.5	40	[30, 44]	1.61448
230527_E450_2-8	E4.5	40	[30, 44]	1.93427
230527_E450_2-8	E4.5	40	[30, 44]	1.75368
230527_E450_2-8	E4.5	40	[30, 44]	1.2618
230527_E450_2-8	E4.5	40	[30, 44]	1.54198
230527_E450_2-8	E4.5	40	[30, 44]	2.06465
230527_E450_2-8	E4.5	40	[30, 44]	1.43841
230527_E450_2-8	E4.5	40	[30, 44]	1.73184
230527_E450_2-8	E4.5	40	[30, 44]	1.25978
230601_E500_2-8	E5.0	39	[30, 44]	1.75289
230601_E500_2-8	E5.0	39	[30, 44]	1.78141
230601_E500_2-8	E5.0	39	[30, 44]	2.2327
230601_E500_2-8	E5.0	39	[30, 44]	1.75793
230601_E500_2-8	E5.0	39	[30, 44]	1.8477
230601_E500_2-8	E5.0	39	[30, 44]	1.54085
230601_E500_2-8	E5.0	39	[30, 44]	1.40257
230601_E500_2-8	E5.0	39	[30, 44]	2.06798
230601_E500_2-8	E5.0	39	[30, 44]	1.31626
230601_E500_2-8	E5.0	39	[30, 44]	1.80299
230601_E500_2-8	E5.0	39	[30, 44]	1.58098
230601_E500_2-8	E5.0	39	[30, 44]	1.54283
230601_E500_2-8	E5.0	39	[30, 44]	1.50098
230601_E500_2-8	E5.0	39	[30, 44]	1.43471
230601_E500_2-8	E5.0	39	[30, 44]	1.84256
230601_E500_2-8	E5.0	39	[30, 44]	1.61065
230601_E500_2-8	E5.0	39	[30, 44]	1.75835
230601_E500_2-8	E5.0	39	[30, 44]	1.35817
230601_E500_2-8	E5.0	39	[30, 44]	1.42587
230601_E500_2-8	E5.0	39	[30, 44]	1.59815
230601_E500_2-8	E5.0	39	[30, 44]	1.56861
230601_E500_2-8	E5.0	39	[30, 44]	1.31838
230601_E500_2-8	E5.0	39	[30, 44]	1.40312
230601_E500_2-8	E5.0	39	[30, 44]	1.53687
230601_E500_2-8	E5.0	39	[30, 44]	2.35265
230601_E500_2-8	E5.0	39	[30, 44]	1.46703
230601_E500_2-8	E5.0	39	[30, 44]	1.92938
230601_E500_2-8	E5.0	39	[30, 44]	1.77125
230601_E500_2-8	E5.0	39	[30, 44]	1.74348
230601_E500_2-8	E5.0	39	[30, 44]	2.01277
230601_E500_2-8	E5.0	39	[30, 44]	1.32872
230601_E500_2-8	E5.0	39	[30, 44]	1.42323
230601_E500_2-8	E5.0	39	[30, 44]	1.55331
230601_E500_2-8	E5.0	39	[30, 44]	1.96919
230601_E500_2-8	E5.0	39	[30, 44]	1.61888
230601_E500_2-8	E5.0	39	[30, 44]	1.39527
230601_E500_2-8	E5.0	39	[30, 44]	1.37048
230601_E500_2-8	E5.0	39	[30, 44]	1.58369
230601_E500_2-8	E5.0	39	[30, 44]	1.67159
230622_E475_1-3	E4.75	41	[30, 44]	1.29795
230622_E475_1-3	E4.75	41	[30, 44]	1.2761
230622_E475_1-3	E4.75	41	[30, 44]	1.6363
230622_E475_1-3	E4.75	41	[30, 44]	1.35248
230622_E475_1-3	E4.75	41	[30, 44]	2.27656
230622_E475_1-3	E4.75	41	[30, 44]	1.29196
230622_E475_1-3	E4.75	41	[30, 44]	1.2061
230622_E475_1-3	E4.75	41	[30, 44]	1.49508
230622_E475_1-3	E4.75	41	[30, 44]	1.42471
230622_E475_1-3	E4.75	41	[30, 44]	1.73835
230622_E475_1-3	E4.75	41	[30, 44]	1.27961
230622_E475_1-3	E4.75	41	[30, 44]	1.74184
230622_E475_1-3	E4.75	41	[30, 44]	1.8843
230622_E475_1-3	E4.75	41	[30, 44]	1.38324
230622_E475_1-3	E4.75	41	[30, 44]	1.34331
230622_E475_1-3	E4.75	41	[30, 44]	1.39007
230622_E475_1-3	E4.75	41	[30, 44]	2.32971
230622_E475_1-3	E4.75	41	[30, 44]	1.76965
230622_E475_1-3	E4.75	41	[30, 44]	1.73872
230622_E475_1-3	E4.75	41	[30, 44]	1.90071
230622_E475_1-3	E4.75	41	[30, 44]	2.51232
230622_E475_1-3	E4.75	41	[30, 44]	1.70971
230622_E475_1-3	E4.75	41	[30, 44]	1.44885
230622_E475_1-3	E4.75	41	[30, 44]	1.36483
230622_E475_1-3	E4.75	41	[30, 44]	1.3257
230622_E475_1-3	E4.75	41	[30, 44]	1.08666
230622_E475_1-3	E4.75	41	[30, 44]	1.72922
230622_E475_1-3	E4.75	41	[30, 44]	2.5423
230622_E475_1-3	E4.75	41	[30, 44]	1.18864
230622_E475_1-3	E4.75	41	[30, 44]	1.22096
230622_E475_1-3	E4.75	41	[30, 44]	1.26355
230622_E475_1-3	E4.75	41	[30, 44]	1.95907
230622_E475_1-3	E4.75	41	[30, 44]	2.53785
230622_E475_1-3	E4.75	41	[30, 44]	1.69041
230622_E475_1-3	E4.75	41	[30, 44]	1.07893
230622_E475_1-3	E4.75	41	[30, 44]	1.90422
230622_E475_1-3	E4.75	41	[30, 44]	1.47525
230622_E475_1-3	E4.75	41	[30, 44]	1.75695
230622_E475_1-3	E4.75	41	[30, 44]	1.40887
230622_E475_1-3	E4.75	41	[30, 44]	1.68472
230622_E475_1-3	E4.75	41	[30, 44]	1.40584
230622_E475_2-1	E4.75	44	[30, 44]	1.7988
230622_E475_2-1	E4.75	44	[30, 44]	1.51958
230622_E475_2-1	E4.75	44	[30, 44]	1.54197
230622_E475_2-1	E4.75	44	[30, 44]	1.78338
230622_E475_2-1	E4.75	44	[30, 44]	1.43809
230622_E475_2-1	E4.75	44	[30, 44]	1.75458
230622_E475_2-1	E4.75	44	[30, 44]	2.10121
230622_E475_2-1	E4.75	44	[30, 44]	1.40188
230622_E475_2-1	E4.75	44	[30, 44]	2.13234
230622_E475_2-1	E4.75	44	[30, 44]	1.57317
230622_E475_2-1	E4.75	44	[30, 44]	2.33515
230622_E475_2-1	E4.75	44	[30, 44]	1.65315
230622_E475_2-1	E4.75	44	[30, 44]	1.51882
230622_E475_2-1	E4.75	44	[30, 44]	2.10763
230622_E475_2-1	E4.75	44	[30, 44]	1.42031
230622_E475_2-1	E4.75	44	[30, 44]	1.37873
230622_E475_2-1	E4.75	44	[30, 44]	1.35155
230622_E475_2-1	E4.75	44	[30, 44]	1.62644
230622_E475_2-1	E4.75	44	[30, 44]	2.30216
230622_E475_2-1	E4.75	44	[30, 44]	1.81058
230622_E475_2-1	E4.75	44	[30, 44]	1.39673
230622_E475_2-1	E4.75	44	[30, 44]	2.90763
230622_E475_2-1	E4.75	44	[30, 44]	1.75545
230622_E475_2-1	E4.75	44	[30, 44]	3.5943
230622_E475_2-1	E4.75	44	[30, 44]	2.17529
230622_E475_2-1	E4.75	44	[30, 44]	1.89496
230622_E475_2-1	E4.75	44	[30, 44]	1.64757
230622_E475_2-1	E4.75	44	[30, 44]	1.7394
230622_E475_2-1	E4.75	44	[30, 44]	2.35263
230622_E475_2-1	E4.75	44	[30, 44]	1.42534
230622_E475_2-1	E4.75	44	[30, 44]	2.0613
230622_E475_2-1	E4.75	44	[30, 44]	2.15142
230622_E475_2-1	E4.75	44	[30, 44]	1.87893
230622_E475_2-1	E4.75	44	[30, 44]	1.66987
230622_E475_2-1	E4.75	44	[30, 44]	2.28622
230622_E475_2-1	E4.75	44	[30, 44]	1.26308
230622_E475_2-1	E4.75	44	[30, 44]	2.36717
230622_E475_2-1	E4.75	44	[30, 44]	2.09218
230622_E475_2-1	E4.75	44	[30, 44]	1.79446
230622_E475_2-1	E4.75	44	[30, 44]	2.03542
230622_E475_2-1	E4.75	44	[30, 44]	1.77822
230622_E475_2-1	E4.75	44	[30, 44]	1.89938
230622_E475_2-1	E4.75	44	[30, 44]	1.82892
230622_E475_2-1	E4.75	44	[30, 44]	1.317
230622_E475_2-5	E4.75	40	[30, 44]	1.30019
230622_E475_2-5	E4.75	40	[30, 44]	1.46118
230622_E475_2-5	E4.75	40	[30, 44]	1.4433
230622_E475_2-5	E4.75	40	[30, 44]	1.49908
230622_E475_2-5	E4.75	40	[30, 44]	1.52078
230622_E475_2-5	E4.75	40	[30, 44]	2.24017
230622_E475_2-5	E4.75	40	[30, 44]	1.511
230622_E475_2-5	E4.75	40	[30, 44]	1.67968
230622_E475_2-5	E4.75	40	[30, 44]	1.33619
230622_E475_2-5	E4.75	40	[30, 44]	1.57077
230622_E475_2-5	E4.75	40	[30, 44]	2.44604
230622_E475_2-5	E4.75	40	[30, 44]	1.34554
230622_E475_2-5	E4.75	40	[30, 44]	1.71197
230622_E475_2-5	E4.75	40	[30, 44]	1.24207
230622_E475_2-5	E4.75	40	[30, 44]	1.48782
230622_E475_2-5	E4.75	40	[30, 44]	1.91063
230622_E475_2-5	E4.75	40	[30, 44]	1.83514
230622_E475_2-5	E4.75	40	[30, 44]	1.47096
230622_E475_2-5	E4.75	40	[30, 44]	1.62956
230622_E475_2-5	E4.75	40	[30, 44]	1.49008
230622_E475_2-5	E4.75	40	[30, 44]	1.73523
230622_E475_2-5	E4.75	40	[30, 44]	1.57985
230622_E475_2-5	E4.75	40	[30, 44]	1.55416
230622_E475_2-5	E4.75	40	[30, 44]	1.47923
230622_E475_2-5	E4.75	40	[30, 44]	1.39954
230622_E475_2-5	E4.75	40	[30, 44]	1.26933
230622_E475_2-5	E4.75	40	[30, 44]	2.35303
230622_E475_2-5	E4.75	40	[30, 44]	1.78147
230622_E475_2-5	E4.75	40	[30, 44]	1.6831
230622_E475_2-5	E4.75	40	[30, 44]	1.29658
230622_E475_2-5	E4.75	40	[30, 44]	1.44259
230622_E475_2-5	E4.75	40	[30, 44]	1.40876
230622_E475_2-5	E4.75	40	[30, 44]	1.74935
230622_E475_2-5	E4.75	40	[30, 44]	1.6758
230622_E475_2-5	E4.75	40	[30, 44]	1.60109
230622_E475_2-5	E4.75	40	[30, 44]	1.39086
230622_E475_2-5	E4.75	40	[30, 44]	1.65223
230622_E475_2-5	E4.75	40	[30, 44]	1.68241
230622_E475_2-5	E4.75	40	[30, 44]	1.74237
230622_E475_2-5	E4.75	40	[30, 44]	1.81066
230622_E475_3-3	E4.75	40	[30, 44]	1.79385
230622_E475_3-3	E4.75	40	[30, 44]	1.88386
230622_E475_3-3	E4.75	40	[30, 44]	1.86815
230622_E475_3-3	E4.75	40	[30, 44]	1.69635
230622_E475_3-3	E4.75	40	[30, 44]	1.43424
230622_E475_3-3	E4.75	40	[30, 44]	1.43787
230622_E475_3-3	E4.75	40	[30, 44]	1.57756
230622_E475_3-3	E4.75	40	[30, 44]	1.68261
230622_E475_3-3	E4.75	40	[30, 44]	1.40822
230622_E475_3-3	E4.75	40	[30, 44]	1.37688
230622_E475_3-3	E4.75	40	[30, 44]	1.5543
230622_E475_3-3	E4.75	40	[30, 44]	1.48745
230622_E475_3-3	E4.75	40	[30, 44]	1.42355
230622_E475_3-3	E4.75	40	[30, 44]	1.22523
230622_E475_3-3	E4.75	40	[30, 44]	1.73542
230622_E475_3-3	E4.75	40	[30, 44]	1.73971
230622_E475_3-3	E4.75	40	[30, 44]	1.34377
230622_E475_3-3	E4.75	40	[30, 44]	1.43951
230622_E475_3-3	E4.75	40	[30, 44]	1.44984
230622_E475_3-3	E4.75	40	[30, 44]	1.72144
230622_E475_3-3	E4.75	40	[30, 44]	1.90888
230622_E475_3-3	E4.75	40	[30, 44]	1.4627
230622_E475_3-3	E4.75	40	[30, 44]	1.31779
230622_E475_3-3	E4.75	40	[30, 44]	1.8353
230622_E475_3-3	E4.75	40	[30, 44]	1.22404
230622_E475_3-3	E4.75	40	[30, 44]	1.55913
230622_E475_3-3	E4.75	40	[30, 44]	1.54994
230622_E475_3-3	E4.75	40	[30, 44]	1.9118
230622_E475_3-3	E4.75	40	[30, 44]	1.42848
230622_E475_3-3	E4.75	40	[30, 44]	1.4265
230622_E475_3-3	E4.75	40	[30, 44]	1.29871
230622_E475_3-3	E4.75	40	[30, 44]	1.71958
230622_E475_3-3	E4.75	40	[30, 44]	1.31765
230622_E475_3-3	E4.75	40	[30, 44]	1.30384
230622_E475_3-3	E4.75	40	[30, 44]	1.4301
230622_E475_3-3	E4.75	40	[30, 44]	2.14881
230622_E475_3-3	E4.75	40	[30, 44]	2.01667
230622_E475_3-3	E4.75	40	[30, 44]	1.27557
230622_E475_3-3	E4.75	40	[30, 44]	1.43954
230622_E475_3-3	E4.75	40	[30, 44]	1.23865
230622_E475_3-5	E4.75	42	[30, 44]	1.41122
230622_E475_3-5	E4.75	42	[30, 44]	1.61677
230622_E475_3-5	E4.75	42	[30, 44]	1.61074
230622_E475_3-5	E4.75	42	[30, 44]	1.91243
230622_E475_3-5	E4.75	42	[30, 44]	1.64114
230622_E475_3-5	E4.75	42	[30, 44]	1.47451
230622_E475_3-5	E4.75	42	[30, 44]	1.25719
230622_E475_3-5	E4.75	42	[30, 44]	1.58327
230622_E475_3-5	E4.75	42	[30, 44]	1.68987
230622_E475_3-5	E4.75	42	[30, 44]	1.44274
230622_E475_3-5	E4.75	42	[30, 44]	1.48159
230622_E475_3-5	E4.75	42	[30, 44]	2.74656
230622_E475_3-5	E4.75	42	[30, 44]	1.34944
230622_E475_3-5	E4.75	42	[30, 44]	1.26363
230622_E475_3-5	E4.75	42	[30, 44]	1.55862
230622_E475_3-5	E4.75	42	[30, 44]	1.76025
230622_E475_3-5	E4.75	42	[30, 44]	1.67117
230622_E475_3-5	E4.75	42	[30, 44]	1.4674
230622_E475_3-5	E4.75	42	[30, 44]	1.43586
230622_E475_3-5	E4.75	42	[30, 44]	1.17898
230622_E475_3-5	E4.75	42	[30, 44]	1.29252
230622_E475_3-5	E4.75	42	[30, 44]	1.52352
230622_E475_3-5	E4.75	42	[30, 44]	1.39268
230622_E475_3-5	E4.75	42	[30, 44]	1.64825
230622_E475_3-5	E4.75	42	[30, 44]	1.99206
230622_E475_3-5	E4.75	42	[30, 44]	1.53107
230622_E475_3-5	E4.75	42	[30, 44]	1.2664
230622_E475_3-5	E4.75	42	[30, 44]	2.05313
230622_E475_3-5	E4.75	42	[30, 44]	1.45083
230622_E475_3-5	E4.75	42	[30, 44]	1.31097
230622_E475_3-5	E4.75	42	[30, 44]	1.70029
230622_E475_3-5	E4.75	42	[30, 44]	1.78707
230622_E475_3-5	E4.75	42	[30, 44]	1.49143
230622_E475_3-5	E4.75	42	[30, 44]	1.52427
230622_E475_3-5	E4.75	42	[30, 44]	1.46519
230622_E475_3-5	E4.75	42	[30, 44]	2.02619
230622_E475_3-5	E4.75	42	[30, 44]	1.77386
230622_E475_3-5	E4.75	42	[30, 44]	1.67026
230622_E475_3-5	E4.75	42	[30, 44]	1.31796
230622_E475_3-5	E4.75	42	[30, 44]	1.66195
230622_E475_3-5	E4.75	42	[30, 44]	1.29811
230622_E475_3-5	E4.75	42	[30, 44]	1.55913
230727_E425_1-1	E4.25	37	[30, 44]	1.49197
230727_E425_1-1	E4.25	37	[30, 44]	1.97166
230727_E425_1-1	E4.25	37	[30, 44]	1.32459
230727_E425_1-1	E4.25	37	[30, 44]	1.69157
230727_E425_1-1	E4.25	37	[30, 44]	1.82531
230727_E425_1-1	E4.25	37	[30, 44]	1.70516
230727_E425_1-1	E4.25	37	[30, 44]	1.50875
230727_E425_1-1	E4.25	37	[30, 44]	1.54081
230727_E425_1-1	E4.25	37	[30, 44]	1.50561
230727_E425_1-1	E4.25	37	[30, 44]	1.4371
230727_E425_1-1	E4.25	37	[30, 44]	2.05948
230727_E425_1-1	E4.25	37	[30, 44]	1.43212
230727_E425_1-1	E4.25	37	[30, 44]	1.50674
230727_E425_1-1	E4.25	37	[30, 44]	1.85694
230727_E425_1-1	E4.25	37	[30, 44]	1.39029
230727_E425_1-1	E4.25	37	[30, 44]	1.37544
230727_E425_1-1	E4.25	37	[30, 44]	1.56125
230727_E425_1-1	E4.25	37	[30, 44]	1.38559
230727_E425_1-1	E4.25	37	[30, 44]	1.31156
230727_E425_1-1	E4.25	37	[30, 44]	1.80112
230727_E425_1-1	E4.25	37	[30, 44]	1.77409
230727_E425_1-1	E4.25	37	[30, 44]	1.41042
230727_E425_1-1	E4.25	37	[30, 44]	1.08453
230727_E425_1-1	E4.25	37	[30, 44]	1.25003
230727_E425_1-1	E4.25	37	[30, 44]	1.62285
230727_E425_1-1	E4.25	37	[30, 44]	1.74933
230727_E425_1-1	E4.25	37	[30, 44]	1.167
230727_E425_1-1	E4.25	37	[30, 44]	1.62851
230727_E425_1-1	E4.25	37	[30, 44]	1.23148
230727_E425_1-1	E4.25	37	[30, 44]	2.00451
230727_E425_1-1	E4.25	37	[30, 44]	1.65566
230727_E425_1-1	E4.25	37	[30, 44]	1.77664
230727_E425_1-1	E4.25	37	[30, 44]	1.33242
230727_E425_1-1	E4.25	37	[30, 44]	1.93998
230727_E425_1-1	E4.25	37	[30, 44]	1.26821
230727_E425_1-1	E4.25	37	[30, 44]	1.38429
230727_E425_1-1	E4.25	37	[30, 44]	1.48278
230727_E425_1-13	E4.25	31	[30, 44]	1.48886
230727_E425_1-13	E4.25	31	[30, 44]	1.48135
230727_E425_1-13	E4.25	31	[30, 44]	1.51234
230727_E425_1-13	E4.25	31	[30, 44]	1.49908
230727_E425_1-13	E4.25	31	[30, 44]	1.64209
230727_E425_1-13	E4.25	31	[30, 44]	1.49871
230727_E425_1-13	E4.25	31	[30, 44]	1.41616
230727_E425_1-13	E4.25	31	[30, 44]	1.26742
230727_E425_1-13	E4.25	31	[30, 44]	1.63246
230727_E425_1-13	E4.25	31	[30, 44]	1.92364
230727_E425_1-13	E4.25	31	[30, 44]	1.28202
230727_E425_1-13	E4.25	31	[30, 44]	1.94964
230727_E425_1-13	E4.25	31	[30, 44]	2.17801
230727_E425_1-13	E4.25	31	[30, 44]	1.6505
230727_E425_1-13	E4.25	31	[30, 44]	1.48448
230727_E425_1-13	E4.25	31	[30, 44]	1.11232
230727_E425_1-13	E4.25	31	[30, 44]	1.54603
230727_E425_1-13	E4.25	31	[30, 44]	1.55257
230727_E425_1-13	E4.25	31	[30, 44]	2.3368
230727_E425_1-13	E4.25	31	[30, 44]	1.47115
230727_E425_1-13	E4.25	31	[30, 44]	1.30505
230727_E425_1-13	E4.25	31	[30, 44]	1.25794
230727_E425_1-13	E4.25	31	[30, 44]	1.55749
230727_E425_1-13	E4.25	31	[30, 44]	1.50647
230727_E425_1-13	E4.25	31	[30, 44]	1.68982
230727_E425_1-13	E4.25	31	[30, 44]	1.25808
230727_E425_1-13	E4.25	31	[30, 44]	2.16594
230727_E425_1-13	E4.25	31	[30, 44]	1.83828
230727_E425_1-13	E4.25	31	[30, 44]	1.66687
230727_E425_1-13	E4.25	31	[30, 44]	1.43569
230727_E425_1-14	E4.25	34	[30, 44]	1.50905
230727_E425_1-14	E4.25	34	[30, 44]	1.17658
230727_E425_1-14	E4.25	34	[30, 44]	1.49142
230727_E425_1-14	E4.25	34	[30, 44]	1.6747
230727_E425_1-14	E4.25	34	[30, 44]	2.02375
230727_E425_1-14	E4.25	34	[30, 44]	1.74164
230727_E425_1-14	E4.25	34	[30, 44]	1.42219
230727_E425_1-14	E4.25	34	[30, 44]	1.26664
230727_E425_1-14	E4.25	34	[30, 44]	1.60062
230727_E425_1-14	E4.25	34	[30, 44]	1.6241
230727_E425_1-14	E4.25	34	[30, 44]	1.8169
230727_E425_1-14	E4.25	34	[30, 44]	1.94077
230727_E425_1-14	E4.25	34	[30, 44]	1.28683
230727_E425_1-14	E4.25	34	[30, 44]	1.32558
230727_E425_1-14	E4.25	34	[30, 44]	1.76836
230727_E425_1-14	E4.25	34	[30, 44]	1.70324
230727_E425_1-14	E4.25	34	[30, 44]	1.78312
230727_E425_1-14	E4.25	34	[30, 44]	1.37543
230727_E425_1-14	E4.25	34	[30, 44]	1.44626
230727_E425_1-14	E4.25	34	[30, 44]	1.95386
230727_E425_1-14	E4.25	34	[30, 44]	1.58327
230727_E425_1-14	E4.25	34	[30, 44]	1.62832
230727_E425_1-14	E4.25	34	[30, 44]	1.362
230727_E425_1-14	E4.25	34	[30, 44]	1.53929
230727_E425_1-14	E4.25	34	[30, 44]	1.94338
230727_E425_1-14	E4.25	34	[30, 44]	1.23012
230727_E425_1-14	E4.25	34	[30, 44]	1.37321
230727_E425_1-14	E4.25	34	[30, 44]	2.10875
230727_E425_1-14	E4.25	34	[30, 44]	1.53899
230727_E425_1-14	E4.25	34	[30, 44]	2.07899
230727_E425_1-14	E4.25	34	[30, 44]	1.94482
230727_E425_1-14	E4.25	34	[30, 44]	1.47868
230727_E425_1-14	E4.25	34	[30, 44]	1.5093
230727_E425_1-14	E4.25	34	[30, 44]	1.50732
230727_E425_1-16	E4.25	32	[30, 44]	1.85477
230727_E425_1-16	E4.25	32	[30, 44]	1.38278
230727_E425_1-16	E4.25	32	[30, 44]	1.24796
230727_E425_1-16	E4.25	32	[30, 44]	1.5143
230727_E425_1-16	E4.25	32	[30, 44]	1.18298
230727_E425_1-16	E4.25	32	[30, 44]	1.55045
230727_E425_1-16	E4.25	32	[30, 44]	2.36577
230727_E425_1-16	E4.25	32	[30, 44]	1.36289
230727_E425_1-16	E4.25	32	[30, 44]	1.60205
230727_E425_1-16	E4.25	32	[30, 44]	1.79202
230727_E425_1-16	E4.25	32	[30, 44]	1.96935
230727_E425_1-16	E4.25	32	[30, 44]	1.47447
230727_E425_1-16	E4.25	32	[30, 44]	1.27684
230727_E425_1-16	E4.25	32	[30, 44]	1.35152
230727_E425_1-16	E4.25	32	[30, 44]	1.26534
230727_E425_1-16	E4.25	32	[30, 44]	1.64354
230727_E425_1-16	E4.25	32	[30, 44]	1.47098
230727_E425_1-16	E4.25	32	[30, 44]	1.37409
230727_E425_1-16	E4.25	32	[30, 44]	1.63132
230727_E425_1-16	E4.25	32	[30, 44]	1.35971
230727_E425_1-16	E4.25	32	[30, 44]	2.3477
230727_E425_1-16	E4.25	32	[30, 44]	1.30941
230727_E425_1-16	E4.25	32	[30, 44]	1.38998
230727_E425_1-16	E4.25	32	[30, 44]	1.45591
230727_E425_1-16	E4.25	32	[30, 44]	1.48363
230727_E425_1-16	E4.25	32	[30, 44]	1.4806
230727_E425_1-16	E4.25	32	[30, 44]	1.94463
230727_E425_1-16	E4.25	32	[30, 44]	1.44508
230727_E425_1-16	E4.25	32	[30, 44]	1.19519
230727_E425_1-16	E4.25	32	[30, 44]	1.40928
230727_E425_1-16	E4.25	32	[30, 44]	1.3933
230727_E425_1-16	E4.25	32	[30, 44]	2.03067
230727_E425_1-19	E4.25	31	[30, 44]	1.96898
230727_E425_1-19	E4.25	31	[30, 44]	1.62482
230727_E425_1-19	E4.25	31	[30, 44]	1.50512
230727_E425_1-19	E4.25	31	[30, 44]	1.992
230727_E425_1-19	E4.25	31	[30, 44]	2.04362
230727_E425_1-19	E4.25	31	[30, 44]	2.8646
230727_E425_1-19	E4.25	31	[30, 44]	1.78639
230727_E425_1-19	E4.25	31	[30, 44]	1.62365
230727_E425_1-19	E4.25	31	[30, 44]	1.83087
230727_E425_1-19	E4.25	31	[30, 44]	2.16879
230727_E425_1-19	E4.25	31	[30, 44]	1.5345
230727_E425_1-19	E4.25	31	[30, 44]	1.75697
230727_E425_1-19	E4.25	31	[30, 44]	2.27111
230727_E425_1-19	E4.25	31	[30, 44]	1.96926
230727_E425_1-19	E4.25	31	[30, 44]	1.51239
230727_E425_1-19	E4.25	31	[30, 44]	2.02971
230727_E425_1-19	E4.25	31	[30, 44]	1.718
230727_E425_1-19	E4.25	31	[30, 44]	2.06386
230727_E425_1-19	E4.25	31	[30, 44]	1.38261
230727_E425_1-19	E4.25	31	[30, 44]	1.98781
230727_E425_1-19	E4.25	31	[30, 44]	1.75498
230727_E425_1-19	E4.25	31	[30, 44]	1.57471
230727_E425_1-19	E4.25	31	[30, 44]	1.87166
230727_E425_1-19	E4.25	31	[30, 44]	1.85917
230727_E425_1-19	E4.25	31	[30, 44]	1.40509
230727_E425_1-19	E4.25	31	[30, 44]	1.50351
230727_E425_1-19	E4.25	31	[30, 44]	1.59195
230727_E425_1-19	E4.25	31	[30, 44]	1.51482
230727_E425_1-19	E4.25	31	[30, 44]	1.78147
230727_E425_1-19	E4.25	31	[30, 44]	1.42329
230727_E425_1-19	E4.25	31	[30, 44]	1.40687
230727_E425_1-2	E4.25	33	[30, 44]	1.57072
230727_E425_1-2	E4.25	33	[30, 44]	1.4097
230727_E425_1-2	E4.25	33	[30, 44]	1.88143
230727_E425_1-2	E4.25	33	[30, 44]	1.70472
230727_E425_1-2	E4.25	33	[30, 44]	1.26924
230727_E425_1-2	E4.25	33	[30, 44]	1.46807
230727_E425_1-2	E4.25	33	[30, 44]	1.40948
230727_E425_1-2	E4.25	33	[30, 44]	1.36343
230727_E425_1-2	E4.25	33	[30, 44]	1.73145
230727_E425_1-2	E4.25	33	[30, 44]	2.4619
230727_E425_1-2	E4.25	33	[30, 44]	1.17265
230727_E425_1-2	E4.25	33	[30, 44]	1.96055
230727_E425_1-2	E4.25	33	[30, 44]	1.63314
230727_E425_1-2	E4.25	33	[30, 44]	1.73706
230727_E425_1-2	E4.25	33	[30, 44]	2.03388
230727_E425_1-2	E4.25	33	[30, 44]	1.82577
230727_E425_1-2	E4.25	33	[30, 44]	1.57618
230727_E425_1-2	E4.25	33	[30, 44]	1.706
230727_E425_1-2	E4.25	33	[30, 44]	1.75708
230727_E425_1-2	E4.25	33	[30, 44]	1.5944
230727_E425_1-2	E4.25	33	[30, 44]	1.81335
230727_E425_1-2	E4.25	33	[30, 44]	1.40556
230727_E425_1-2	E4.25	33	[30, 44]	1.49681
230727_E425_1-2	E4.25	33	[30, 44]	1.34207
230727_E425_1-2	E4.25	33	[30, 44]	1.4685
230727_E425_1-2	E4.25	33	[30, 44]	1.67669
230727_E425_1-2	E4.25	33	[30, 44]	1.44483
230727_E425_1-2	E4.25	33	[30, 44]	1.38183
230727_E425_1-2	E4.25	33	[30, 44]	1.8194
230727_E425_1-2	E4.25	33	[30, 44]	1.39146
230727_E425_1-9	E4.25	32	[30, 44]	1.48036
230727_E425_1-9	E4.25	32	[30, 44]	2.74048
230727_E425_1-9	E4.25	32	[30, 44]	2.15253
230727_E425_1-9	E4.25	32	[30, 44]	2.02058
230727_E425_1-9	E4.25	32	[30, 44]	2.24076
230727_E425_1-9	E4.25	32	[30, 44]	1.46433
230727_E425_1-9	E4.25	32	[30, 44]	1.5482
230727_E425_1-9	E4.25	32	[30, 44]	1.50132
230727_E425_1-9	E4.25	32	[30, 44]	1.81365
230727_E425_1-9	E4.25	32	[30, 44]	1.89423
230727_E425_1-9	E4.25	32	[30, 44]	1.57194
230727_E425_1-9	E4.25	32	[30, 44]	1.45715
230727_E425_1-9	E4.25	32	[30, 44]	1.66113
230727_E425_1-9	E4.25	32	[30, 44]	1.74879
230727_E425_1-9	E4.25	32	[30, 44]	1.43381
230727_E425_1-9	E4.25	32	[30, 44]	1.31886
230727_E425_1-9	E4.25	32	[30, 44]	1.74604
230727_E425_1-9	E4.25	32	[30, 44]	1.81964
230727_E425_1-9	E4.25	32	[30, 44]	1.88005
230727_E425_1-9	E4.25	32	[30, 44]	1.49599
230727_E425_1-9	E4.25	32	[30, 44]	1.47677
230727_E425_1-9	E4.25	32	[30, 44]	1.69879
230727_E425_1-9	E4.25	32	[30, 44]	1.41929
230727_E425_1-9	E4.25	32	[30, 44]	1.67208
230727_E425_1-9	E4.25	32	[30, 44]	1.75921
230727_E425_1-9	E4.25	32	[30, 44]	1.87598
230727_E425_1-9	E4.25	32	[30, 44]	2.42036
230727_E425_1-9	E4.25	32	[30, 44]	1.52458
230727_E425_1-9	E4.25	32	[30, 44]	1.3687
230727_E425_1-9	E4.25	32	[30, 44]	1.85676
230727_E425_1-9	E4.25	32	[30, 44]	1.37264
230727_E425_1-9	E4.25	32	[30, 44]	1.25506
230731_E425_1-12	E4.25	30	[30, 44]	1.10803
230731_E425_1-12	E4.25	30	[30, 44]	1.35905
230731_E425_1-12	E4.25	30	[30, 44]	1.354
230731_E425_1-12	E4.25	30	[30, 44]	1.21476
230731_E425_1-12	E4.25	30	[30, 44]	2.07858
230731_E425_1-12	E4.25	30	[30, 44]	1.4335
230731_E425_1-12	E4.25	30	[30, 44]	1.43098
230731_E425_1-12	E4.25	30	[30, 44]	1.28031
230731_E425_1-12	E4.25	30	[30, 44]	1.80582
230731_E425_1-12	E4.25	30	[30, 44]	1.29606
230731_E425_1-12	E4.25	30	[30, 44]	1.41856
230731_E425_1-12	E4.25	30	[30, 44]	1.36811
230731_E425_1-12	E4.25	30	[30, 44]	1.25994
230731_E425_1-12	E4.25	30	[30, 44]	1.37025
230731_E425_1-12	E4.25	30	[30, 44]	1.17353
230731_E425_1-12	E4.25	30	[30, 44]	1.30712
230731_E425_1-12	E4.25	30	[30, 44]	1.61731
230731_E425_1-12	E4.25	30	[30, 44]	1.28061
230731_E425_1-12	E4.25	30	[30, 44]	1.4079
230731_E425_1-12	E4.25	30	[30, 44]	1.16887
230731_E425_1-12	E4.25	30	[30, 44]	1.27219
230731_E425_1-12	E4.25	30	[30, 44]	1.51045
230731_E425_1-12	E4.25	30	[30, 44]	1.28678
230731_E425_1-12	E4.25	30	[30, 44]	1.60861
230731_E425_1-12	E4.25	30	[30, 44]	1.38306
230731_E425_1-12	E4.25	30	[30, 44]	1.30307
230731_E425_1-12	E4.25	30	[30, 44]	1.51929
230731_E425_1-12	E4.25	30	[30, 44]	1.32294
230731_E425_1-12	E4.25	30	[30, 44]	1.56496
230731_E425_1-12	E4.25	30	[30, 44]	1.3865
230731_E425_1-13	E4.25	40	[30, 44]	1.57195
230731_E425_1-13	E4.25	40	[30, 44]	1.72177
230731_E425_1-13	E4.25	40	[30, 44]	1.8428
230731_E425_1-13	E4.25	40	[30, 44]	1.57259
230731_E425_1-13	E4.25	40	[30, 44]	2.27314
230731_E425_1-13	E4.25	40	[30, 44]	1.76474
230731_E425_1-13	E4.25	40	[30, 44]	1.42818
230731_E425_1-13	E4.25	40	[30, 44]	1.53028
230731_E425_1-13	E4.25	40	[30, 44]	2.15294
230731_E425_1-13	E4.25	40	[30, 44]	1.53469
230731_E425_1-13	E4.25	40	[30, 44]	1.26718
230731_E425_1-13	E4.25	40	[30, 44]	1.68892
230731_E425_1-13	E4.25	40	[30, 44]	2.05427
230731_E425_1-13	E4.25	40	[30, 44]	1.65694
230731_E425_1-13	E4.25	40	[30, 44]	1.58273
230731_E425_1-13	E4.25	40	[30, 44]	1.83043
230731_E425_1-13	E4.25	40	[30, 44]	1.60352
230731_E425_1-13	E4.25	40	[30, 44]	1.54853
230731_E425_1-13	E4.25	40	[30, 44]	1.45355
230731_E425_1-13	E4.25	40	[30, 44]	1.62539
230731_E425_1-13	E4.25	40	[30, 44]	1.36062
230731_E425_1-13	E4.25	40	[30, 44]	1.84113
230731_E425_1-13	E4.25	40	[30, 44]	1.90611
230731_E425_1-13	E4.25	40	[30, 44]	1.84988
230731_E425_1-13	E4.25	40	[30, 44]	1.88089
230731_E425_1-13	E4.25	40	[30, 44]	1.42467
230731_E425_1-13	E4.25	40	[30, 44]	1.68975
230731_E425_1-13	E4.25	40	[30, 44]	1.52559
230731_E425_1-13	E4.25	40	[30, 44]	1.70198
230731_E425_1-13	E4.25	40	[30, 44]	1.79377
230731_E425_1-13	E4.25	40	[30, 44]	1.29176
230731_E425_1-13	E4.25	40	[30, 44]	1.29501
230731_E425_1-13	E4.25	40	[30, 44]	1.63712
230731_E425_1-13	E4.25	40	[30, 44]	1.77513
230731_E425_1-13	E4.25	40	[30, 44]	2.0244
230731_E425_1-13	E4.25	40	[30, 44]	1.45379
230731_E425_1-13	E4.25	40	[30, 44]	1.54098
230731_E425_1-13	E4.25	40	[30, 44]	1.52609
230731_E425_1-13	E4.25	40	[30, 44]	1.45269
230731_E425_1-13	E4.25	40	[30, 44]	1.79291
230731_E425_1-7	E4.25	37	[30, 44]	1.55527
230731_E425_1-7	E4.25	37	[30, 44]	1.58265
230731_E425_1-7	E4.25	37	[30, 44]	1.37373
230731_E425_1-7	E4.25	37	[30, 44]	1.47401
230731_E425_1-7	E4.25	37	[30, 44]	1.27622
230731_E425_1-7	E4.25	37	[30, 44]	1.80438
230731_E425_1-7	E4.25	37	[30, 44]	1.37984
230731_E425_1-7	E4.25	37	[30, 44]	1.65533
230731_E425_1-7	E4.25	37	[30, 44]	1.81187
230731_E425_1-7	E4.25	37	[30, 44]	1.47372
230731_E425_1-7	E4.25	37	[30, 44]	1.73614
230731_E425_1-7	E4.25	37	[30, 44]	1.31699
230731_E425_1-7	E4.25	37	[30, 44]	1.55897
230731_E425_1-7	E4.25	37	[30, 44]	1.64179
230731_E425_1-7	E4.25	37	[30, 44]	1.44714
230731_E425_1-7	E4.25	37	[30, 44]	1.47458
230731_E425_1-7	E4.25	37	[30, 44]	1.64958
230731_E425_1-7	E4.25	37	[30, 44]	1.87293
230731_E425_1-7	E4.25	37	[30, 44]	1.23714
230731_E425_1-7	E4.25	37	[30, 44]	1.24026
230731_E425_1-7	E4.25	37	[30, 44]	1.18234
230731_E425_1-7	E4.25	37	[30, 44]	1.41015
230731_E425_1-7	E4.25	37	[30, 44]	1.7406
230731_E425_1-7	E4.25	37	[30, 44]	1.45779
230731_E425_1-7	E4.25	37	[30, 44]	1.54217
230731_E425_1-7	E4.25	37	[30, 44]	1.44195
230731_E425_1-7	E4.25	37	[30, 44]	1.63077
230731_E425_1-7	E4.25	37	[30, 44]	1.73223
230731_E425_1-7	E4.25	37	[30, 44]	1.79644
230731_E425_1-7	E4.25	37	[30, 44]	1.41861
230731_E425_1-7	E4.25	37	[30, 44]	1.62521
230731_E425_1-7	E4.25	37	[30, 44]	1.69609
230731_E425_1-7	E4.25	37	[30, 44]	1.29384
230731_E425_1-7	E4.25	37	[30, 44]	1.5257
230731_E425_1-7	E4.25	37	[30, 44]	1.73958
230731_E425_1-7	E4.25	37	[30, 44]	1.23062
230731_E425_1-7	E4.25	37	[30, 44]	1.41132
230822_E450_1-1	E4.5	32	[30, 44]	2.22875
230822_E450_1-1	E4.5	32	[30, 44]	1.88745
230822_E450_1-1	E4.5	32	[30, 44]	1.84144
230822_E450_1-1	E4.5	32	[30, 44]	2.01477
230822_E450_1-1	E4.5	32	[30, 44]	1.27506
230822_E450_1-1	E4.5	32	[30, 44]	1.33905
230822_E450_1-1	E4.5	32	[30, 44]	1.44059
230822_E450_1-1	E4.5	32	[30, 44]	1.50187
230822_E450_1-1	E4.5	32	[30, 44]	1.49971
230822_E450_1-1	E4.5	32	[30, 44]	1.72776
230822_E450_1-1	E4.5	32	[30, 44]	1.74814
230822_E450_1-1	E4.5	32	[30, 44]	1.26417
230822_E450_1-1	E4.5	32	[30, 44]	2.16255
230822_E450_1-1	E4.5	32	[30, 44]	1.88974
230822_E450_1-1	E4.5	32	[30, 44]	2.28001
230822_E450_1-1	E4.5	32	[30, 44]	1.41497
230822_E450_1-1	E4.5	32	[30, 44]	1.86312
230822_E450_1-1	E4.5	32	[30, 44]	1.64117
230822_E450_1-1	E4.5	32	[30, 44]	1.57824
230822_E450_1-1	E4.5	32	[30, 44]	1.34247
230822_E450_1-1	E4.5	32	[30, 44]	1.35468
230822_E450_1-1	E4.5	32	[30, 44]	3.10687
230822_E450_1-1	E4.5	32	[30, 44]	2.27626
230822_E450_1-1	E4.5	32	[30, 44]	1.82502
230822_E450_1-1	E4.5	32	[30, 44]	2.29464
230822_E450_1-1	E4.5	32	[30, 44]	1.92581
230822_E450_1-1	E4.5	32	[30, 44]	2.15798
230822_E450_1-1	E4.5	32	[30, 44]	1.31707
230822_E450_1-1	E4.5	32	[30, 44]	1.53935
230822_E450_1-1	E4.5	32	[30, 44]	2.47732
230822_E450_1-1	E4.5	32	[30, 44]	1.80259
230822_E450_1-1	E4.5	32	[30, 44]	1.49468
230822_E450_2-1	E4.5	31	[30, 44]	1.36857
230822_E450_2-1	E4.5	31	[30, 44]	1.27165
230822_E450_2-1	E4.5	31	[30, 44]	1.4699
230822_E450_2-1	E4.5	31	[30, 44]	1.49425
230822_E450_2-1	E4.5	31	[30, 44]	1.51049
230822_E450_2-1	E4.5	31	[30, 44]	1.1887
230822_E450_2-1	E4.5	31	[30, 44]	1.65376
230822_E450_2-1	E4.5	31	[30, 44]	1.37754
230822_E450_2-1	E4.5	31	[30, 44]	1.49799
230822_E450_2-1	E4.5	31	[30, 44]	1.78575
230822_E450_2-1	E4.5	31	[30, 44]	1.57718
230822_E450_2-1	E4.5	31	[30, 44]	1.38842
230822_E450_2-1	E4.5	31	[30, 44]	1.47321
230822_E450_2-1	E4.5	31	[30, 44]	1.44881
230822_E450_2-1	E4.5	31	[30, 44]	1.28868
230822_E450_2-1	E4.5	31	[30, 44]	1.54246
230822_E450_2-1	E4.5	31	[30, 44]	1.23379
[truncated: 2,750 more rows]

## Sheet: EDFig1D
Embryo ID	Embryo stage	EPI cell number	EPI cell number group	Long axis length (um)
230419_E450_1-5	E4.5	18	[15, 29]	18.2021
230419_E450_1-5	E4.5	18	[15, 29]	17.5234
230419_E450_1-5	E4.5	18	[15, 29]	19.2943
230419_E450_1-5	E4.5	18	[15, 29]	17.383
230419_E450_1-5	E4.5	18	[15, 29]	17.5605
230419_E450_1-5	E4.5	18	[15, 29]	17.8328
230419_E450_1-5	E4.5	18	[15, 29]	18.4914
230419_E450_1-5	E4.5	18	[15, 29]	15.1635
230419_E450_1-5	E4.5	18	[15, 29]	19.0638
230419_E450_1-5	E4.5	18	[15, 29]	18.7839
230419_E450_1-5	E4.5	18	[15, 29]	15.0574
230419_E450_1-5	E4.5	18	[15, 29]	15.0567
230419_E450_1-5	E4.5	18	[15, 29]	17.3935
230419_E450_1-5	E4.5	18	[15, 29]	17.6213
230419_E450_1-5	E4.5	18	[15, 29]	17.3121
230419_E450_1-5	E4.5	18	[15, 29]	20.3632
230419_E450_1-5	E4.5	18	[15, 29]	18.5548
230419_E450_1-5	E4.5	18	[15, 29]	19.88
230419_E450_1-7	E4.5	27	[15, 29]	14.7876
230419_E450_1-7	E4.5	27	[15, 29]	17.5888
230419_E450_1-7	E4.5	27	[15, 29]	14.7461
230419_E450_1-7	E4.5	27	[15, 29]	14.0736
230419_E450_1-7	E4.5	27	[15, 29]	18.6599
230419_E450_1-7	E4.5	27	[15, 29]	16.5568
230419_E450_1-7	E4.5	27	[15, 29]	14.7602
230419_E450_1-7	E4.5	27	[15, 29]	19.2215
230419_E450_1-7	E4.5	27	[15, 29]	19.4572
230419_E450_1-7	E4.5	27	[15, 29]	18.9574
230419_E450_1-7	E4.5	27	[15, 29]	15.6612
230419_E450_1-7	E4.5	27	[15, 29]	17.0067
230419_E450_1-7	E4.5	27	[15, 29]	16.1514
230419_E450_1-7	E4.5	27	[15, 29]	24.4204
230419_E450_1-7	E4.5	27	[15, 29]	18.4979
230419_E450_1-7	E4.5	27	[15, 29]	15.274
230419_E450_1-7	E4.5	27	[15, 29]	14.9994
230419_E450_1-7	E4.5	27	[15, 29]	20.3497
230419_E450_1-7	E4.5	27	[15, 29]	20.9694
230419_E450_1-7	E4.5	27	[15, 29]	16.0569
230419_E450_1-7	E4.5	27	[15, 29]	14.1763
230419_E450_1-7	E4.5	27	[15, 29]	16.3027
230419_E450_1-7	E4.5	27	[15, 29]	18.5947
230419_E450_1-7	E4.5	27	[15, 29]	18.6271
230419_E450_1-7	E4.5	27	[15, 29]	14.9562
230419_E450_1-7	E4.5	27	[15, 29]	19.6729
230419_E450_1-7	E4.5	27	[15, 29]	17.6273
230419_E450_1-8	E4.5	22	[15, 29]	18.3022
230419_E450_1-8	E4.5	22	[15, 29]	14.6878
230419_E450_1-8	E4.5	22	[15, 29]	17.8465
230419_E450_1-8	E4.5	22	[15, 29]	12.9819
230419_E450_1-8	E4.5	22	[15, 29]	19.4066
230419_E450_1-8	E4.5	22	[15, 29]	18.2531
230419_E450_1-8	E4.5	22	[15, 29]	26.8478
230419_E450_1-8	E4.5	22	[15, 29]	17.8253
230419_E450_1-8	E4.5	22	[15, 29]	23.0792
230419_E450_1-8	E4.5	22	[15, 29]	17.4761
230419_E450_1-8	E4.5	22	[15, 29]	18.2671
230419_E450_1-8	E4.5	22	[15, 29]	16.1627
230419_E450_1-8	E4.5	22	[15, 29]	19.208
230419_E450_1-8	E4.5	22	[15, 29]	14.3814
230419_E450_1-8	E4.5	22	[15, 29]	13.9168
230419_E450_1-8	E4.5	22	[15, 29]	16.8702
230419_E450_1-8	E4.5	22	[15, 29]	14.4858
230419_E450_1-8	E4.5	22	[15, 29]	18.6278
230419_E450_1-8	E4.5	22	[15, 29]	14.8421
230419_E450_1-8	E4.5	22	[15, 29]	16.6436
230419_E450_1-8	E4.5	22	[15, 29]	19.8448
230419_E450_1-8	E4.5	22	[15, 29]	15.1491
230419_E450_2-1	E4.5	28	[15, 29]	17.4913
230419_E450_2-1	E4.5	28	[15, 29]	21.1564
230419_E450_2-1	E4.5	28	[15, 29]	23.5727
230419_E450_2-1	E4.5	28	[15, 29]	17.3735
230419_E450_2-1	E4.5	28	[15, 29]	12.8998
230419_E450_2-1	E4.5	28	[15, 29]	15.8701
230419_E450_2-1	E4.5	28	[15, 29]	15.9667
230419_E450_2-1	E4.5	28	[15, 29]	21.049
230419_E450_2-1	E4.5	28	[15, 29]	19.2124
230419_E450_2-1	E4.5	28	[15, 29]	17.0305
230419_E450_2-1	E4.5	28	[15, 29]	18.8497
230419_E450_2-1	E4.5	28	[15, 29]	18.3034
230419_E450_2-1	E4.5	28	[15, 29]	20.5025
230419_E450_2-1	E4.5	28	[15, 29]	17.2216
230419_E450_2-1	E4.5	28	[15, 29]	14.2231
230419_E450_2-1	E4.5	28	[15, 29]	19.747
230419_E450_2-1	E4.5	28	[15, 29]	19.4491
230419_E450_2-1	E4.5	28	[15, 29]	14.5129
230419_E450_2-1	E4.5	28	[15, 29]	21.4267
230419_E450_2-1	E4.5	28	[15, 29]	17.5709
230419_E450_2-1	E4.5	28	[15, 29]	17.6861
230419_E450_2-1	E4.5	28	[15, 29]	15.7238
230419_E450_2-1	E4.5	28	[15, 29]	15.056
230419_E450_2-1	E4.5	28	[15, 29]	17.9863
230419_E450_2-1	E4.5	28	[15, 29]	16.6622
230419_E450_2-1	E4.5	28	[15, 29]	19.6689
230419_E450_2-1	E4.5	28	[15, 29]	17.318
230419_E450_2-1	E4.5	28	[15, 29]	16.7844
230419_E450_2-2	E4.5	22	[15, 29]	15.8928
230419_E450_2-2	E4.5	22	[15, 29]	15.8231
230419_E450_2-2	E4.5	22	[15, 29]	17.6286
230419_E450_2-2	E4.5	22	[15, 29]	18.0388
230419_E450_2-2	E4.5	22	[15, 29]	21.3214
230419_E450_2-2	E4.5	22	[15, 29]	20.1475
230419_E450_2-2	E4.5	22	[15, 29]	14.3252
230419_E450_2-2	E4.5	22	[15, 29]	18.2195
230419_E450_2-2	E4.5	22	[15, 29]	18.0215
230419_E450_2-2	E4.5	22	[15, 29]	12.9979
230419_E450_2-2	E4.5	22	[15, 29]	16.0709
230419_E450_2-2	E4.5	22	[15, 29]	19.3732
230419_E450_2-2	E4.5	22	[15, 29]	16.8602
230419_E450_2-2	E4.5	22	[15, 29]	16.1614
230419_E450_2-2	E4.5	22	[15, 29]	16.9669
230419_E450_2-2	E4.5	22	[15, 29]	19.4898
230419_E450_2-2	E4.5	22	[15, 29]	17.0791
230419_E450_2-2	E4.5	22	[15, 29]	16.4249
230419_E450_2-2	E4.5	22	[15, 29]	14.7725
230419_E450_2-2	E4.5	22	[15, 29]	17.9641
230419_E450_2-2	E4.5	22	[15, 29]	18.5867
230419_E450_2-2	E4.5	22	[15, 29]	13.8073
230419_E450_2-4	E4.5	17	[15, 29]	16.2388
230419_E450_2-4	E4.5	17	[15, 29]	17.5251
230419_E450_2-4	E4.5	17	[15, 29]	16.5178
230419_E450_2-4	E4.5	17	[15, 29]	14.1406
230419_E450_2-4	E4.5	17	[15, 29]	16.2023
230419_E450_2-4	E4.5	17	[15, 29]	12.6342
230419_E450_2-4	E4.5	17	[15, 29]	19.2463
230419_E450_2-4	E4.5	17	[15, 29]	15.7248
230419_E450_2-4	E4.5	17	[15, 29]	15.1156
230419_E450_2-4	E4.5	17	[15, 29]	15.3961
230419_E450_2-4	E4.5	17	[15, 29]	20.3531
230419_E450_2-4	E4.5	17	[15, 29]	17.6517
230419_E450_2-4	E4.5	17	[15, 29]	15.8879
230419_E450_2-4	E4.5	17	[15, 29]	17.0892
230419_E450_2-4	E4.5	17	[15, 29]	18.2024
230419_E450_2-4	E4.5	17	[15, 29]	15.9635
230419_E450_2-4	E4.5	17	[15, 29]	17.7446
230419_E450_3-1	E4.5	28	[15, 29]	16.1006
230419_E450_3-1	E4.5	28	[15, 29]	16.5871
230419_E450_3-1	E4.5	28	[15, 29]	14.5218
230419_E450_3-1	E4.5	28	[15, 29]	16.687
230419_E450_3-1	E4.5	28	[15, 29]	18.1804
230419_E450_3-1	E4.5	28	[15, 29]	19.7818
230419_E450_3-1	E4.5	28	[15, 29]	15.9899
230419_E450_3-1	E4.5	28	[15, 29]	16.8849
230419_E450_3-1	E4.5	28	[15, 29]	17.5594
230419_E450_3-1	E4.5	28	[15, 29]	21.726
230419_E450_3-1	E4.5	28	[15, 29]	16.6101
230419_E450_3-1	E4.5	28	[15, 29]	16.5072
230419_E450_3-1	E4.5	28	[15, 29]	20.8268
230419_E450_3-1	E4.5	28	[15, 29]	17.9265
230419_E450_3-1	E4.5	28	[15, 29]	18.5933
230419_E450_3-1	E4.5	28	[15, 29]	15.2565
230419_E450_3-1	E4.5	28	[15, 29]	15.7089
230419_E450_3-1	E4.5	28	[15, 29]	21.3015
230419_E450_3-1	E4.5	28	[15, 29]	14.9297
230419_E450_3-1	E4.5	28	[15, 29]	18.1988
230419_E450_3-1	E4.5	28	[15, 29]	18.765
230419_E450_3-1	E4.5	28	[15, 29]	20.3519
230419_E450_3-1	E4.5	28	[15, 29]	15.5661
230419_E450_3-1	E4.5	28	[15, 29]	16.3332
230419_E450_3-1	E4.5	28	[15, 29]	21.8634
230419_E450_3-1	E4.5	28	[15, 29]	19.7733
230419_E450_3-1	E4.5	28	[15, 29]	20.7446
230419_E450_3-1	E4.5	28	[15, 29]	16.8822
230419_E450_3-2	E4.5	24	[15, 29]	15.4389
230419_E450_3-2	E4.5	24	[15, 29]	21.8401
230419_E450_3-2	E4.5	24	[15, 29]	21.845
230419_E450_3-2	E4.5	24	[15, 29]	23.9846
230419_E450_3-2	E4.5	24	[15, 29]	16.4187
230419_E450_3-2	E4.5	24	[15, 29]	27.3418
230419_E450_3-2	E4.5	24	[15, 29]	20.4022
230419_E450_3-2	E4.5	24	[15, 29]	14.422
230419_E450_3-2	E4.5	24	[15, 29]	16.7874
230419_E450_3-2	E4.5	24	[15, 29]	22.8598
230419_E450_3-2	E4.5	24	[15, 29]	20.1579
230419_E450_3-2	E4.5	24	[15, 29]	18.8609
230419_E450_3-2	E4.5	24	[15, 29]	19.7265
230419_E450_3-2	E4.5	24	[15, 29]	16.0944
230419_E450_3-2	E4.5	24	[15, 29]	20.1678
230419_E450_3-2	E4.5	24	[15, 29]	22.7948
230419_E450_3-2	E4.5	24	[15, 29]	21.1478
230419_E450_3-2	E4.5	24	[15, 29]	19.5638
230419_E450_3-2	E4.5	24	[15, 29]	18.8019
230419_E450_3-2	E4.5	24	[15, 29]	18.0397
230419_E450_3-2	E4.5	24	[15, 29]	22.7872
230419_E450_3-2	E4.5	24	[15, 29]	14.906
230419_E450_3-2	E4.5	24	[15, 29]	16.1117
230419_E450_3-2	E4.5	24	[15, 29]	14.0244
230419_E450_3-3	E4.5	26	[15, 29]	16.1748
230419_E450_3-3	E4.5	26	[15, 29]	13.9548
230419_E450_3-3	E4.5	26	[15, 29]	22.608
230419_E450_3-3	E4.5	26	[15, 29]	13.5377
230419_E450_3-3	E4.5	26	[15, 29]	21.0147
230419_E450_3-3	E4.5	26	[15, 29]	21.0683
230419_E450_3-3	E4.5	26	[15, 29]	24.9491
230419_E450_3-3	E4.5	26	[15, 29]	15.0948
230419_E450_3-3	E4.5	26	[15, 29]	19.5002
230419_E450_3-3	E4.5	26	[15, 29]	20.9091
230419_E450_3-3	E4.5	26	[15, 29]	16.9532
230419_E450_3-3	E4.5	26	[15, 29]	15.5114
230419_E450_3-3	E4.5	26	[15, 29]	14.0642
230419_E450_3-3	E4.5	26	[15, 29]	19.6588
230419_E450_3-3	E4.5	26	[15, 29]	17.0216
230419_E450_3-3	E4.5	26	[15, 29]	22.5342
230419_E450_3-3	E4.5	26	[15, 29]	14.6122
230419_E450_3-3	E4.5	26	[15, 29]	25.2393
230419_E450_3-3	E4.5	26	[15, 29]	17.2102
230419_E450_3-3	E4.5	26	[15, 29]	14.8098
230419_E450_3-3	E4.5	26	[15, 29]	14.7133
230419_E450_3-3	E4.5	26	[15, 29]	24.4313
230419_E450_3-3	E4.5	26	[15, 29]	15.5191
230419_E450_3-3	E4.5	26	[15, 29]	22.1513
230419_E450_3-3	E4.5	26	[15, 29]	21.4559
230419_E450_3-3	E4.5	26	[15, 29]	16.0003
230527_E450_1-1	E4.5	19	[15, 29]	16.7795
230527_E450_1-1	E4.5	19	[15, 29]	25.0487
230527_E450_1-1	E4.5	19	[15, 29]	21.4777
230527_E450_1-1	E4.5	19	[15, 29]	17.5604
230527_E450_1-1	E4.5	19	[15, 29]	20.4515
230527_E450_1-1	E4.5	19	[15, 29]	25.0613
230527_E450_1-1	E4.5	19	[15, 29]	18.7992
230527_E450_1-1	E4.5	19	[15, 29]	21.581
230527_E450_1-1	E4.5	19	[15, 29]	22.7373
230527_E450_1-1	E4.5	19	[15, 29]	18.4345
230527_E450_1-1	E4.5	19	[15, 29]	26.1058
230527_E450_1-1	E4.5	19	[15, 29]	22.0716
230527_E450_1-1	E4.5	19	[15, 29]	20.8375
230527_E450_1-1	E4.5	19	[15, 29]	26.0005
230527_E450_1-1	E4.5	19	[15, 29]	23.6697
230527_E450_1-1	E4.5	19	[15, 29]	22.218
230527_E450_1-1	E4.5	19	[15, 29]	21.5447
230527_E450_1-1	E4.5	19	[15, 29]	18.8337
230527_E450_1-1	E4.5	19	[15, 29]	26.2079
230527_E450_1-2	E4.5	26	[15, 29]	18.4065
230527_E450_1-2	E4.5	26	[15, 29]	22.1765
230527_E450_1-2	E4.5	26	[15, 29]	16.3253
230527_E450_1-2	E4.5	26	[15, 29]	20.6929
230527_E450_1-2	E4.5	26	[15, 29]	18.1545
230527_E450_1-2	E4.5	26	[15, 29]	19.1049
230527_E450_1-2	E4.5	26	[15, 29]	23.2514
230527_E450_1-2	E4.5	26	[15, 29]	16.6347
230527_E450_1-2	E4.5	26	[15, 29]	20.5461
230527_E450_1-2	E4.5	26	[15, 29]	18.4455
230527_E450_1-2	E4.5	26	[15, 29]	26.2705
230527_E450_1-2	E4.5	26	[15, 29]	16.2728
230527_E450_1-2	E4.5	26	[15, 29]	18.6472
230527_E450_1-2	E4.5	26	[15, 29]	21.1772
230527_E450_1-2	E4.5	26	[15, 29]	19.7398
230527_E450_1-2	E4.5	26	[15, 29]	21.2581
230527_E450_1-2	E4.5	26	[15, 29]	21.8836
230527_E450_1-2	E4.5	26	[15, 29]	23.781
230527_E450_1-2	E4.5	26	[15, 29]	27.7649
230527_E450_1-2	E4.5	26	[15, 29]	25.5743
230527_E450_1-2	E4.5	26	[15, 29]	16.4054
230527_E450_1-2	E4.5	26	[15, 29]	26.1899
230527_E450_1-2	E4.5	26	[15, 29]	20.4428
230527_E450_1-2	E4.5	26	[15, 29]	20.0469
230527_E450_1-2	E4.5	26	[15, 29]	18.7069
230527_E450_1-2	E4.5	26	[15, 29]	23.4156
230527_E450_1-4	E4.5	15	[15, 29]	20.1308
230527_E450_1-4	E4.5	15	[15, 29]	21.8931
230527_E450_1-4	E4.5	15	[15, 29]	16.4587
230527_E450_1-4	E4.5	15	[15, 29]	16.6717
230527_E450_1-4	E4.5	15	[15, 29]	17.8878
230527_E450_1-4	E4.5	15	[15, 29]	19.2378
230527_E450_1-4	E4.5	15	[15, 29]	15.3671
230527_E450_1-4	E4.5	15	[15, 29]	19.0519
230527_E450_1-4	E4.5	15	[15, 29]	17.9233
230527_E450_1-4	E4.5	15	[15, 29]	19.0024
230527_E450_1-4	E4.5	15	[15, 29]	15.8079
230527_E450_1-4	E4.5	15	[15, 29]	15.6954
230527_E450_1-4	E4.5	15	[15, 29]	23.4552
230527_E450_1-4	E4.5	15	[15, 29]	17.5894
230527_E450_1-4	E4.5	15	[15, 29]	20.7602
230622_E475_1-1	E4.75	20	[15, 29]	24.9546
230622_E475_1-1	E4.75	20	[15, 29]	23.6364
230622_E475_1-1	E4.75	20	[15, 29]	18.5769
230622_E475_1-1	E4.75	20	[15, 29]	22.8479
230622_E475_1-1	E4.75	20	[15, 29]	20.4239
230622_E475_1-1	E4.75	20	[15, 29]	22.5568
230622_E475_1-1	E4.75	20	[15, 29]	19.9891
230622_E475_1-1	E4.75	20	[15, 29]	23.1728
230622_E475_1-1	E4.75	20	[15, 29]	19.7762
230622_E475_1-1	E4.75	20	[15, 29]	22.3749
230622_E475_1-1	E4.75	20	[15, 29]	20.522
230622_E475_1-1	E4.75	20	[15, 29]	21.231
230622_E475_1-1	E4.75	20	[15, 29]	21.6991
230622_E475_1-1	E4.75	20	[15, 29]	25.9205
230622_E475_1-1	E4.75	20	[15, 29]	31.7918
230622_E475_1-1	E4.75	20	[15, 29]	23.4569
230622_E475_1-1	E4.75	20	[15, 29]	20.2148
230622_E475_1-1	E4.75	20	[15, 29]	17.5747
230622_E475_1-1	E4.75	20	[15, 29]	19.8717
230622_E475_1-1	E4.75	20	[15, 29]	18.4247
230727_E425_1-10	E4.25	28	[15, 29]	15.6197
230727_E425_1-10	E4.25	28	[15, 29]	16.7031
230727_E425_1-10	E4.25	28	[15, 29]	17.9347
230727_E425_1-10	E4.25	28	[15, 29]	15.5749
230727_E425_1-10	E4.25	28	[15, 29]	15.9698
230727_E425_1-10	E4.25	28	[15, 29]	18.4215
230727_E425_1-10	E4.25	28	[15, 29]	20.0706
230727_E425_1-10	E4.25	28	[15, 29]	13.8606
230727_E425_1-10	E4.25	28	[15, 29]	16.9443
230727_E425_1-10	E4.25	28	[15, 29]	20.6968
230727_E425_1-10	E4.25	28	[15, 29]	18.7227
230727_E425_1-10	E4.25	28	[15, 29]	17.3486
230727_E425_1-10	E4.25	28	[15, 29]	18.4754
230727_E425_1-10	E4.25	28	[15, 29]	22.1213
230727_E425_1-10	E4.25	28	[15, 29]	16.0593
230727_E425_1-10	E4.25	28	[15, 29]	16.5375
230727_E425_1-10	E4.25	28	[15, 29]	18.0782
230727_E425_1-10	E4.25	28	[15, 29]	17.538
230727_E425_1-10	E4.25	28	[15, 29]	17.8843
230727_E425_1-10	E4.25	28	[15, 29]	18.8262
230727_E425_1-10	E4.25	28	[15, 29]	14.9482
230727_E425_1-10	E4.25	28	[15, 29]	16.0152
230727_E425_1-10	E4.25	28	[15, 29]	17.795
230727_E425_1-10	E4.25	28	[15, 29]	16.2659
230727_E425_1-10	E4.25	28	[15, 29]	20.5039
230727_E425_1-10	E4.25	28	[15, 29]	18.6813
230727_E425_1-10	E4.25	28	[15, 29]	14.8485
230727_E425_1-11	E4.25	19	[15, 29]	15.9213
230727_E425_1-11	E4.25	19	[15, 29]	18.0054
230727_E425_1-11	E4.25	19	[15, 29]	13.7403
230727_E425_1-11	E4.25	19	[15, 29]	17.0532
230727_E425_1-11	E4.25	19	[15, 29]	14.6618
230727_E425_1-11	E4.25	19	[15, 29]	17.9903
230727_E425_1-11	E4.25	19	[15, 29]	18.9858
230727_E425_1-11	E4.25	19	[15, 29]	16.6217
230727_E425_1-11	E4.25	19	[15, 29]	19.6021
230727_E425_1-11	E4.25	19	[15, 29]	16.3746
230727_E425_1-11	E4.25	19	[15, 29]	17.3964
230727_E425_1-11	E4.25	19	[15, 29]	19.4204
230727_E425_1-11	E4.25	19	[15, 29]	18.8797
230727_E425_1-11	E4.25	19	[15, 29]	20.5295
230727_E425_1-11	E4.25	19	[15, 29]	16.2869
230727_E425_1-11	E4.25	19	[15, 29]	15.6579
230727_E425_1-11	E4.25	19	[15, 29]	15.4903
230727_E425_1-12	E4.25	27	[15, 29]	20.2798
230727_E425_1-12	E4.25	27	[15, 29]	15.5694
230727_E425_1-12	E4.25	27	[15, 29]	15.5034
230727_E425_1-12	E4.25	27	[15, 29]	17.3782
230727_E425_1-12	E4.25	27	[15, 29]	16.6104
230727_E425_1-12	E4.25	27	[15, 29]	18.5618
230727_E425_1-12	E4.25	27	[15, 29]	15.152
230727_E425_1-12	E4.25	27	[15, 29]	13.8615
230727_E425_1-12	E4.25	27	[15, 29]	21.2424
230727_E425_1-12	E4.25	27	[15, 29]	19.3321
230727_E425_1-12	E4.25	27	[15, 29]	16.3219
230727_E425_1-12	E4.25	27	[15, 29]	17.3591
230727_E425_1-12	E4.25	27	[15, 29]	21.0937
230727_E425_1-12	E4.25	27	[15, 29]	15.7666
230727_E425_1-12	E4.25	27	[15, 29]	13.8369
230727_E425_1-12	E4.25	27	[15, 29]	27.4392
230727_E425_1-12	E4.25	27	[15, 29]	18.5486
230727_E425_1-12	E4.25	27	[15, 29]	18.7152
230727_E425_1-12	E4.25	27	[15, 29]	15.7613
230727_E425_1-12	E4.25	27	[15, 29]	19.6507
230727_E425_1-12	E4.25	27	[15, 29]	17.3808
230727_E425_1-12	E4.25	27	[15, 29]	17.2933
230727_E425_1-12	E4.25	27	[15, 29]	21.6531
230727_E425_1-12	E4.25	27	[15, 29]	15.2446
230727_E425_1-12	E4.25	27	[15, 29]	18.5979
230727_E425_1-12	E4.25	27	[15, 29]	17.0393
230727_E425_1-12	E4.25	27	[15, 29]	19.1537
230727_E425_1-15	E4.25	24	[15, 29]	20.4552
230727_E425_1-15	E4.25	24	[15, 29]	22.4562
230727_E425_1-15	E4.25	24	[15, 29]	14.3425
230727_E425_1-15	E4.25	24	[15, 29]	15.0029
230727_E425_1-15	E4.25	24	[15, 29]	18.4638
230727_E425_1-15	E4.25	24	[15, 29]	14.9167
230727_E425_1-15	E4.25	24	[15, 29]	18.0699
230727_E425_1-15	E4.25	24	[15, 29]	15.4399
230727_E425_1-15	E4.25	24	[15, 29]	20.1105
230727_E425_1-15	E4.25	24	[15, 29]	21.5558
230727_E425_1-15	E4.25	24	[15, 29]	20.6711
230727_E425_1-15	E4.25	24	[15, 29]	23.9334
230727_E425_1-15	E4.25	24	[15, 29]	21.4593
230727_E425_1-15	E4.25	24	[15, 29]	20.3522
230727_E425_1-15	E4.25	24	[15, 29]	17.5585
230727_E425_1-15	E4.25	24	[15, 29]	22.437
230727_E425_1-15	E4.25	24	[15, 29]	16.6054
230727_E425_1-15	E4.25	24	[15, 29]	21.0242
230727_E425_1-15	E4.25	24	[15, 29]	20.8395
230727_E425_1-15	E4.25	24	[15, 29]	18.3544
230727_E425_1-15	E4.25	24	[15, 29]	19.5591
230727_E425_1-15	E4.25	24	[15, 29]	20.0537
230727_E425_1-15	E4.25	24	[15, 29]	17.2362
230727_E425_1-15	E4.25	24	[15, 29]	18.7337
230727_E425_1-17	E4.25	24	[15, 29]	16.2516
230727_E425_1-17	E4.25	24	[15, 29]	18.1852
230727_E425_1-17	E4.25	24	[15, 29]	18.133
230727_E425_1-17	E4.25	24	[15, 29]	17.943
230727_E425_1-17	E4.25	24	[15, 29]	16.5219
230727_E425_1-17	E4.25	24	[15, 29]	18.3915
230727_E425_1-17	E4.25	24	[15, 29]	18.1728
230727_E425_1-17	E4.25	24	[15, 29]	18.5106
230727_E425_1-17	E4.25	24	[15, 29]	15.4261
230727_E425_1-17	E4.25	24	[15, 29]	15.3225
230727_E425_1-17	E4.25	24	[15, 29]	20.6033
230727_E425_1-17	E4.25	24	[15, 29]	17.5327
230727_E425_1-17	E4.25	24	[15, 29]	16.1894
230727_E425_1-17	E4.25	24	[15, 29]	15.0449
230727_E425_1-17	E4.25	24	[15, 29]	16.432
230727_E425_1-17	E4.25	24	[15, 29]	16.957
230727_E425_1-17	E4.25	24	[15, 29]	20.1444
230727_E425_1-17	E4.25	24	[15, 29]	15.7091
230727_E425_1-17	E4.25	24	[15, 29]	19.4827
230727_E425_1-17	E4.25	24	[15, 29]	16.0863
230727_E425_1-17	E4.25	24	[15, 29]	15.5865
230727_E425_1-17	E4.25	24	[15, 29]	16.1057
230727_E425_1-17	E4.25	24	[15, 29]	16.6047
230727_E425_1-17	E4.25	24	[15, 29]	16.8531
230727_E425_1-3	E4.25	26	[15, 29]	17.6672
230727_E425_1-3	E4.25	26	[15, 29]	16.8755
230727_E425_1-3	E4.25	26	[15, 29]	20.0263
230727_E425_1-3	E4.25	26	[15, 29]	15.914
230727_E425_1-3	E4.25	26	[15, 29]	19.2397
230727_E425_1-3	E4.25	26	[15, 29]	17.3598
230727_E425_1-3	E4.25	26	[15, 29]	15.6217
230727_E425_1-3	E4.25	26	[15, 29]	17.699
230727_E425_1-3	E4.25	26	[15, 29]	23.0443
230727_E425_1-3	E4.25	26	[15, 29]	17.8191
230727_E425_1-3	E4.25	26	[15, 29]	22.4474
230727_E425_1-3	E4.25	26	[15, 29]	14.9683
230727_E425_1-3	E4.25	26	[15, 29]	15.6789
230727_E425_1-3	E4.25	26	[15, 29]	12.5612
230727_E425_1-3	E4.25	26	[15, 29]	17.2385
230727_E425_1-3	E4.25	26	[15, 29]	19.4087
230727_E425_1-3	E4.25	26	[15, 29]	20.0494
230727_E425_1-3	E4.25	26	[15, 29]	27.0968
230727_E425_1-3	E4.25	26	[15, 29]	19.1296
230727_E425_1-3	E4.25	26	[15, 29]	23.9498
230727_E425_1-3	E4.25	26	[15, 29]	21.8376
230727_E425_1-3	E4.25	26	[15, 29]	22.6209
230727_E425_1-3	E4.25	26	[15, 29]	18.0807
230727_E425_1-3	E4.25	26	[15, 29]	20.3476
230727_E425_1-3	E4.25	26	[15, 29]	20.005
230727_E425_1-3	E4.25	26	[15, 29]	16.3379
230727_E425_1-4	E4.25	29	[15, 29]	19.3447
230727_E425_1-4	E4.25	29	[15, 29]	17.4454
230727_E425_1-4	E4.25	29	[15, 29]	13.5524
230727_E425_1-4	E4.25	29	[15, 29]	15.178
230727_E425_1-4	E4.25	29	[15, 29]	15.0004
230727_E425_1-4	E4.25	29	[15, 29]	21.9709
230727_E425_1-4	E4.25	29	[15, 29]	17.3533
230727_E425_1-4	E4.25	29	[15, 29]	25.1838
230727_E425_1-4	E4.25	29	[15, 29]	18.5656
230727_E425_1-4	E4.25	29	[15, 29]	20.2077
230727_E425_1-4	E4.25	29	[15, 29]	17.9087
230727_E425_1-4	E4.25	29	[15, 29]	19.7051
230727_E425_1-4	E4.25	29	[15, 29]	15.3971
230727_E425_1-4	E4.25	29	[15, 29]	15.3875
230727_E425_1-4	E4.25	29	[15, 29]	15.109
230727_E425_1-4	E4.25	29	[15, 29]	15.5105
230727_E425_1-4	E4.25	29	[15, 29]	19.5389
230727_E425_1-4	E4.25	29	[15, 29]	14.9131
230727_E425_1-4	E4.25	29	[15, 29]	21.0328
230727_E425_1-4	E4.25	29	[15, 29]	14.4835
230727_E425_1-4	E4.25	29	[15, 29]	15.877
230727_E425_1-4	E4.25	29	[15, 29]	18.7695
230727_E425_1-4	E4.25	29	[15, 29]	17.7116
230727_E425_1-4	E4.25	29	[15, 29]	19.7333
230727_E425_1-4	E4.25	29	[15, 29]	16.4094
230727_E425_1-4	E4.25	29	[15, 29]	13.9059
230727_E425_1-4	E4.25	29	[15, 29]	16.7809
230727_E425_1-4	E4.25	29	[15, 29]	14.5711
230727_E425_1-4	E4.25	29	[15, 29]	16.3175
230727_E425_1-5	E4.25	19	[15, 29]	21.8268
230727_E425_1-5	E4.25	19	[15, 29]	16.6578
230727_E425_1-5	E4.25	19	[15, 29]	17.7504
230727_E425_1-5	E4.25	19	[15, 29]	16.1172
230727_E425_1-5	E4.25	19	[15, 29]	19.9876
230727_E425_1-5	E4.25	19	[15, 29]	16.3521
230727_E425_1-5	E4.25	19	[15, 29]	20.1467
230727_E425_1-5	E4.25	19	[15, 29]	17.1664
230727_E425_1-5	E4.25	19	[15, 29]	17.6382
230727_E425_1-5	E4.25	19	[15, 29]	16.3867
230727_E425_1-5	E4.25	19	[15, 29]	18.6891
230727_E425_1-5	E4.25	19	[15, 29]	15.3803
230727_E425_1-5	E4.25	19	[15, 29]	16.9796
230727_E425_1-5	E4.25	19	[15, 29]	18.6431
230727_E425_1-5	E4.25	19	[15, 29]	15.6887
230727_E425_1-5	E4.25	19	[15, 29]	14.8499
230727_E425_1-5	E4.25	19	[15, 29]	15.8114
230727_E425_1-5	E4.25	19	[15, 29]	17.0558
230727_E425_1-5	E4.25	19	[15, 29]	16.6941
230727_E425_1-6	E4.25	20	[15, 29]	20.6752
230727_E425_1-6	E4.25	20	[15, 29]	17.4768
230727_E425_1-6	E4.25	20	[15, 29]	24.6862
230727_E425_1-6	E4.25	20	[15, 29]	22.1866
230727_E425_1-6	E4.25	20	[15, 29]	22.079
230727_E425_1-6	E4.25	20	[15, 29]	19.0858
230727_E425_1-6	E4.25	20	[15, 29]	17.4413
230727_E425_1-6	E4.25	20	[15, 29]	16.8441
230727_E425_1-6	E4.25	20	[15, 29]	20.3736
230727_E425_1-6	E4.25	20	[15, 29]	20.3226
230727_E425_1-6	E4.25	20	[15, 29]	24.5345
230727_E425_1-6	E4.25	20	[15, 29]	21.1388
230727_E425_1-6	E4.25	20	[15, 29]	19.7127
230727_E425_1-6	E4.25	20	[15, 29]	19.9503
230727_E425_1-6	E4.25	20	[15, 29]	17.6838
230727_E425_1-6	E4.25	20	[15, 29]	18.7247
230727_E425_1-6	E4.25	20	[15, 29]	17.7538
230727_E425_1-6	E4.25	20	[15, 29]	20.2306
230727_E425_1-6	E4.25	20	[15, 29]	19.9726
230727_E425_1-6	E4.25	20	[15, 29]	16.3198
230727_E425_1-7	E4.25	20	[15, 29]	14.3948
230727_E425_1-7	E4.25	20	[15, 29]	18.1461
230727_E425_1-7	E4.25	20	[15, 29]	23.0657
230727_E425_1-7	E4.25	20	[15, 29]	20.2747
230727_E425_1-7	E4.25	20	[15, 29]	13.0834
230727_E425_1-7	E4.25	20	[15, 29]	19.3652
230727_E425_1-7	E4.25	20	[15, 29]	17.5848
230727_E425_1-7	E4.25	20	[15, 29]	19.4163
230727_E425_1-7	E4.25	20	[15, 29]	15.8612
230727_E425_1-7	E4.25	20	[15, 29]	16.8919
230727_E425_1-7	E4.25	20	[15, 29]	15.6291
230727_E425_1-7	E4.25	20	[15, 29]	15.1327
230727_E425_1-7	E4.25	20	[15, 29]	16.0149
230727_E425_1-7	E4.25	20	[15, 29]	15.6069
230727_E425_1-7	E4.25	20	[15, 29]	15.6074
230727_E425_1-7	E4.25	20	[15, 29]	16.8061
230727_E425_1-7	E4.25	20	[15, 29]	19.5512
230727_E425_1-7	E4.25	20	[15, 29]	15.775
230727_E425_1-7	E4.25	20	[15, 29]	22.3321
230727_E425_1-7	E4.25	20	[15, 29]	16.342
230731_E425_1-14	E4.25	18	[15, 29]	17.1557
230731_E425_1-14	E4.25	18	[15, 29]	17.3968
230731_E425_1-14	E4.25	18	[15, 29]	22.8257
230731_E425_1-14	E4.25	18	[15, 29]	14.6031
230731_E425_1-14	E4.25	18	[15, 29]	18.8461
230731_E425_1-14	E4.25	18	[15, 29]	18.9711
230731_E425_1-14	E4.25	18	[15, 29]	19.5407
230731_E425_1-14	E4.25	18	[15, 29]	17.7348
230731_E425_1-14	E4.25	18	[15, 29]	16.2502
230731_E425_1-14	E4.25	18	[15, 29]	18.7259
230731_E425_1-14	E4.25	18	[15, 29]	20.537
230731_E425_1-14	E4.25	18	[15, 29]	17.1335
230731_E425_1-14	E4.25	18	[15, 29]	17.6029
230731_E425_1-14	E4.25	18	[15, 29]	15.8858
230731_E425_1-14	E4.25	18	[15, 29]	19.0138
230731_E425_1-14	E4.25	18	[15, 29]	20.0028
230731_E425_1-14	E4.25	18	[15, 29]	17.9436
230731_E425_1-14	E4.25	18	[15, 29]	17.7835
230731_E425_1-15	E4.25	19	[15, 29]	14.089
230731_E425_1-15	E4.25	19	[15, 29]	13.2511
230731_E425_1-15	E4.25	19	[15, 29]	17.7119
230731_E425_1-15	E4.25	19	[15, 29]	19.4865
230731_E425_1-15	E4.25	19	[15, 29]	18.6198
230731_E425_1-15	E4.25	19	[15, 29]	16.7538
230731_E425_1-15	E4.25	19	[15, 29]	16.5639
230731_E425_1-15	E4.25	19	[15, 29]	16.3291
230731_E425_1-15	E4.25	19	[15, 29]	17.8111
230731_E425_1-15	E4.25	19	[15, 29]	17.4231
230731_E425_1-15	E4.25	19	[15, 29]	18.5622
230731_E425_1-15	E4.25	19	[15, 29]	17.3438
230731_E425_1-15	E4.25	19	[15, 29]	19.7206
230731_E425_1-15	E4.25	19	[15, 29]	19.5564
230731_E425_1-15	E4.25	19	[15, 29]	19.0282
230731_E425_1-15	E4.25	19	[15, 29]	17.9009
230731_E425_1-15	E4.25	19	[15, 29]	21.4541
230731_E425_1-15	E4.25	19	[15, 29]	15.3449
230731_E425_1-15	E4.25	19	[15, 29]	17.9714
230731_E425_1-17	E4.25	20	[15, 29]	14.3605
230731_E425_1-17	E4.25	20	[15, 29]	19.8906
230731_E425_1-17	E4.25	20	[15, 29]	18.1312
230731_E425_1-17	E4.25	20	[15, 29]	19.1898
230731_E425_1-17	E4.25	20	[15, 29]	15.7782
230731_E425_1-17	E4.25	20	[15, 29]	16.5983
230731_E425_1-17	E4.25	20	[15, 29]	18.8891
230731_E425_1-17	E4.25	20	[15, 29]	16.8445
230731_E425_1-17	E4.25	20	[15, 29]	16.2286
230731_E425_1-17	E4.25	20	[15, 29]	15.0076
230731_E425_1-17	E4.25	20	[15, 29]	22.697
230731_E425_1-17	E4.25	20	[15, 29]	28.8222
230731_E425_1-17	E4.25	20	[15, 29]	25.8057
230731_E425_1-17	E4.25	20	[15, 29]	23.6452
230731_E425_1-17	E4.25	20	[15, 29]	20.0336
230731_E425_1-17	E4.25	20	[15, 29]	27.0369
230731_E425_1-17	E4.25	20	[15, 29]	21.3354
230731_E425_1-17	E4.25	20	[15, 29]	20.6615
230731_E425_1-17	E4.25	20	[15, 29]	18.2299
230731_E425_1-17	E4.25	20	[15, 29]	17.5167
230731_E425_1-18	E4.25	21	[15, 29]	17.7447
230731_E425_1-18	E4.25	21	[15, 29]	15.9796
230731_E425_1-18	E4.25	21	[15, 29]	15.7097
230731_E425_1-18	E4.25	21	[15, 29]	18.5498
230731_E425_1-18	E4.25	21	[15, 29]	15.1776
230731_E425_1-18	E4.25	21	[15, 29]	16.2131
230731_E425_1-18	E4.25	21	[15, 29]	15.7134
230731_E425_1-18	E4.25	21	[15, 29]	29.1447
230731_E425_1-18	E4.25	21	[15, 29]	15.0287
230731_E425_1-18	E4.25	21	[15, 29]	16.8794
230731_E425_1-18	E4.25	21	[15, 29]	17.5205
230731_E425_1-18	E4.25	21	[15, 29]	18.4664
230731_E425_1-18	E4.25	21	[15, 29]	15.2741
230731_E425_1-18	E4.25	21	[15, 29]	19.3753
230731_E425_1-18	E4.25	21	[15, 29]	16.7425
230731_E425_1-18	E4.25	21	[15, 29]	20.9708
230731_E425_1-18	E4.25	21	[15, 29]	16.5792
230731_E425_1-18	E4.25	21	[15, 29]	16.3213
230731_E425_1-18	E4.25	21	[15, 29]	15.7588
230731_E425_1-18	E4.25	21	[15, 29]	17.9835
230731_E425_1-18	E4.25	21	[15, 29]	17.8854
230731_E425_1-19	E4.25	23	[15, 29]	15.3088
230731_E425_1-19	E4.25	23	[15, 29]	18.2128
230731_E425_1-19	E4.25	23	[15, 29]	21.1807
230731_E425_1-19	E4.25	23	[15, 29]	20.0753
230731_E425_1-19	E4.25	23	[15, 29]	20.7927
230731_E425_1-19	E4.25	23	[15, 29]	20.5949
230731_E425_1-19	E4.25	23	[15, 29]	14.7359
230731_E425_1-19	E4.25	23	[15, 29]	16.8176
230731_E425_1-19	E4.25	23	[15, 29]	15.6609
230731_E425_1-19	E4.25	23	[15, 29]	15.4085
230731_E425_1-19	E4.25	23	[15, 29]	17.1154
230731_E425_1-19	E4.25	23	[15, 29]	17.8102
230731_E425_1-19	E4.25	23	[15, 29]	19.0347
230731_E425_1-19	E4.25	23	[15, 29]	18.082
230731_E425_1-19	E4.25	23	[15, 29]	14.314
230731_E425_1-19	E4.25	23	[15, 29]	18.448
230731_E425_1-19	E4.25	23	[15, 29]	16.0772
230731_E425_1-19	E4.25	23	[15, 29]	18.2388
230731_E425_1-19	E4.25	23	[15, 29]	15.1846
230731_E425_1-19	E4.25	23	[15, 29]	15.3441
230731_E425_1-19	E4.25	23	[15, 29]	13.9917
230731_E425_1-19	E4.25	23	[15, 29]	16.9613
230731_E425_1-19	E4.25	23	[15, 29]	18.0181
230731_E425_1-2	E4.25	18	[15, 29]	23.3624
230731_E425_1-2	E4.25	18	[15, 29]	22.4854
230731_E425_1-2	E4.25	18	[15, 29]	24.6213
230731_E425_1-2	E4.25	18	[15, 29]	18.6863
230731_E425_1-2	E4.25	18	[15, 29]	23.5503
230731_E425_1-2	E4.25	18	[15, 29]	20.3668
230731_E425_1-2	E4.25	18	[15, 29]	19.4106
230731_E425_1-2	E4.25	18	[15, 29]	18.6891
230731_E425_1-2	E4.25	18	[15, 29]	20.4831
230731_E425_1-2	E4.25	18	[15, 29]	16.621
230731_E425_1-2	E4.25	18	[15, 29]	19.299
230731_E425_1-2	E4.25	18	[15, 29]	20.2271
230731_E425_1-2	E4.25	18	[15, 29]	17.967
230731_E425_1-2	E4.25	18	[15, 29]	25.4367
230731_E425_1-2	E4.25	18	[15, 29]	16.4422
230731_E425_1-2	E4.25	18	[15, 29]	18.5663
230731_E425_1-2	E4.25	18	[15, 29]	16.2026
230731_E425_1-2	E4.25	18	[15, 29]	19.6736
230731_E425_1-3	E4.25	18	[15, 29]	17.2753
230731_E425_1-3	E4.25	18	[15, 29]	20.8593
230731_E425_1-3	E4.25	18	[15, 29]	22.837
230731_E425_1-3	E4.25	18	[15, 29]	14.3665
230731_E425_1-3	E4.25	18	[15, 29]	19.3077
230731_E425_1-3	E4.25	18	[15, 29]	22.8086
230731_E425_1-3	E4.25	18	[15, 29]	19.5023
230731_E425_1-3	E4.25	18	[15, 29]	14.7964
230731_E425_1-3	E4.25	18	[15, 29]	23.8245
230731_E425_1-3	E4.25	18	[15, 29]	20.1396
230731_E425_1-3	E4.25	18	[15, 29]	16.7742
230731_E425_1-3	E4.25	18	[15, 29]	18.6457
230731_E425_1-3	E4.25	18	[15, 29]	19.2398
230731_E425_1-3	E4.25	18	[15, 29]	16.4598
230731_E425_1-3	E4.25	18	[15, 29]	20.0117
230731_E425_1-3	E4.25	18	[15, 29]	20.4254
230731_E425_1-3	E4.25	18	[15, 29]	13.733
230731_E425_1-3	E4.25	18	[15, 29]	22.6541
230731_E425_1-5	E4.25	17	[15, 29]	14.937
230731_E425_1-5	E4.25	17	[15, 29]	18.6091
230731_E425_1-5	E4.25	17	[15, 29]	15.7281
230731_E425_1-5	E4.25	17	[15, 29]	22.8516
230731_E425_1-5	E4.25	17	[15, 29]	19.5134
230731_E425_1-5	E4.25	17	[15, 29]	20.6983
230731_E425_1-5	E4.25	17	[15, 29]	22.0887
230731_E425_1-5	E4.25	17	[15, 29]	17.4488
230731_E425_1-5	E4.25	17	[15, 29]	19.2204
230731_E425_1-5	E4.25	17	[15, 29]	22.3138
230731_E425_1-5	E4.25	17	[15, 29]	20.0857
230731_E425_1-5	E4.25	17	[15, 29]	19.5049
230731_E425_1-5	E4.25	17	[15, 29]	19.4461
230731_E425_1-5	E4.25	17	[15, 29]	15.536
230731_E425_1-5	E4.25	17	[15, 29]	20.5921
230731_E425_1-5	E4.25	17	[15, 29]	21.9735
230731_E425_1-5	E4.25	17	[15, 29]	19.1199
230731_E425_1-6	E4.25	16	[15, 29]	20.0524
230731_E425_1-6	E4.25	16	[15, 29]	18.7117
230731_E425_1-6	E4.25	16	[15, 29]	20.9182
230731_E425_1-6	E4.25	16	[15, 29]	24.3273
230731_E425_1-6	E4.25	16	[15, 29]	22.0251
230731_E425_1-6	E4.25	16	[15, 29]	16.8953
230731_E425_1-6	E4.25	16	[15, 29]	25.4414
230731_E425_1-6	E4.25	16	[15, 29]	14.241
230731_E425_1-6	E4.25	16	[15, 29]	21.2368
230731_E425_1-6	E4.25	16	[15, 29]	21.4585
230731_E425_1-6	E4.25	16	[15, 29]	19.8684
230731_E425_1-6	E4.25	16	[15, 29]	21.9427
230731_E425_1-6	E4.25	16	[15, 29]	16.1244
230731_E425_1-6	E4.25	16	[15, 29]	20.7719
230731_E425_1-6	E4.25	16	[15, 29]	17.1559
230731_E425_1-6	E4.25	16	[15, 29]	14.7517
230822_E450_1-2	E4.5	27	[15, 29]	20.976
230822_E450_1-2	E4.5	27	[15, 29]	18.1536
230822_E450_1-2	E4.5	27	[15, 29]	25.1188
230822_E450_1-2	E4.5	27	[15, 29]	17.8019
230822_E450_1-2	E4.5	27	[15, 29]	20.0288
230822_E450_1-2	E4.5	27	[15, 29]	24.2019
230822_E450_1-2	E4.5	27	[15, 29]	23.1621
230822_E450_1-2	E4.5	27	[15, 29]	17.2256
230822_E450_1-2	E4.5	27	[15, 29]	23.5063
230822_E450_1-2	E4.5	27	[15, 29]	16.8631
230822_E450_1-2	E4.5	27	[15, 29]	16.4577
230822_E450_1-2	E4.5	27	[15, 29]	17.3345
230822_E450_1-2	E4.5	27	[15, 29]	18.4865
230822_E450_1-2	E4.5	27	[15, 29]	24.0886
230822_E450_1-2	E4.5	27	[15, 29]	24.8895
230822_E450_1-2	E4.5	27	[15, 29]	22.8355
230822_E450_1-2	E4.5	27	[15, 29]	19.4434
230822_E450_1-2	E4.5	27	[15, 29]	21.7513
230822_E450_1-2	E4.5	27	[15, 29]	18.1172
230822_E450_1-2	E4.5	27	[15, 29]	21.0472
230822_E450_1-2	E4.5	27	[15, 29]	21.2391
230822_E450_1-2	E4.5	27	[15, 29]	18.4067
230822_E450_1-2	E4.5	27	[15, 29]	22.5484
230822_E450_1-2	E4.5	27	[15, 29]	17.7832
230822_E450_1-2	E4.5	27	[15, 29]	22.9664
230822_E450_1-2	E4.5	27	[15, 29]	16.2527
230822_E450_1-2	E4.5	27	[15, 29]	17.8731
230822_E450_1-6	E4.5	22	[15, 29]	16.228
230822_E450_1-6	E4.5	22	[15, 29]	20.9626
230822_E450_1-6	E4.5	22	[15, 29]	16.8651
230822_E450_1-6	E4.5	22	[15, 29]	23.3094
230822_E450_1-6	E4.5	22	[15, 29]	18.5206
230822_E450_1-6	E4.5	22	[15, 29]	19.2419
230822_E450_1-6	E4.5	22	[15, 29]	22.0507
230822_E450_1-6	E4.5	22	[15, 29]	20.6653
230822_E450_1-6	E4.5	22	[15, 29]	17.6204
230822_E450_1-6	E4.5	22	[15, 29]	18.8934
230822_E450_1-6	E4.5	22	[15, 29]	20.1856
230822_E450_1-6	E4.5	22	[15, 29]	16.2506
230822_E450_1-6	E4.5	22	[15, 29]	14.3549
230822_E450_1-6	E4.5	22	[15, 29]	22.6104
230822_E450_1-6	E4.5	22	[15, 29]	17.277
230822_E450_1-6	E4.5	22	[15, 29]	25.6304
230822_E450_1-6	E4.5	22	[15, 29]	23.2256
230822_E450_1-6	E4.5	22	[15, 29]	17.5013
230822_E450_1-6	E4.5	22	[15, 29]	19.2111
230822_E450_1-6	E4.5	22	[15, 29]	20.7376
230822_E450_1-6	E4.5	22	[15, 29]	16.4602
230822_E450_1-6	E4.5	22	[15, 29]	17.158
230822_E450_1-7	E4.5	23	[15, 29]	25.0595
230822_E450_1-7	E4.5	23	[15, 29]	18.5065
230822_E450_1-7	E4.5	23	[15, 29]	19.5231
230822_E450_1-7	E4.5	23	[15, 29]	22.7834
230822_E450_1-7	E4.5	23	[15, 29]	18.5978
230822_E450_1-7	E4.5	23	[15, 29]	15.4455
230822_E450_1-7	E4.5	23	[15, 29]	26.9069
230822_E450_1-7	E4.5	23	[15, 29]	18.2584
230822_E450_1-7	E4.5	23	[15, 29]	19.8103
230822_E450_1-7	E4.5	23	[15, 29]	18.321
230822_E450_1-7	E4.5	23	[15, 29]	18.8848
230822_E450_1-7	E4.5	23	[15, 29]	17.0106
230822_E450_1-7	E4.5	23	[15, 29]	20.4449
230822_E450_1-7	E4.5	23	[15, 29]	17.5492
230822_E450_1-7	E4.5	23	[15, 29]	21.2243
230822_E450_1-7	E4.5	23	[15, 29]	15.5923
230822_E450_1-7	E4.5	23	[15, 29]	14.3392
230822_E450_1-7	E4.5	23	[15, 29]	20.1027
230822_E450_1-7	E4.5	23	[15, 29]	22.8842
230822_E450_1-7	E4.5	23	[15, 29]	18.4241
230822_E450_1-7	E4.5	23	[15, 29]	15.4509
230822_E450_1-7	E4.5	23	[15, 29]	17.2475
230822_E450_1-7	E4.5	23	[15, 29]	16.1477
230822_E450_2-6	E4.5	26	[15, 29]	15.7502
230822_E450_2-6	E4.5	26	[15, 29]	17.0135
230822_E450_2-6	E4.5	26	[15, 29]	20.83
230822_E450_2-6	E4.5	26	[15, 29]	19.1652
230822_E450_2-6	E4.5	26	[15, 29]	19.7772
230822_E450_2-6	E4.5	26	[15, 29]	19.5471
230822_E450_2-6	E4.5	26	[15, 29]	18.9206
230822_E450_2-6	E4.5	26	[15, 29]	16.2791
230822_E450_2-6	E4.5	26	[15, 29]	17.9377
230822_E450_2-6	E4.5	26	[15, 29]	15.1395
230822_E450_2-6	E4.5	26	[15, 29]	19.4203
230822_E450_2-6	E4.5	26	[15, 29]	23.1439
230822_E450_2-6	E4.5	26	[15, 29]	17.5376
230822_E450_2-6	E4.5	26	[15, 29]	18.9991
230822_E450_2-6	E4.5	26	[15, 29]	14.8484
230822_E450_2-6	E4.5	26	[15, 29]	14.3574
230822_E450_2-6	E4.5	26	[15, 29]	13.4196
230822_E450_2-6	E4.5	26	[15, 29]	18.6484
230822_E450_2-6	E4.5	26	[15, 29]	16.207
230822_E450_2-6	E4.5	26	[15, 29]	19.9293
230822_E450_2-6	E4.5	26	[15, 29]	18.6401
230822_E450_2-6	E4.5	26	[15, 29]	15.0958
230822_E450_2-6	E4.5	26	[15, 29]	17.7803
230822_E450_2-6	E4.5	26	[15, 29]	15.767
230822_E450_2-6	E4.5	26	[15, 29]	15.0799
230822_E450_2-6	E4.5	26	[15, 29]	21.1003
230419_E450_1-1	E4.5	36	[30, 44]	15.813
230419_E450_1-1	E4.5	36	[30, 44]	14.206
230419_E450_1-1	E4.5	36	[30, 44]	18.8122
230419_E450_1-1	E4.5	36	[30, 44]	16.1144
230419_E450_1-1	E4.5	36	[30, 44]	14.8731
230419_E450_1-1	E4.5	36	[30, 44]	15.7989
230419_E450_1-1	E4.5	36	[30, 44]	21.8261
230419_E450_1-1	E4.5	36	[30, 44]	14.6975
230419_E450_1-1	E4.5	36	[30, 44]	12.5457
230419_E450_1-1	E4.5	36	[30, 44]	24.5232
230419_E450_1-1	E4.5	36	[30, 44]	19.1521
230419_E450_1-1	E4.5	36	[30, 44]	13.894
230419_E450_1-1	E4.5	36	[30, 44]	26.707
230419_E450_1-1	E4.5	36	[30, 44]	16.9587
230419_E450_1-1	E4.5	36	[30, 44]	16.1984
230419_E450_1-1	E4.5	36	[30, 44]	18.0902
230419_E450_1-1	E4.5	36	[30, 44]	18.839
230419_E450_1-1	E4.5	36	[30, 44]	17.1323
230419_E450_1-1	E4.5	36	[30, 44]	19.1268
230419_E450_1-1	E4.5	36	[30, 44]	14.0508
230419_E450_1-1	E4.5	36	[30, 44]	17.5265
230419_E450_1-1	E4.5	36	[30, 44]	19.9622
230419_E450_1-1	E4.5	36	[30, 44]	18.2125
230419_E450_1-1	E4.5	36	[30, 44]	17.1974
230419_E450_1-1	E4.5	36	[30, 44]	15.3919
230419_E450_1-1	E4.5	36	[30, 44]	14.251
230419_E450_1-1	E4.5	36	[30, 44]	22.1849
230419_E450_1-1	E4.5	36	[30, 44]	15.8378
230419_E450_1-1	E4.5	36	[30, 44]	17.2195
230419_E450_1-1	E4.5	36	[30, 44]	17.9118
230419_E450_1-1	E4.5	36	[30, 44]	17.8223
230419_E450_1-1	E4.5	36	[30, 44]	15.3098
230419_E450_1-1	E4.5	36	[30, 44]	17.7813
230419_E450_1-1	E4.5	36	[30, 44]	23.2215
230419_E450_1-1	E4.5	36	[30, 44]	19.8283
230419_E450_1-1	E4.5	36	[30, 44]	18.9273
230419_E450_1-2	E4.5	35	[30, 44]	15.068
230419_E450_1-2	E4.5	35	[30, 44]	13.2267
230419_E450_1-2	E4.5	35	[30, 44]	12.7649
230419_E450_1-2	E4.5	35	[30, 44]	14.9637
230419_E450_1-2	E4.5	35	[30, 44]	17.3037
230419_E450_1-2	E4.5	35	[30, 44]	13.3615
230419_E450_1-2	E4.5	35	[30, 44]	18.9741
230419_E450_1-2	E4.5	35	[30, 44]	17.394
230419_E450_1-2	E4.5	35	[30, 44]	18.2939
230419_E450_1-2	E4.5	35	[30, 44]	14.222
230419_E450_1-2	E4.5	35	[30, 44]	14.6877
230419_E450_1-2	E4.5	35	[30, 44]	13.0719
230419_E450_1-2	E4.5	35	[30, 44]	14.4531
230419_E450_1-2	E4.5	35	[30, 44]	13.2032
230419_E450_1-2	E4.5	35	[30, 44]	16.774
230419_E450_1-2	E4.5	35	[30, 44]	20.0855
230419_E450_1-2	E4.5	35	[30, 44]	15.6813
230419_E450_1-2	E4.5	35	[30, 44]	13.919
230419_E450_1-2	E4.5	35	[30, 44]	17.7217
230419_E450_1-2	E4.5	35	[30, 44]	14.0589
230419_E450_1-2	E4.5	35	[30, 44]	13.7464
230419_E450_1-2	E4.5	35	[30, 44]	14.6606
230419_E450_1-2	E4.5	35	[30, 44]	12.933
230419_E450_1-2	E4.5	35	[30, 44]	18.1438
230419_E450_1-2	E4.5	35	[30, 44]	17.5661
230419_E450_1-2	E4.5	35	[30, 44]	17.0149
230419_E450_1-2	E4.5	35	[30, 44]	17.5947
230419_E450_1-2	E4.5	35	[30, 44]	15.8663
230419_E450_1-2	E4.5	35	[30, 44]	14.0135
230419_E450_1-2	E4.5	35	[30, 44]	14.2662
230419_E450_1-2	E4.5	35	[30, 44]	17.5184
230419_E450_1-2	E4.5	35	[30, 44]	14.0473
230419_E450_1-2	E4.5	35	[30, 44]	16.9788
230419_E450_1-3	E4.5	39	[30, 44]	14.3362
230419_E450_1-3	E4.5	39	[30, 44]	19.7012
230419_E450_1-3	E4.5	39	[30, 44]	17.9168
230419_E450_1-3	E4.5	39	[30, 44]	16.0673
230419_E450_1-3	E4.5	39	[30, 44]	26.1471
230419_E450_1-3	E4.5	39	[30, 44]	17.5558
230419_E450_1-3	E4.5	39	[30, 44]	13.969
230419_E450_1-3	E4.5	39	[30, 44]	15.6242
230419_E450_1-3	E4.5	39	[30, 44]	16.9904
230419_E450_1-3	E4.5	39	[30, 44]	13.9772
230419_E450_1-3	E4.5	39	[30, 44]	16.4134
230419_E450_1-3	E4.5	39	[30, 44]	15.5123
230419_E450_1-3	E4.5	39	[30, 44]	13.4917
230419_E450_1-3	E4.5	39	[30, 44]	14.7218
230419_E450_1-3	E4.5	39	[30, 44]	17.5968
230419_E450_1-3	E4.5	39	[30, 44]	18.2267
230419_E450_1-3	E4.5	39	[30, 44]	17.1373
230419_E450_1-3	E4.5	39	[30, 44]	25.2098
230419_E450_1-3	E4.5	39	[30, 44]	18.9398
230419_E450_1-3	E4.5	39	[30, 44]	16.4613
230419_E450_1-3	E4.5	39	[30, 44]	14.9066
230419_E450_1-3	E4.5	39	[30, 44]	17.0817
230419_E450_1-3	E4.5	39	[30, 44]	20.5058
230419_E450_1-3	E4.5	39	[30, 44]	21.6718
230419_E450_1-3	E4.5	39	[30, 44]	15.925
230419_E450_1-3	E4.5	39	[30, 44]	17.4763
230419_E450_1-3	E4.5	39	[30, 44]	16.2826
230419_E450_1-3	E4.5	39	[30, 44]	16.9182
230419_E450_1-3	E4.5	39	[30, 44]	17.5658
230419_E450_1-3	E4.5	39	[30, 44]	14.4517
230419_E450_1-3	E4.5	39	[30, 44]	18.4548
230419_E450_1-3	E4.5	39	[30, 44]	15.8266
230419_E450_1-3	E4.5	39	[30, 44]	17.9378
230419_E450_1-3	E4.5	39	[30, 44]	19.6535
230419_E450_1-3	E4.5	39	[30, 44]	18.6017
230419_E450_1-3	E4.5	39	[30, 44]	23.0258
230419_E450_1-3	E4.5	39	[30, 44]	17.3522
230419_E450_1-3	E4.5	39	[30, 44]	15.4512
230419_E450_1-4	E4.5	37	[30, 44]	16.4403
230419_E450_1-4	E4.5	37	[30, 44]	14.3283
230419_E450_1-4	E4.5	37	[30, 44]	15.8903
230419_E450_1-4	E4.5	37	[30, 44]	18.6569
230419_E450_1-4	E4.5	37	[30, 44]	14.6968
230419_E450_1-4	E4.5	37	[30, 44]	18.3058
230419_E450_1-4	E4.5	37	[30, 44]	18.1601
230419_E450_1-4	E4.5	37	[30, 44]	17.3465
230419_E450_1-4	E4.5	37	[30, 44]	18.3832
230419_E450_1-4	E4.5	37	[30, 44]	16.3808
230419_E450_1-4	E4.5	37	[30, 44]	18.7006
230419_E450_1-4	E4.5	37	[30, 44]	16.7058
230419_E450_1-4	E4.5	37	[30, 44]	19.0706
230419_E450_1-4	E4.5	37	[30, 44]	17.5666
230419_E450_1-4	E4.5	37	[30, 44]	16.3876
230419_E450_1-4	E4.5	37	[30, 44]	17.3182
230419_E450_1-4	E4.5	37	[30, 44]	14.7508
230419_E450_1-4	E4.5	37	[30, 44]	15.7117
230419_E450_1-4	E4.5	37	[30, 44]	15.0144
230419_E450_1-4	E4.5	37	[30, 44]	16.7341
230419_E450_1-4	E4.5	37	[30, 44]	18.8766
230419_E450_1-4	E4.5	37	[30, 44]	14.1684
230419_E450_1-4	E4.5	37	[30, 44]	17.2144
230419_E450_1-4	E4.5	37	[30, 44]	17.4767
230419_E450_1-4	E4.5	37	[30, 44]	19.0026
230419_E450_1-4	E4.5	37	[30, 44]	19.4819
230419_E450_1-4	E4.5	37	[30, 44]	13.8083
230419_E450_1-4	E4.5	37	[30, 44]	18.7635
230419_E450_1-4	E4.5	37	[30, 44]	13.5238
230419_E450_1-4	E4.5	37	[30, 44]	17.2717
230419_E450_1-4	E4.5	37	[30, 44]	15.8025
230419_E450_1-4	E4.5	37	[30, 44]	22.2479
230419_E450_1-4	E4.5	37	[30, 44]	14.2599
230419_E450_1-4	E4.5	37	[30, 44]	18.5852
230419_E450_1-4	E4.5	37	[30, 44]	18.974
230419_E450_1-4	E4.5	37	[30, 44]	17.6882
230419_E450_1-6	E4.5	35	[30, 44]	11.5335
230419_E450_1-6	E4.5	35	[30, 44]	15.4958
230419_E450_1-6	E4.5	35	[30, 44]	14.4167
230419_E450_1-6	E4.5	35	[30, 44]	17.3741
230419_E450_1-6	E4.5	35	[30, 44]	17.9155
230419_E450_1-6	E4.5	35	[30, 44]	14.0995
230419_E450_1-6	E4.5	35	[30, 44]	16.0829
230419_E450_1-6	E4.5	35	[30, 44]	14.8794
230419_E450_1-6	E4.5	35	[30, 44]	15.9746
230419_E450_1-6	E4.5	35	[30, 44]	16.2136
230419_E450_1-6	E4.5	35	[30, 44]	13.7707
230419_E450_1-6	E4.5	35	[30, 44]	14.0631
230419_E450_1-6	E4.5	35	[30, 44]	13.5745
230419_E450_1-6	E4.5	35	[30, 44]	14.6035
230419_E450_1-6	E4.5	35	[30, 44]	14.3133
230419_E450_1-6	E4.5	35	[30, 44]	15.0513
230419_E450_1-6	E4.5	35	[30, 44]	15.7074
230419_E450_1-6	E4.5	35	[30, 44]	18.111
230419_E450_1-6	E4.5	35	[30, 44]	16.1232
230419_E450_1-6	E4.5	35	[30, 44]	13.5237
230419_E450_1-6	E4.5	35	[30, 44]	12.518
230419_E450_1-6	E4.5	35	[30, 44]	15.8236
230419_E450_1-6	E4.5	35	[30, 44]	18.0054
230419_E450_1-6	E4.5	35	[30, 44]	16.4957
230419_E450_1-6	E4.5	35	[30, 44]	20.6714
230419_E450_1-6	E4.5	35	[30, 44]	19.8184
230419_E450_1-6	E4.5	35	[30, 44]	16.837
230419_E450_1-6	E4.5	35	[30, 44]	18.8374
230419_E450_1-6	E4.5	35	[30, 44]	17.2916
230419_E450_1-6	E4.5	35	[30, 44]	15.5802
230419_E450_1-6	E4.5	35	[30, 44]	14.3276
230419_E450_1-6	E4.5	35	[30, 44]	16.0467
230419_E450_1-6	E4.5	35	[30, 44]	14.5784
230419_E450_1-6	E4.5	35	[30, 44]	13.7639
230419_E450_1-9	E4.5	33	[30, 44]	15.7476
230419_E450_1-9	E4.5	33	[30, 44]	14.0124
230419_E450_1-9	E4.5	33	[30, 44]	13.1482
230419_E450_1-9	E4.5	33	[30, 44]	14.3708
230419_E450_1-9	E4.5	33	[30, 44]	14.3692
230419_E450_1-9	E4.5	33	[30, 44]	17.0249
230419_E450_1-9	E4.5	33	[30, 44]	17.368
230419_E450_1-9	E4.5	33	[30, 44]	20.0985
230419_E450_1-9	E4.5	33	[30, 44]	15.2867
230419_E450_1-9	E4.5	33	[30, 44]	17.6415
230419_E450_1-9	E4.5	33	[30, 44]	15.8967
230419_E450_1-9	E4.5	33	[30, 44]	18.6975
230419_E450_1-9	E4.5	33	[30, 44]	15.0315
230419_E450_1-9	E4.5	33	[30, 44]	16.5159
230419_E450_1-9	E4.5	33	[30, 44]	15.4415
230419_E450_1-9	E4.5	33	[30, 44]	18.9622
230419_E450_1-9	E4.5	33	[30, 44]	15.9527
230419_E450_1-9	E4.5	33	[30, 44]	17.9796
230419_E450_1-9	E4.5	33	[30, 44]	18.0214
230419_E450_1-9	E4.5	33	[30, 44]	14.8714
230419_E450_1-9	E4.5	33	[30, 44]	14.777
230419_E450_1-9	E4.5	33	[30, 44]	18.4934
230419_E450_1-9	E4.5	33	[30, 44]	21.3379
230419_E450_1-9	E4.5	33	[30, 44]	15.6504
230419_E450_1-9	E4.5	33	[30, 44]	12.8103
230419_E450_1-9	E4.5	33	[30, 44]	15.6668
230419_E450_1-9	E4.5	33	[30, 44]	16.0324
230419_E450_1-9	E4.5	33	[30, 44]	15.3666
230419_E450_1-9	E4.5	33	[30, 44]	16.2795
230419_E450_1-9	E4.5	33	[30, 44]	15.9501
230419_E450_1-9	E4.5	33	[30, 44]	19.5818
230419_E450_1-9	E4.5	33	[30, 44]	20.7794
230419_E450_3-4	E4.5	35	[30, 44]	21.3192
230419_E450_3-4	E4.5	35	[30, 44]	16.5926
230419_E450_3-4	E4.5	35	[30, 44]	21.9514
230419_E450_3-4	E4.5	35	[30, 44]	20.669
230419_E450_3-4	E4.5	35	[30, 44]	19.3837
230419_E450_3-4	E4.5	35	[30, 44]	18.0518
230419_E450_3-4	E4.5	35	[30, 44]	20.9951
230419_E450_3-4	E4.5	35	[30, 44]	19.0301
230419_E450_3-4	E4.5	35	[30, 44]	16.4537
230419_E450_3-4	E4.5	35	[30, 44]	18.5675
230419_E450_3-4	E4.5	35	[30, 44]	24.8304
230419_E450_3-4	E4.5	35	[30, 44]	22.2106
230419_E450_3-4	E4.5	35	[30, 44]	17.562
230419_E450_3-4	E4.5	35	[30, 44]	27.8917
230419_E450_3-4	E4.5	35	[30, 44]	22.1169
230419_E450_3-4	E4.5	35	[30, 44]	31.866
230419_E450_3-4	E4.5	35	[30, 44]	22.2324
230419_E450_3-4	E4.5	35	[30, 44]	18.3283
230419_E450_3-4	E4.5	35	[30, 44]	17.9387
230419_E450_3-4	E4.5	35	[30, 44]	27.9886
230419_E450_3-4	E4.5	35	[30, 44]	19.9542
230419_E450_3-4	E4.5	35	[30, 44]	23.2164
230419_E450_3-4	E4.5	35	[30, 44]	19.0307
230419_E450_3-4	E4.5	35	[30, 44]	14.5967
230419_E450_3-4	E4.5	35	[30, 44]	19.2206
230419_E450_3-4	E4.5	35	[30, 44]	18.6008
230419_E450_3-4	E4.5	35	[30, 44]	19.8305
230419_E450_3-4	E4.5	35	[30, 44]	18.4929
230419_E450_3-4	E4.5	35	[30, 44]	18.0789
230419_E450_3-4	E4.5	35	[30, 44]	15.8106
230419_E450_3-4	E4.5	35	[30, 44]	26.4752
230419_E450_3-4	E4.5	35	[30, 44]	15.7173
230419_E450_3-4	E4.5	35	[30, 44]	17.8658
230419_E450_3-4	E4.5	35	[30, 44]	16.9293
230419_E450_3-5	E4.5	38	[30, 44]	18.3994
230419_E450_3-5	E4.5	38	[30, 44]	17.6503
230419_E450_3-5	E4.5	38	[30, 44]	16.8478
230419_E450_3-5	E4.5	38	[30, 44]	18.5094
230419_E450_3-5	E4.5	38	[30, 44]	19.4073
230419_E450_3-5	E4.5	38	[30, 44]	16.7559
230419_E450_3-5	E4.5	38	[30, 44]	18.2583
230419_E450_3-5	E4.5	38	[30, 44]	16.0667
230419_E450_3-5	E4.5	38	[30, 44]	18.9305
230419_E450_3-5	E4.5	38	[30, 44]	20.2675
230419_E450_3-5	E4.5	38	[30, 44]	24.3642
230419_E450_3-5	E4.5	38	[30, 44]	20.9556
230419_E450_3-5	E4.5	38	[30, 44]	19.4153
230419_E450_3-5	E4.5	38	[30, 44]	17.7467
230419_E450_3-5	E4.5	38	[30, 44]	14.2222
230419_E450_3-5	E4.5	38	[30, 44]	14.0376
230419_E450_3-5	E4.5	38	[30, 44]	20.8769
230419_E450_3-5	E4.5	38	[30, 44]	16.4244
230419_E450_3-5	E4.5	38	[30, 44]	26.8754
230419_E450_3-5	E4.5	38	[30, 44]	16.3816
230419_E450_3-5	E4.5	38	[30, 44]	15.984
230419_E450_3-5	E4.5	38	[30, 44]	20.8507
230419_E450_3-5	E4.5	38	[30, 44]	16.0079
230419_E450_3-5	E4.5	38	[30, 44]	18.3947
230419_E450_3-5	E4.5	38	[30, 44]	16.8899
230419_E450_3-5	E4.5	38	[30, 44]	15.722
230419_E450_3-5	E4.5	38	[30, 44]	20.4889
230419_E450_3-5	E4.5	38	[30, 44]	21.3703
230419_E450_3-5	E4.5	38	[30, 44]	14.6773
230419_E450_3-5	E4.5	38	[30, 44]	20.2139
230419_E450_3-5	E4.5	38	[30, 44]	21.8703
230419_E450_3-5	E4.5	38	[30, 44]	16.4146
230419_E450_3-5	E4.5	38	[30, 44]	17.4159
230419_E450_3-5	E4.5	38	[30, 44]	16.0002
230419_E450_3-5	E4.5	38	[30, 44]	19.4548
230419_E450_3-5	E4.5	38	[30, 44]	21.0277
230419_E450_3-5	E4.5	38	[30, 44]	22.5459
230419_E450_3-5	E4.5	38	[30, 44]	15.2675
230527_E450_1-3	E4.5	43	[30, 44]	13.5689
230527_E450_1-3	E4.5	43	[30, 44]	20.4935
230527_E450_1-3	E4.5	43	[30, 44]	22.4907
230527_E450_1-3	E4.5	43	[30, 44]	16.7307
230527_E450_1-3	E4.5	43	[30, 44]	18.1003
230527_E450_1-3	E4.5	43	[30, 44]	15.5621
230527_E450_1-3	E4.5	43	[30, 44]	16.5016
230527_E450_1-3	E4.5	43	[30, 44]	24.0753
230527_E450_1-3	E4.5	43	[30, 44]	20.7972
230527_E450_1-3	E4.5	43	[30, 44]	16.5714
230527_E450_1-3	E4.5	43	[30, 44]	21.6396
230527_E450_1-3	E4.5	43	[30, 44]	16.9335
230527_E450_1-3	E4.5	43	[30, 44]	20.4754
230527_E450_1-3	E4.5	43	[30, 44]	17.7836
230527_E450_1-3	E4.5	43	[30, 44]	18.5012
230527_E450_1-3	E4.5	43	[30, 44]	22.1423
230527_E450_1-3	E4.5	43	[30, 44]	17.6319
230527_E450_1-3	E4.5	43	[30, 44]	14.8687
230527_E450_1-3	E4.5	43	[30, 44]	12.8829
230527_E450_1-3	E4.5	43	[30, 44]	20.4344
230527_E450_1-3	E4.5	43	[30, 44]	20.7751
230527_E450_1-3	E4.5	43	[30, 44]	12.3213
230527_E450_1-3	E4.5	43	[30, 44]	18.0546
230527_E450_1-3	E4.5	43	[30, 44]	23.796
230527_E450_1-3	E4.5	43	[30, 44]	14.1713
230527_E450_1-3	E4.5	43	[30, 44]	24.772
230527_E450_1-3	E4.5	43	[30, 44]	18.1258
230527_E450_1-3	E4.5	43	[30, 44]	12.1826
230527_E450_1-3	E4.5	43	[30, 44]	30.3775
230527_E450_1-3	E4.5	43	[30, 44]	17.5155
230527_E450_1-3	E4.5	43	[30, 44]	17.0177
230527_E450_1-3	E4.5	43	[30, 44]	18.1993
230527_E450_1-3	E4.5	43	[30, 44]	14.3528
230527_E450_1-3	E4.5	43	[30, 44]	23.4691
230527_E450_1-3	E4.5	43	[30, 44]	17.9624
230527_E450_1-3	E4.5	43	[30, 44]	18.3776
230527_E450_1-3	E4.5	43	[30, 44]	19.7494
230527_E450_1-3	E4.5	43	[30, 44]	18.1289
230527_E450_1-3	E4.5	43	[30, 44]	20.5035
230527_E450_1-3	E4.5	43	[30, 44]	23.3113
230527_E450_1-3	E4.5	43	[30, 44]	25.3041
230527_E450_1-3	E4.5	43	[30, 44]	16.0554
230527_E450_1-3	E4.5	43	[30, 44]	17.092
230527_E450_1-5	E4.5	41	[30, 44]	16.0817
230527_E450_1-5	E4.5	41	[30, 44]	22.4018
230527_E450_1-5	E4.5	41	[30, 44]	24.9174
230527_E450_1-5	E4.5	41	[30, 44]	25.0639
230527_E450_1-5	E4.5	41	[30, 44]	14.8584
230527_E450_1-5	E4.5	41	[30, 44]	26.5677
230527_E450_1-5	E4.5	41	[30, 44]	20.6298
230527_E450_1-5	E4.5	41	[30, 44]	18.6841
230527_E450_1-5	E4.5	41	[30, 44]	20.0801
230527_E450_1-5	E4.5	41	[30, 44]	16.9636
230527_E450_1-5	E4.5	41	[30, 44]	19.1307
230527_E450_1-5	E4.5	41	[30, 44]	17.7513
230527_E450_1-5	E4.5	41	[30, 44]	22.1909
230527_E450_1-5	E4.5	41	[30, 44]	25.3282
230527_E450_1-5	E4.5	41	[30, 44]	30.9317
230527_E450_1-5	E4.5	41	[30, 44]	20.6176
230527_E450_1-5	E4.5	41	[30, 44]	24.9733
230527_E450_1-5	E4.5	41	[30, 44]	14.995
230527_E450_1-5	E4.5	41	[30, 44]	23.2864
230527_E450_1-5	E4.5	41	[30, 44]	18.6014
230527_E450_1-5	E4.5	41	[30, 44]	20.7732
230527_E450_1-5	E4.5	41	[30, 44]	19.7898
230527_E450_1-5	E4.5	41	[30, 44]	20.0998
230527_E450_1-5	E4.5	41	[30, 44]	18.6897
230527_E450_1-5	E4.5	41	[30, 44]	29.2768
230527_E450_1-5	E4.5	41	[30, 44]	19.5727
230527_E450_1-5	E4.5	41	[30, 44]	22.8401
230527_E450_1-5	E4.5	41	[30, 44]	17.5072
230527_E450_1-5	E4.5	41	[30, 44]	20.4837
230527_E450_1-5	E4.5	41	[30, 44]	22.7913
230527_E450_1-5	E4.5	41	[30, 44]	21.4193
230527_E450_1-5	E4.5	41	[30, 44]	19.7508
230527_E450_1-5	E4.5	41	[30, 44]	17.7304
230527_E450_1-5	E4.5	41	[30, 44]	20.1365
230527_E450_1-5	E4.5	41	[30, 44]	18.3453
230527_E450_1-5	E4.5	41	[30, 44]	21.7438
230527_E450_1-5	E4.5	41	[30, 44]	15.5306
230527_E450_1-5	E4.5	41	[30, 44]	20.1616
230527_E450_1-5	E4.5	41	[30, 44]	19.5093
230527_E450_1-5	E4.5	41	[30, 44]	16.112
230527_E450_1-5	E4.5	41	[30, 44]	17.697
230527_E450_2-2	E4.5	33	[30, 44]	16.4437
230527_E450_2-2	E4.5	33	[30, 44]	17.7953
230527_E450_2-2	E4.5	33	[30, 44]	21.0765
230527_E450_2-2	E4.5	33	[30, 44]	21.7144
230527_E450_2-2	E4.5	33	[30, 44]	18.1231
230527_E450_2-2	E4.5	33	[30, 44]	20.0597
230527_E450_2-2	E4.5	33	[30, 44]	22.5577
230527_E450_2-2	E4.5	33	[30, 44]	26.6196
230527_E450_2-2	E4.5	33	[30, 44]	22.3665
230527_E450_2-2	E4.5	33	[30, 44]	22.9302
230527_E450_2-2	E4.5	33	[30, 44]	22.5062
230527_E450_2-2	E4.5	33	[30, 44]	20.3512
230527_E450_2-2	E4.5	33	[30, 44]	23.7666
230527_E450_2-2	E4.5	33	[30, 44]	19.5002
230527_E450_2-2	E4.5	33	[30, 44]	21.7826
230527_E450_2-2	E4.5	33	[30, 44]	19.4178
230527_E450_2-2	E4.5	33	[30, 44]	14.8406
230527_E450_2-2	E4.5	33	[30, 44]	21.0201
230527_E450_2-2	E4.5	33	[30, 44]	26.4116
230527_E450_2-2	E4.5	33	[30, 44]	20.5073
230527_E450_2-2	E4.5	33	[30, 44]	22.4369
230527_E450_2-2	E4.5	33	[30, 44]	21.5611
230527_E450_2-2	E4.5	33	[30, 44]	18.0184
230527_E450_2-2	E4.5	33	[30, 44]	20.6324
230527_E450_2-2	E4.5	33	[30, 44]	22.8398
230527_E450_2-2	E4.5	33	[30, 44]	19.3287
230527_E450_2-2	E4.5	33	[30, 44]	20.386
230527_E450_2-2	E4.5	33	[30, 44]	19.7149
230527_E450_2-2	E4.5	33	[30, 44]	18.3848
230527_E450_2-2	E4.5	33	[30, 44]	19.6317
230527_E450_2-2	E4.5	33	[30, 44]	21.7825
230527_E450_2-2	E4.5	33	[30, 44]	22.6629
230527_E450_2-2	E4.5	33	[30, 44]	17.8992
230527_E450_2-3	E4.5	39	[30, 44]	13.4575
230527_E450_2-3	E4.5	39	[30, 44]	18.4162
230527_E450_2-3	E4.5	39	[30, 44]	25.0699
230527_E450_2-3	E4.5	39	[30, 44]	19.5401
230527_E450_2-3	E4.5	39	[30, 44]	18.4275
230527_E450_2-3	E4.5	39	[30, 44]	16.1069
230527_E450_2-3	E4.5	39	[30, 44]	20.0252
230527_E450_2-3	E4.5	39	[30, 44]	19.2072
230527_E450_2-3	E4.5	39	[30, 44]	17.9609
230527_E450_2-3	E4.5	39	[30, 44]	19.1896
230527_E450_2-3	E4.5	39	[30, 44]	19.7391
230527_E450_2-3	E4.5	39	[30, 44]	21.2488
230527_E450_2-3	E4.5	39	[30, 44]	17.6748
230527_E450_2-3	E4.5	39	[30, 44]	18.1791
230527_E450_2-3	E4.5	39	[30, 44]	22.4022
230527_E450_2-3	E4.5	39	[30, 44]	20.4987
230527_E450_2-3	E4.5	39	[30, 44]	19.641
230527_E450_2-3	E4.5	39	[30, 44]	21.1602
230527_E450_2-3	E4.5	39	[30, 44]	15.4142
230527_E450_2-3	E4.5	39	[30, 44]	24.7789
230527_E450_2-3	E4.5	39	[30, 44]	18.5843
230527_E450_2-3	E4.5	39	[30, 44]	16.3814
230527_E450_2-3	E4.5	39	[30, 44]	17.4369
230527_E450_2-3	E4.5	39	[30, 44]	20.3661
230527_E450_2-3	E4.5	39	[30, 44]	18.1541
230527_E450_2-3	E4.5	39	[30, 44]	27.2856
230527_E450_2-3	E4.5	39	[30, 44]	18.0752
230527_E450_2-3	E4.5	39	[30, 44]	17.627
230527_E450_2-3	E4.5	39	[30, 44]	19.8795
230527_E450_2-3	E4.5	39	[30, 44]	15.8945
230527_E450_2-3	E4.5	39	[30, 44]	19.8657
230527_E450_2-3	E4.5	39	[30, 44]	18.4922
230527_E450_2-3	E4.5	39	[30, 44]	17.6518
230527_E450_2-3	E4.5	39	[30, 44]	18.36
230527_E450_2-3	E4.5	39	[30, 44]	21.7915
230527_E450_2-3	E4.5	39	[30, 44]	20.6181
230527_E450_2-3	E4.5	39	[30, 44]	18.6355
230527_E450_2-3	E4.5	39	[30, 44]	15.4328
230527_E450_2-3	E4.5	39	[30, 44]	17.8976
230527_E450_2-4	E4.5	30	[30, 44]	25.1234
230527_E450_2-4	E4.5	30	[30, 44]	20.4087
230527_E450_2-4	E4.5	30	[30, 44]	15.4912
230527_E450_2-4	E4.5	30	[30, 44]	17.5881
230527_E450_2-4	E4.5	30	[30, 44]	20.8125
230527_E450_2-4	E4.5	30	[30, 44]	16.0778
230527_E450_2-4	E4.5	30	[30, 44]	15.5088
230527_E450_2-4	E4.5	30	[30, 44]	15.8749
230527_E450_2-4	E4.5	30	[30, 44]	25.2168
230527_E450_2-4	E4.5	30	[30, 44]	16.8443
230527_E450_2-4	E4.5	30	[30, 44]	16.6507
230527_E450_2-4	E4.5	30	[30, 44]	16.1902
230527_E450_2-4	E4.5	30	[30, 44]	16.0722
230527_E450_2-4	E4.5	30	[30, 44]	22.5382
230527_E450_2-4	E4.5	30	[30, 44]	19.5843
230527_E450_2-4	E4.5	30	[30, 44]	18.4814
230527_E450_2-4	E4.5	30	[30, 44]	18.8102
230527_E450_2-4	E4.5	30	[30, 44]	19.5366
230527_E450_2-4	E4.5	30	[30, 44]	22.383
230527_E450_2-4	E4.5	30	[30, 44]	16.6787
230527_E450_2-4	E4.5	30	[30, 44]	16.5649
230527_E450_2-4	E4.5	30	[30, 44]	23.4801
230527_E450_2-4	E4.5	30	[30, 44]	24.257
230527_E450_2-4	E4.5	30	[30, 44]	19.4126
230527_E450_2-4	E4.5	30	[30, 44]	18.6357
230527_E450_2-4	E4.5	30	[30, 44]	19.1116
230527_E450_2-4	E4.5	30	[30, 44]	22.3213
230527_E450_2-4	E4.5	30	[30, 44]	22.4746
230527_E450_2-4	E4.5	30	[30, 44]	18.7353
230527_E450_2-4	E4.5	30	[30, 44]	16.5256
230527_E450_2-5	E4.5	39	[30, 44]	20.1298
230527_E450_2-5	E4.5	39	[30, 44]	20.9324
230527_E450_2-5	E4.5	39	[30, 44]	22.5054
230527_E450_2-5	E4.5	39	[30, 44]	19.3296
230527_E450_2-5	E4.5	39	[30, 44]	20.1856
230527_E450_2-5	E4.5	39	[30, 44]	19.2614
230527_E450_2-5	E4.5	39	[30, 44]	20.174
230527_E450_2-5	E4.5	39	[30, 44]	18.4186
230527_E450_2-5	E4.5	39	[30, 44]	22.8779
230527_E450_2-5	E4.5	39	[30, 44]	18.7022
230527_E450_2-5	E4.5	39	[30, 44]	23.0087
230527_E450_2-5	E4.5	39	[30, 44]	18.7559
230527_E450_2-5	E4.5	39	[30, 44]	21.5582
230527_E450_2-5	E4.5	39	[30, 44]	19.8913
230527_E450_2-5	E4.5	39	[30, 44]	18.9989
230527_E450_2-5	E4.5	39	[30, 44]	21.3155
230527_E450_2-5	E4.5	39	[30, 44]	18.3635
230527_E450_2-5	E4.5	39	[30, 44]	17.4849
230527_E450_2-5	E4.5	39	[30, 44]	16.3992
230527_E450_2-5	E4.5	39	[30, 44]	18.4923
230527_E450_2-5	E4.5	39	[30, 44]	20.0319
230527_E450_2-5	E4.5	39	[30, 44]	21.272
230527_E450_2-5	E4.5	39	[30, 44]	20.6451
230527_E450_2-5	E4.5	39	[30, 44]	22.8853
230527_E450_2-5	E4.5	39	[30, 44]	20.0346
230527_E450_2-5	E4.5	39	[30, 44]	25.059
230527_E450_2-5	E4.5	39	[30, 44]	19.7506
230527_E450_2-5	E4.5	39	[30, 44]	19.5923
230527_E450_2-5	E4.5	39	[30, 44]	15.7624
230527_E450_2-5	E4.5	39	[30, 44]	21.9329
230527_E450_2-5	E4.5	39	[30, 44]	19.5175
230527_E450_2-5	E4.5	39	[30, 44]	22.3538
230527_E450_2-5	E4.5	39	[30, 44]	17.4058
230527_E450_2-5	E4.5	39	[30, 44]	18.532
230527_E450_2-5	E4.5	39	[30, 44]	20.0066
230527_E450_2-5	E4.5	39	[30, 44]	20.9665
230527_E450_2-5	E4.5	39	[30, 44]	19.7014
230527_E450_2-5	E4.5	39	[30, 44]	23.1975
230527_E450_2-5	E4.5	39	[30, 44]	18.3043
230527_E450_2-7	E4.5	32	[30, 44]	19.2432
230527_E450_2-7	E4.5	32	[30, 44]	15.8423
230527_E450_2-7	E4.5	32	[30, 44]	17.0716
230527_E450_2-7	E4.5	32	[30, 44]	14.7149
230527_E450_2-7	E4.5	32	[30, 44]	24.5582
230527_E450_2-7	E4.5	32	[30, 44]	19.9469
230527_E450_2-7	E4.5	32	[30, 44]	17.1231
230527_E450_2-7	E4.5	32	[30, 44]	18.9991
230527_E450_2-7	E4.5	32	[30, 44]	17.5749
230527_E450_2-7	E4.5	32	[30, 44]	18.1406
230527_E450_2-7	E4.5	32	[30, 44]	19.6149
230527_E450_2-7	E4.5	32	[30, 44]	15.0057
230527_E450_2-7	E4.5	32	[30, 44]	20.2949
230527_E450_2-7	E4.5	32	[30, 44]	15.819
230527_E450_2-7	E4.5	32	[30, 44]	19.5641
230527_E450_2-7	E4.5	32	[30, 44]	25.752
230527_E450_2-7	E4.5	32	[30, 44]	18.092
230527_E450_2-7	E4.5	32	[30, 44]	16.1304
230527_E450_2-7	E4.5	32	[30, 44]	19.1505
230527_E450_2-7	E4.5	32	[30, 44]	19.6564
230527_E450_2-7	E4.5	32	[30, 44]	26.1331
230527_E450_2-7	E4.5	32	[30, 44]	22.8729
230527_E450_2-7	E4.5	32	[30, 44]	21.9512
230527_E450_2-7	E4.5	32	[30, 44]	19.321
230527_E450_2-7	E4.5	32	[30, 44]	19.3283
230527_E450_2-7	E4.5	32	[30, 44]	23.2549
230527_E450_2-7	E4.5	32	[30, 44]	20.5507
230527_E450_2-7	E4.5	32	[30, 44]	20.7107
230527_E450_2-7	E4.5	32	[30, 44]	16.2488
230527_E450_2-7	E4.5	32	[30, 44]	18.7612
230527_E450_2-7	E4.5	32	[30, 44]	26.4331
230527_E450_2-7	E4.5	32	[30, 44]	18.512
230527_E450_2-8	E4.5	40	[30, 44]	15.7351
230527_E450_2-8	E4.5	40	[30, 44]	16.8716
230527_E450_2-8	E4.5	40	[30, 44]	17.6099
230527_E450_2-8	E4.5	40	[30, 44]	18.8877
230527_E450_2-8	E4.5	40	[30, 44]	22.9181
230527_E450_2-8	E4.5	40	[30, 44]	20.6369
230527_E450_2-8	E4.5	40	[30, 44]	18.7808
230527_E450_2-8	E4.5	40	[30, 44]	18.0788
230527_E450_2-8	E4.5	40	[30, 44]	19.8937
230527_E450_2-8	E4.5	40	[30, 44]	14.5788
230527_E450_2-8	E4.5	40	[30, 44]	13.3781
230527_E450_2-8	E4.5	40	[30, 44]	20.148
230527_E450_2-8	E4.5	40	[30, 44]	20.2266
230527_E450_2-8	E4.5	40	[30, 44]	17.2377
230527_E450_2-8	E4.5	40	[30, 44]	17.9685
230527_E450_2-8	E4.5	40	[30, 44]	15.8195
230527_E450_2-8	E4.5	40	[30, 44]	23.1175
230527_E450_2-8	E4.5	40	[30, 44]	19.844
230527_E450_2-8	E4.5	40	[30, 44]	18.5072
230527_E450_2-8	E4.5	40	[30, 44]	20.8261
230527_E450_2-8	E4.5	40	[30, 44]	15.5305
230527_E450_2-8	E4.5	40	[30, 44]	16.7817
230527_E450_2-8	E4.5	40	[30, 44]	20.4652
230527_E450_2-8	E4.5	40	[30, 44]	16.1359
230527_E450_2-8	E4.5	40	[30, 44]	18.3894
230527_E450_2-8	E4.5	40	[30, 44]	17.2228
230527_E450_2-8	E4.5	40	[30, 44]	16.112
230527_E450_2-8	E4.5	40	[30, 44]	18.0436
230527_E450_2-8	E4.5	40	[30, 44]	17.4294
230527_E450_2-8	E4.5	40	[30, 44]	19.3179
230527_E450_2-8	E4.5	40	[30, 44]	15.2185
230527_E450_2-8	E4.5	40	[30, 44]	20.1404
230527_E450_2-8	E4.5	40	[30, 44]	22.4126
230527_E450_2-8	E4.5	40	[30, 44]	19.4517
230527_E450_2-8	E4.5	40	[30, 44]	17.3322
230527_E450_2-8	E4.5	40	[30, 44]	17.7887
230527_E450_2-8	E4.5	40	[30, 44]	19.6289
230527_E450_2-8	E4.5	40	[30, 44]	16.7561
230527_E450_2-8	E4.5	40	[30, 44]	19.3402
230527_E450_2-8	E4.5	40	[30, 44]	16.4332
230601_E500_2-8	E5.0	39	[30, 44]	18.8559
230601_E500_2-8	E5.0	39	[30, 44]	20.8433
230601_E500_2-8	E5.0	39	[30, 44]	25.7869
230601_E500_2-8	E5.0	39	[30, 44]	19.2252
230601_E500_2-8	E5.0	39	[30, 44]	20.5317
230601_E500_2-8	E5.0	39	[30, 44]	19.3546
230601_E500_2-8	E5.0	39	[30, 44]	17.0085
230601_E500_2-8	E5.0	39	[30, 44]	21.5325
230601_E500_2-8	E5.0	39	[30, 44]	18.7457
230601_E500_2-8	E5.0	39	[30, 44]	23.7869
230601_E500_2-8	E5.0	39	[30, 44]	18.1958
230601_E500_2-8	E5.0	39	[30, 44]	18.621
230601_E500_2-8	E5.0	39	[30, 44]	15.8201
230601_E500_2-8	E5.0	39	[30, 44]	21.9096
230601_E500_2-8	E5.0	39	[30, 44]	20.6342
230601_E500_2-8	E5.0	39	[30, 44]	20.1228
230601_E500_2-8	E5.0	39	[30, 44]	19.3385
230601_E500_2-8	E5.0	39	[30, 44]	16.0523
230601_E500_2-8	E5.0	39	[30, 44]	17.4635
230601_E500_2-8	E5.0	39	[30, 44]	17.6696
230601_E500_2-8	E5.0	39	[30, 44]	16.4086
230601_E500_2-8	E5.0	39	[30, 44]	15.2333
230601_E500_2-8	E5.0	39	[30, 44]	16.2038
230601_E500_2-8	E5.0	39	[30, 44]	18.0071
230601_E500_2-8	E5.0	39	[30, 44]	26.1352
230601_E500_2-8	E5.0	39	[30, 44]	17.6361
230601_E500_2-8	E5.0	39	[30, 44]	22.7359
230601_E500_2-8	E5.0	39	[30, 44]	22.6759
230601_E500_2-8	E5.0	39	[30, 44]	21.6027
230601_E500_2-8	E5.0	39	[30, 44]	22.0297
230601_E500_2-8	E5.0	39	[30, 44]	19.6801
230601_E500_2-8	E5.0	39	[30, 44]	15.8988
230601_E500_2-8	E5.0	39	[30, 44]	20.0763
230601_E500_2-8	E5.0	39	[30, 44]	23.6765
230601_E500_2-8	E5.0	39	[30, 44]	19.9959
230601_E500_2-8	E5.0	39	[30, 44]	14.529
230601_E500_2-8	E5.0	39	[30, 44]	16.4442
230601_E500_2-8	E5.0	39	[30, 44]	19.2939
230601_E500_2-8	E5.0	39	[30, 44]	19.2477
230622_E475_1-3	E4.75	41	[30, 44]	18.3625
230622_E475_1-3	E4.75	41	[30, 44]	18.4832
230622_E475_1-3	E4.75	41	[30, 44]	19.3417
230622_E475_1-3	E4.75	41	[30, 44]	18.1122
230622_E475_1-3	E4.75	41	[30, 44]	27.6925
230622_E475_1-3	E4.75	41	[30, 44]	17.8971
230622_E475_1-3	E4.75	41	[30, 44]	16.4812
230622_E475_1-3	E4.75	41	[30, 44]	19.4592
230622_E475_1-3	E4.75	41	[30, 44]	19.4714
230622_E475_1-3	E4.75	41	[30, 44]	21.8219
230622_E475_1-3	E4.75	41	[30, 44]	18.6685
230622_E475_1-3	E4.75	41	[30, 44]	22.9184
230622_E475_1-3	E4.75	41	[30, 44]	21.8492
230622_E475_1-3	E4.75	41	[30, 44]	18.1275
230622_E475_1-3	E4.75	41	[30, 44]	18.9886
230622_E475_1-3	E4.75	41	[30, 44]	17.6183
230622_E475_1-3	E4.75	41	[30, 44]	27.492
230622_E475_1-3	E4.75	41	[30, 44]	21.9201
230622_E475_1-3	E4.75	41	[30, 44]	21.0533
230622_E475_1-3	E4.75	41	[30, 44]	24.0326
230622_E475_1-3	E4.75	41	[30, 44]	24.8614
230622_E475_1-3	E4.75	41	[30, 44]	20.0889
230622_E475_1-3	E4.75	41	[30, 44]	18.264
230622_E475_1-3	E4.75	41	[30, 44]	18.0235
230622_E475_1-3	E4.75	41	[30, 44]	18.0539
230622_E475_1-3	E4.75	41	[30, 44]	14.536
230622_E475_1-3	E4.75	41	[30, 44]	21.3725
230622_E475_1-3	E4.75	41	[30, 44]	28.7989
230622_E475_1-3	E4.75	41	[30, 44]	17.4099
230622_E475_1-3	E4.75	41	[30, 44]	17.173
230622_E475_1-3	E4.75	41	[30, 44]	15.6816
230622_E475_1-3	E4.75	41	[30, 44]	24.2153
230622_E475_1-3	E4.75	41	[30, 44]	28.3139
230622_E475_1-3	E4.75	41	[30, 44]	22.4431
230622_E475_1-3	E4.75	41	[30, 44]	13.8521
230622_E475_1-3	E4.75	41	[30, 44]	24.4592
230622_E475_1-3	E4.75	41	[30, 44]	19.9631
230622_E475_1-3	E4.75	41	[30, 44]	23.0383
230622_E475_1-3	E4.75	41	[30, 44]	18.0901
230622_E475_1-3	E4.75	41	[30, 44]	20.9706
230622_E475_1-3	E4.75	41	[30, 44]	18.517
230622_E475_2-1	E4.75	44	[30, 44]	18.3039
230622_E475_2-1	E4.75	44	[30, 44]	22.769
230622_E475_2-1	E4.75	44	[30, 44]	18.1899
230622_E475_2-1	E4.75	44	[30, 44]	17.7896
230622_E475_2-1	E4.75	44	[30, 44]	17.086
230622_E475_2-1	E4.75	44	[30, 44]	21.0558
230622_E475_2-1	E4.75	44	[30, 44]	28.1959
230622_E475_2-1	E4.75	44	[30, 44]	16.987
230622_E475_2-1	E4.75	44	[30, 44]	26.6327
230622_E475_2-1	E4.75	44	[30, 44]	20.4943
230622_E475_2-1	E4.75	44	[30, 44]	22.2852
230622_E475_2-1	E4.75	44	[30, 44]	20.6426
230622_E475_2-1	E4.75	44	[30, 44]	18.8969
230622_E475_2-1	E4.75	44	[30, 44]	23.175
230622_E475_2-1	E4.75	44	[30, 44]	21.6213
230622_E475_2-1	E4.75	44	[30, 44]	19.928
230622_E475_2-1	E4.75	44	[30, 44]	16.4887
230622_E475_2-1	E4.75	44	[30, 44]	18.2055
230622_E475_2-1	E4.75	44	[30, 44]	26.3747
230622_E475_2-1	E4.75	44	[30, 44]	20.8852
230622_E475_2-1	E4.75	44	[30, 44]	19.7479
230622_E475_2-1	E4.75	44	[30, 44]	28.6131
230622_E475_2-1	E4.75	44	[30, 44]	18.6541
230622_E475_2-1	E4.75	44	[30, 44]	37.4558
230622_E475_2-1	E4.75	44	[30, 44]	20.6104
230622_E475_2-1	E4.75	44	[30, 44]	20.5096
230622_E475_2-1	E4.75	44	[30, 44]	23.0633
230622_E475_2-1	E4.75	44	[30, 44]	24.5872
230622_E475_2-1	E4.75	44	[30, 44]	32.0223
230622_E475_2-1	E4.75	44	[30, 44]	16.7594
230622_E475_2-1	E4.75	44	[30, 44]	22.1455
230622_E475_2-1	E4.75	44	[30, 44]	22.8923
230622_E475_2-1	E4.75	44	[30, 44]	20.4476
230622_E475_2-1	E4.75	44	[30, 44]	20.1991
230622_E475_2-1	E4.75	44	[30, 44]	23.3358
230622_E475_2-1	E4.75	44	[30, 44]	16.5288
230622_E475_2-1	E4.75	44	[30, 44]	28.9716
230622_E475_2-1	E4.75	44	[30, 44]	21.6271
230622_E475_2-1	E4.75	44	[30, 44]	20.7742
230622_E475_2-1	E4.75	44	[30, 44]	23.6837
230622_E475_2-1	E4.75	44	[30, 44]	19.1721
230622_E475_2-1	E4.75	44	[30, 44]	22.0842
230622_E475_2-1	E4.75	44	[30, 44]	22.1018
230622_E475_2-1	E4.75	44	[30, 44]	17.8422
230622_E475_2-5	E4.75	40	[30, 44]	17.3398
230622_E475_2-5	E4.75	40	[30, 44]	18.8393
230622_E475_2-5	E4.75	40	[30, 44]	18.565
230622_E475_2-5	E4.75	40	[30, 44]	19.3904
230622_E475_2-5	E4.75	40	[30, 44]	19.3153
230622_E475_2-5	E4.75	40	[30, 44]	21.9759
230622_E475_2-5	E4.75	40	[30, 44]	18.9295
230622_E475_2-5	E4.75	40	[30, 44]	19.1181
230622_E475_2-5	E4.75	40	[30, 44]	15.5664
230622_E475_2-5	E4.75	40	[30, 44]	19.844
230622_E475_2-5	E4.75	40	[30, 44]	21.6626
230622_E475_2-5	E4.75	40	[30, 44]	18.6612
230622_E475_2-5	E4.75	40	[30, 44]	22.2809
230622_E475_2-5	E4.75	40	[30, 44]	16.2753
230622_E475_2-5	E4.75	40	[30, 44]	17.3448
230622_E475_2-5	E4.75	40	[30, 44]	21.3747
230622_E475_2-5	E4.75	40	[30, 44]	20.8279
230622_E475_2-5	E4.75	40	[30, 44]	17.0364
230622_E475_2-5	E4.75	40	[30, 44]	16.5727
230622_E475_2-5	E4.75	40	[30, 44]	17.8697
230622_E475_2-5	E4.75	40	[30, 44]	20.7785
230622_E475_2-5	E4.75	40	[30, 44]	21.6632
230622_E475_2-5	E4.75	40	[30, 44]	19.1574
230622_E475_2-5	E4.75	40	[30, 44]	18.3239
230622_E475_2-5	E4.75	40	[30, 44]	16.1585
230622_E475_2-5	E4.75	40	[30, 44]	16.3357
230622_E475_2-5	E4.75	40	[30, 44]	26.9828
230622_E475_2-5	E4.75	40	[30, 44]	20.7215
230622_E475_2-5	E4.75	40	[30, 44]	19.4882
230622_E475_2-5	E4.75	40	[30, 44]	17.7024
230622_E475_2-5	E4.75	40	[30, 44]	17.2727
230622_E475_2-5	E4.75	40	[30, 44]	17.8067
230622_E475_2-5	E4.75	40	[30, 44]	18.5598
230622_E475_2-5	E4.75	40	[30, 44]	17.5557
230622_E475_2-5	E4.75	40	[30, 44]	17.662
230622_E475_2-5	E4.75	40	[30, 44]	16.7296
230622_E475_2-5	E4.75	40	[30, 44]	18.8174
230622_E475_2-5	E4.75	40	[30, 44]	19.1369
230622_E475_2-5	E4.75	40	[30, 44]	20.26
230622_E475_2-5	E4.75	40	[30, 44]	21.1033
230622_E475_3-3	E4.75	40	[30, 44]	22.9523
230622_E475_3-3	E4.75	40	[30, 44]	24.9365
230622_E475_3-3	E4.75	40	[30, 44]	21.3857
230622_E475_3-3	E4.75	40	[30, 44]	18.8156
230622_E475_3-3	E4.75	40	[30, 44]	19.4399
230622_E475_3-3	E4.75	40	[30, 44]	19.9242
230622_E475_3-3	E4.75	40	[30, 44]	20.1118
230622_E475_3-3	E4.75	40	[30, 44]	16.2189
230622_E475_3-3	E4.75	40	[30, 44]	16.529
230622_E475_3-3	E4.75	40	[30, 44]	16.0706
230622_E475_3-3	E4.75	40	[30, 44]	16.7232
230622_E475_3-3	E4.75	40	[30, 44]	18.8874
230622_E475_3-3	E4.75	40	[30, 44]	18.225
230622_E475_3-3	E4.75	40	[30, 44]	16.0303
230622_E475_3-3	E4.75	40	[30, 44]	20.4971
230622_E475_3-3	E4.75	40	[30, 44]	20.5435
230622_E475_3-3	E4.75	40	[30, 44]	18.3416
230622_E475_3-3	E4.75	40	[30, 44]	21.8892
230622_E475_3-3	E4.75	40	[30, 44]	18.7853
230622_E475_3-3	E4.75	40	[30, 44]	19.7062
230622_E475_3-3	E4.75	40	[30, 44]	19.2664
230622_E475_3-3	E4.75	40	[30, 44]	19.4428
230622_E475_3-3	E4.75	40	[30, 44]	18.3312
230622_E475_3-3	E4.75	40	[30, 44]	23.8187
230622_E475_3-3	E4.75	40	[30, 44]	13.8316
230622_E475_3-3	E4.75	40	[30, 44]	20.8025
230622_E475_3-3	E4.75	40	[30, 44]	18.3543
230622_E475_3-3	E4.75	40	[30, 44]	21.6004
230622_E475_3-3	E4.75	40	[30, 44]	19.973
230622_E475_3-3	E4.75	40	[30, 44]	20.5774
230622_E475_3-3	E4.75	40	[30, 44]	16.1121
230622_E475_3-3	E4.75	40	[30, 44]	23.4001
230622_E475_3-3	E4.75	40	[30, 44]	21.1057
230622_E475_3-3	E4.75	40	[30, 44]	19.0894
230622_E475_3-3	E4.75	40	[30, 44]	17.3574
230622_E475_3-3	E4.75	40	[30, 44]	24.9511
230622_E475_3-3	E4.75	40	[30, 44]	21.0094
230622_E475_3-3	E4.75	40	[30, 44]	16.6168
230622_E475_3-3	E4.75	40	[30, 44]	18.8718
230622_E475_3-3	E4.75	40	[30, 44]	15.2559
230622_E475_3-5	E4.75	42	[30, 44]	22.0133
230622_E475_3-5	E4.75	42	[30, 44]	20.2375
230622_E475_3-5	E4.75	42	[30, 44]	20.9804
230622_E475_3-5	E4.75	42	[30, 44]	24.9139
230622_E475_3-5	E4.75	42	[30, 44]	22.5004
230622_E475_3-5	E4.75	42	[30, 44]	18.5894
230622_E475_3-5	E4.75	42	[30, 44]	18.5816
230622_E475_3-5	E4.75	42	[30, 44]	20.3291
230622_E475_3-5	E4.75	42	[30, 44]	20.7235
230622_E475_3-5	E4.75	42	[30, 44]	21.6639
230622_E475_3-5	E4.75	42	[30, 44]	19.0755
230622_E475_3-5	E4.75	42	[30, 44]	21.495
230622_E475_3-5	E4.75	42	[30, 44]	17.6121
230622_E475_3-5	E4.75	42	[30, 44]	18.263
230622_E475_3-5	E4.75	42	[30, 44]	19.9722
230622_E475_3-5	E4.75	42	[30, 44]	20.0315
230622_E475_3-5	E4.75	42	[30, 44]	19.8523
230622_E475_3-5	E4.75	42	[30, 44]	18.9723
230622_E475_3-5	E4.75	42	[30, 44]	19.8355
230622_E475_3-5	E4.75	42	[30, 44]	17.0526
230622_E475_3-5	E4.75	42	[30, 44]	15.6093
230622_E475_3-5	E4.75	42	[30, 44]	22.6847
230622_E475_3-5	E4.75	42	[30, 44]	19.2802
230622_E475_3-5	E4.75	42	[30, 44]	19.8972
230622_E475_3-5	E4.75	42	[30, 44]	22.7125
230622_E475_3-5	E4.75	42	[30, 44]	23.7258
230622_E475_3-5	E4.75	42	[30, 44]	16.7922
230622_E475_3-5	E4.75	42	[30, 44]	21.3854
230622_E475_3-5	E4.75	42	[30, 44]	18.5924
230622_E475_3-5	E4.75	42	[30, 44]	16.4483
230622_E475_3-5	E4.75	42	[30, 44]	20.1161
230622_E475_3-5	E4.75	42	[30, 44]	24.3055
230622_E475_3-5	E4.75	42	[30, 44]	18.1067
230622_E475_3-5	E4.75	42	[30, 44]	18.9825
230622_E475_3-5	E4.75	42	[30, 44]	18.5848
230622_E475_3-5	E4.75	42	[30, 44]	23.5961
230622_E475_3-5	E4.75	42	[30, 44]	15.9197
230622_E475_3-5	E4.75	42	[30, 44]	20.2892
230622_E475_3-5	E4.75	42	[30, 44]	18.4501
230622_E475_3-5	E4.75	42	[30, 44]	22.7078
230622_E475_3-5	E4.75	42	[30, 44]	12.8076
230622_E475_3-5	E4.75	42	[30, 44]	17.276
230727_E425_1-1	E4.25	37	[30, 44]	19.3138
230727_E425_1-1	E4.25	37	[30, 44]	19.8715
230727_E425_1-1	E4.25	37	[30, 44]	16.3732
230727_E425_1-1	E4.25	37	[30, 44]	18.4405
230727_E425_1-1	E4.25	37	[30, 44]	18.0823
230727_E425_1-1	E4.25	37	[30, 44]	19.3689
230727_E425_1-1	E4.25	37	[30, 44]	16.8266
230727_E425_1-1	E4.25	37	[30, 44]	17.718
230727_E425_1-1	E4.25	37	[30, 44]	16.3297
230727_E425_1-1	E4.25	37	[30, 44]	15.0763
230727_E425_1-1	E4.25	37	[30, 44]	22.3193
230727_E425_1-1	E4.25	37	[30, 44]	15.1944
230727_E425_1-1	E4.25	37	[30, 44]	15.9029
230727_E425_1-1	E4.25	37	[30, 44]	21.2904
230727_E425_1-1	E4.25	37	[30, 44]	15.1131
230727_E425_1-1	E4.25	37	[30, 44]	17.804
230727_E425_1-1	E4.25	37	[30, 44]	16.6079
230727_E425_1-1	E4.25	37	[30, 44]	15.1413
230727_E425_1-1	E4.25	37	[30, 44]	15.0381
230727_E425_1-1	E4.25	37	[30, 44]	16.2067
230727_E425_1-1	E4.25	37	[30, 44]	18.1351
230727_E425_1-1	E4.25	37	[30, 44]	16.7246
230727_E425_1-1	E4.25	37	[30, 44]	14.7403
230727_E425_1-1	E4.25	37	[30, 44]	14.4174
230727_E425_1-1	E4.25	37	[30, 44]	17.8359
230727_E425_1-1	E4.25	37	[30, 44]	17.667
230727_E425_1-1	E4.25	37	[30, 44]	16.1143
230727_E425_1-1	E4.25	37	[30, 44]	18.6472
230727_E425_1-1	E4.25	37	[30, 44]	16.9728
230727_E425_1-1	E4.25	37	[30, 44]	22.7861
230727_E425_1-1	E4.25	37	[30, 44]	20.7354
230727_E425_1-1	E4.25	37	[30, 44]	20.2102
230727_E425_1-1	E4.25	37	[30, 44]	15.9059
230727_E425_1-1	E4.25	37	[30, 44]	22.357
230727_E425_1-1	E4.25	37	[30, 44]	13.6945
230727_E425_1-1	E4.25	37	[30, 44]	18.3681
230727_E425_1-1	E4.25	37	[30, 44]	19.5348
230727_E425_1-13	E4.25	31	[30, 44]	16.4783
230727_E425_1-13	E4.25	31	[30, 44]	16.0963
230727_E425_1-13	E4.25	31	[30, 44]	15.8852
230727_E425_1-13	E4.25	31	[30, 44]	17.3027
230727_E425_1-13	E4.25	31	[30, 44]	16.5609
230727_E425_1-13	E4.25	31	[30, 44]	18.2395
230727_E425_1-13	E4.25	31	[30, 44]	16.8951
230727_E425_1-13	E4.25	31	[30, 44]	15.1115
230727_E425_1-13	E4.25	31	[30, 44]	18.2873
230727_E425_1-13	E4.25	31	[30, 44]	22.747
230727_E425_1-13	E4.25	31	[30, 44]	16.423
230727_E425_1-13	E4.25	31	[30, 44]	17.1278
230727_E425_1-13	E4.25	31	[30, 44]	21.1433
230727_E425_1-13	E4.25	31	[30, 44]	19.4466
230727_E425_1-13	E4.25	31	[30, 44]	16.9111
230727_E425_1-13	E4.25	31	[30, 44]	14.0541
230727_E425_1-13	E4.25	31	[30, 44]	15.0728
230727_E425_1-13	E4.25	31	[30, 44]	16.5437
230727_E425_1-13	E4.25	31	[30, 44]	21.204
230727_E425_1-13	E4.25	31	[30, 44]	16.1063
230727_E425_1-13	E4.25	31	[30, 44]	13.9063
230727_E425_1-13	E4.25	31	[30, 44]	14.3812
230727_E425_1-13	E4.25	31	[30, 44]	19.6319
230727_E425_1-13	E4.25	31	[30, 44]	16.7839
230727_E425_1-13	E4.25	31	[30, 44]	17.0556
230727_E425_1-13	E4.25	31	[30, 44]	16.8143
230727_E425_1-13	E4.25	31	[30, 44]	20.421
230727_E425_1-13	E4.25	31	[30, 44]	17.867
230727_E425_1-13	E4.25	31	[30, 44]	17.1838
230727_E425_1-13	E4.25	31	[30, 44]	18.7381
230727_E425_1-14	E4.25	34	[30, 44]	17.6028
230727_E425_1-14	E4.25	34	[30, 44]	13.8062
230727_E425_1-14	E4.25	34	[30, 44]	17.0565
230727_E425_1-14	E4.25	34	[30, 44]	17.8705
230727_E425_1-14	E4.25	34	[30, 44]	23.7244
230727_E425_1-14	E4.25	34	[30, 44]	18.9689
230727_E425_1-14	E4.25	34	[30, 44]	18.8596
230727_E425_1-14	E4.25	34	[30, 44]	14.1874
230727_E425_1-14	E4.25	34	[30, 44]	18.4153
230727_E425_1-14	E4.25	34	[30, 44]	19.4351
230727_E425_1-14	E4.25	34	[30, 44]	18.7721
230727_E425_1-14	E4.25	34	[30, 44]	20.3866
230727_E425_1-14	E4.25	34	[30, 44]	14.5652
230727_E425_1-14	E4.25	34	[30, 44]	15.9852
230727_E425_1-14	E4.25	34	[30, 44]	18.2878
230727_E425_1-14	E4.25	34	[30, 44]	20.4061
230727_E425_1-14	E4.25	34	[30, 44]	19.7527
230727_E425_1-14	E4.25	34	[30, 44]	14.6184
230727_E425_1-14	E4.25	34	[30, 44]	15.7971
230727_E425_1-14	E4.25	34	[30, 44]	18.5632
230727_E425_1-14	E4.25	34	[30, 44]	17.9415
230727_E425_1-14	E4.25	34	[30, 44]	16.6319
230727_E425_1-14	E4.25	34	[30, 44]	19.3641
230727_E425_1-14	E4.25	34	[30, 44]	15.0912
230727_E425_1-14	E4.25	34	[30, 44]	23.1906
230727_E425_1-14	E4.25	34	[30, 44]	14.22
230727_E425_1-14	E4.25	34	[30, 44]	16.3536
230727_E425_1-14	E4.25	34	[30, 44]	24.2072
230727_E425_1-14	E4.25	34	[30, 44]	15.793
230727_E425_1-14	E4.25	34	[30, 44]	20.8717
230727_E425_1-14	E4.25	34	[30, 44]	18.404
230727_E425_1-14	E4.25	34	[30, 44]	18.5886
230727_E425_1-14	E4.25	34	[30, 44]	20.0093
230727_E425_1-14	E4.25	34	[30, 44]	16.4038
230727_E425_1-16	E4.25	32	[30, 44]	22.2236
230727_E425_1-16	E4.25	32	[30, 44]	17.9039
230727_E425_1-16	E4.25	32	[30, 44]	14.7978
230727_E425_1-16	E4.25	32	[30, 44]	18.7563
230727_E425_1-16	E4.25	32	[30, 44]	16.0436
230727_E425_1-16	E4.25	32	[30, 44]	19.0713
230727_E425_1-16	E4.25	32	[30, 44]	28.0227
230727_E425_1-16	E4.25	32	[30, 44]	13.9821
230727_E425_1-16	E4.25	32	[30, 44]	17.2301
230727_E425_1-16	E4.25	32	[30, 44]	18.2581
230727_E425_1-16	E4.25	32	[30, 44]	20.8476
230727_E425_1-16	E4.25	32	[30, 44]	16.3873
230727_E425_1-16	E4.25	32	[30, 44]	14.3039
230727_E425_1-16	E4.25	32	[30, 44]	15.9819
230727_E425_1-16	E4.25	32	[30, 44]	13.7939
230727_E425_1-16	E4.25	32	[30, 44]	20.3505
230727_E425_1-16	E4.25	32	[30, 44]	15.0317
230727_E425_1-16	E4.25	32	[30, 44]	17.539
230727_E425_1-16	E4.25	32	[30, 44]	20.0789
230727_E425_1-16	E4.25	32	[30, 44]	14.5734
230727_E425_1-16	E4.25	32	[30, 44]	25.4362
230727_E425_1-16	E4.25	32	[30, 44]	17.8012
230727_E425_1-16	E4.25	32	[30, 44]	14.58
230727_E425_1-16	E4.25	32	[30, 44]	17.0155
230727_E425_1-16	E4.25	32	[30, 44]	15.4538
230727_E425_1-16	E4.25	32	[30, 44]	17.4597
230727_E425_1-16	E4.25	32	[30, 44]	21.026
230727_E425_1-16	E4.25	32	[30, 44]	16.5925
230727_E425_1-16	E4.25	32	[30, 44]	15.1535
230727_E425_1-16	E4.25	32	[30, 44]	19.6367
230727_E425_1-16	E4.25	32	[30, 44]	19.4747
230727_E425_1-16	E4.25	32	[30, 44]	17.9104
230727_E425_1-19	E4.25	31	[30, 44]	19.065
230727_E425_1-19	E4.25	31	[30, 44]	16.2412
230727_E425_1-19	E4.25	31	[30, 44]	18.6255
230727_E425_1-19	E4.25	31	[30, 44]	17.8918
230727_E425_1-19	E4.25	31	[30, 44]	18.7333
230727_E425_1-19	E4.25	31	[30, 44]	26.483
230727_E425_1-19	E4.25	31	[30, 44]	17.9044
230727_E425_1-19	E4.25	31	[30, 44]	16.09
230727_E425_1-19	E4.25	31	[30, 44]	19.5043
230727_E425_1-19	E4.25	31	[30, 44]	20.5049
230727_E425_1-19	E4.25	31	[30, 44]	16.302
230727_E425_1-19	E4.25	31	[30, 44]	20.5022
230727_E425_1-19	E4.25	31	[30, 44]	23.5173
230727_E425_1-19	E4.25	31	[30, 44]	21.261
230727_E425_1-19	E4.25	31	[30, 44]	17.266
230727_E425_1-19	E4.25	31	[30, 44]	20.8552
230727_E425_1-19	E4.25	31	[30, 44]	18.2557
230727_E425_1-19	E4.25	31	[30, 44]	21.4081
230727_E425_1-19	E4.25	31	[30, 44]	17.7411
230727_E425_1-19	E4.25	31	[30, 44]	17.5095
230727_E425_1-19	E4.25	31	[30, 44]	15.3464
230727_E425_1-19	E4.25	31	[30, 44]	15.5861
230727_E425_1-19	E4.25	31	[30, 44]	17.9741
230727_E425_1-19	E4.25	31	[30, 44]	20.0183
230727_E425_1-19	E4.25	31	[30, 44]	17.7543
230727_E425_1-19	E4.25	31	[30, 44]	17.0716
230727_E425_1-19	E4.25	31	[30, 44]	16.9496
230727_E425_1-19	E4.25	31	[30, 44]	18.2892
230727_E425_1-19	E4.25	31	[30, 44]	18.8176
230727_E425_1-19	E4.25	31	[30, 44]	14.9498
230727_E425_1-19	E4.25	31	[30, 44]	14.6176
230727_E425_1-2	E4.25	33	[30, 44]	16.5035
230727_E425_1-2	E4.25	33	[30, 44]	16.2162
230727_E425_1-2	E4.25	33	[30, 44]	16.8296
230727_E425_1-2	E4.25	33	[30, 44]	18.1884
230727_E425_1-2	E4.25	33	[30, 44]	13.0719
230727_E425_1-2	E4.25	33	[30, 44]	16.47
230727_E425_1-2	E4.25	33	[30, 44]	16.5175
230727_E425_1-2	E4.25	33	[30, 44]	16.353
230727_E425_1-2	E4.25	33	[30, 44]	16.6145
230727_E425_1-2	E4.25	33	[30, 44]	20.277
230727_E425_1-2	E4.25	33	[30, 44]	16.0578
230727_E425_1-2	E4.25	33	[30, 44]	19.848
230727_E425_1-2	E4.25	33	[30, 44]	16.7567
230727_E425_1-2	E4.25	33	[30, 44]	15.2544
230727_E425_1-2	E4.25	33	[30, 44]	22.6254
230727_E425_1-2	E4.25	33	[30, 44]	17.9607
230727_E425_1-2	E4.25	33	[30, 44]	14.8974
230727_E425_1-2	E4.25	33	[30, 44]	18.3863
230727_E425_1-2	E4.25	33	[30, 44]	18.5973
230727_E425_1-2	E4.25	33	[30, 44]	17.776
230727_E425_1-2	E4.25	33	[30, 44]	18.4023
230727_E425_1-2	E4.25	33	[30, 44]	18.2688
230727_E425_1-2	E4.25	33	[30, 44]	19.5463
230727_E425_1-2	E4.25	33	[30, 44]	15.0277
230727_E425_1-2	E4.25	33	[30, 44]	15.0817
230727_E425_1-2	E4.25	33	[30, 44]	15.3393
230727_E425_1-2	E4.25	33	[30, 44]	15.0967
230727_E425_1-2	E4.25	33	[30, 44]	17.2825
230727_E425_1-2	E4.25	33	[30, 44]	18.982
230727_E425_1-2	E4.25	33	[30, 44]	17.3965
230727_E425_1-9	E4.25	32	[30, 44]	17.1892
230727_E425_1-9	E4.25	32	[30, 44]	27.1301
230727_E425_1-9	E4.25	32	[30, 44]	17.882
230727_E425_1-9	E4.25	32	[30, 44]	21.082
230727_E425_1-9	E4.25	32	[30, 44]	21.4205
230727_E425_1-9	E4.25	32	[30, 44]	19.5189
230727_E425_1-9	E4.25	32	[30, 44]	17.6466
230727_E425_1-9	E4.25	32	[30, 44]	17.8673
230727_E425_1-9	E4.25	32	[30, 44]	21.4942
230727_E425_1-9	E4.25	32	[30, 44]	20.8257
230727_E425_1-9	E4.25	32	[30, 44]	18.5628
230727_E425_1-9	E4.25	32	[30, 44]	17.4117
230727_E425_1-9	E4.25	32	[30, 44]	18.7761
230727_E425_1-9	E4.25	32	[30, 44]	20.5013
230727_E425_1-9	E4.25	32	[30, 44]	16.6135
230727_E425_1-9	E4.25	32	[30, 44]	17.2773
230727_E425_1-9	E4.25	32	[30, 44]	21.2976
230727_E425_1-9	E4.25	32	[30, 44]	18.0009
230727_E425_1-9	E4.25	32	[30, 44]	20.819
230727_E425_1-9	E4.25	32	[30, 44]	18.3927
230727_E425_1-9	E4.25	32	[30, 44]	18.4823
230727_E425_1-9	E4.25	32	[30, 44]	20.4749
230727_E425_1-9	E4.25	32	[30, 44]	13.3205
230727_E425_1-9	E4.25	32	[30, 44]	20.7784
230727_E425_1-9	E4.25	32	[30, 44]	20.7107
230727_E425_1-9	E4.25	32	[30, 44]	22.3141
230727_E425_1-9	E4.25	32	[30, 44]	24.0074
230727_E425_1-9	E4.25	32	[30, 44]	17.7863
230727_E425_1-9	E4.25	32	[30, 44]	16.9532
230727_E425_1-9	E4.25	32	[30, 44]	22.3358
230727_E425_1-9	E4.25	32	[30, 44]	14.0488
230727_E425_1-9	E4.25	32	[30, 44]	14.4828
230731_E425_1-12	E4.25	30	[30, 44]	13.8127
230731_E425_1-12	E4.25	30	[30, 44]	14.8677
230731_E425_1-12	E4.25	30	[30, 44]	14.0477
230731_E425_1-12	E4.25	30	[30, 44]	16.4654
230731_E425_1-12	E4.25	30	[30, 44]	22.4571
230731_E425_1-12	E4.25	30	[30, 44]	17.7074
230731_E425_1-12	E4.25	30	[30, 44]	16.7842
230731_E425_1-12	E4.25	30	[30, 44]	15.9481
230731_E425_1-12	E4.25	30	[30, 44]	17.6061
230731_E425_1-12	E4.25	30	[30, 44]	13.8288
230731_E425_1-12	E4.25	30	[30, 44]	15.3289
230731_E425_1-12	E4.25	30	[30, 44]	15.348
230731_E425_1-12	E4.25	30	[30, 44]	16.1863
230731_E425_1-12	E4.25	30	[30, 44]	15.9886
230731_E425_1-12	E4.25	30	[30, 44]	12.6965
230731_E425_1-12	E4.25	30	[30, 44]	15.0744
230731_E425_1-12	E4.25	30	[30, 44]	16.9761
230731_E425_1-12	E4.25	30	[30, 44]	14.3427
230731_E425_1-12	E4.25	30	[30, 44]	14.6821
230731_E425_1-12	E4.25	30	[30, 44]	12.7938
230731_E425_1-12	E4.25	30	[30, 44]	13.8923
230731_E425_1-12	E4.25	30	[30, 44]	17.9679
230731_E425_1-12	E4.25	30	[30, 44]	13.0728
230731_E425_1-12	E4.25	30	[30, 44]	18.744
230731_E425_1-12	E4.25	30	[30, 44]	15.8867
230731_E425_1-12	E4.25	30	[30, 44]	15.4097
230731_E425_1-12	E4.25	30	[30, 44]	17.0304
230731_E425_1-12	E4.25	30	[30, 44]	15.4325
230731_E425_1-12	E4.25	30	[30, 44]	16.944
230731_E425_1-12	E4.25	30	[30, 44]	17.6269
230731_E425_1-13	E4.25	40	[30, 44]	19.646
230731_E425_1-13	E4.25	40	[30, 44]	18.4733
230731_E425_1-13	E4.25	40	[30, 44]	17.9011
230731_E425_1-13	E4.25	40	[30, 44]	18.5917
230731_E425_1-13	E4.25	40	[30, 44]	19.858
230731_E425_1-13	E4.25	40	[30, 44]	17.01
230731_E425_1-13	E4.25	40	[30, 44]	16.6409
230731_E425_1-13	E4.25	40	[30, 44]	21.334
230731_E425_1-13	E4.25	40	[30, 44]	22.5979
230731_E425_1-13	E4.25	40	[30, 44]	16.9175
230731_E425_1-13	E4.25	40	[30, 44]	16.9617
230731_E425_1-13	E4.25	40	[30, 44]	18.216
230731_E425_1-13	E4.25	40	[30, 44]	21.1589
230731_E425_1-13	E4.25	40	[30, 44]	16.9298
230731_E425_1-13	E4.25	40	[30, 44]	17.3019
230731_E425_1-13	E4.25	40	[30, 44]	17.6238
230731_E425_1-13	E4.25	40	[30, 44]	17.8307
230731_E425_1-13	E4.25	40	[30, 44]	17.03
230731_E425_1-13	E4.25	40	[30, 44]	15.1736
230731_E425_1-13	E4.25	40	[30, 44]	15.8102
230731_E425_1-13	E4.25	40	[30, 44]	16.6806
230731_E425_1-13	E4.25	40	[30, 44]	19.2889
230731_E425_1-13	E4.25	40	[30, 44]	21.9652
230731_E425_1-13	E4.25	40	[30, 44]	18.3418
230731_E425_1-13	E4.25	40	[30, 44]	20.1985
230731_E425_1-13	E4.25	40	[30, 44]	15.0511
230731_E425_1-13	E4.25	40	[30, 44]	18.1103
230731_E425_1-13	E4.25	40	[30, 44]	18.3199
230731_E425_1-13	E4.25	40	[30, 44]	17.5329
230731_E425_1-13	E4.25	40	[30, 44]	21.2698
230731_E425_1-13	E4.25	40	[30, 44]	15.4196
230731_E425_1-13	E4.25	40	[30, 44]	16.5981
230731_E425_1-13	E4.25	40	[30, 44]	17.1382
230731_E425_1-13	E4.25	40	[30, 44]	19.6828
230731_E425_1-13	E4.25	40	[30, 44]	21.0619
230731_E425_1-13	E4.25	40	[30, 44]	17.767
230731_E425_1-13	E4.25	40	[30, 44]	16.2807
230731_E425_1-13	E4.25	40	[30, 44]	17.603
230731_E425_1-13	E4.25	40	[30, 44]	15.4115
230731_E425_1-13	E4.25	40	[30, 44]	17.3743
230731_E425_1-7	E4.25	37	[30, 44]	16.1335
230731_E425_1-7	E4.25	37	[30, 44]	17.1212
230731_E425_1-7	E4.25	37	[30, 44]	15.5929
230731_E425_1-7	E4.25	37	[30, 44]	17.4274
230731_E425_1-7	E4.25	37	[30, 44]	14.3428
230731_E425_1-7	E4.25	37	[30, 44]	19.7811
230731_E425_1-7	E4.25	37	[30, 44]	17.435
230731_E425_1-7	E4.25	37	[30, 44]	21.7767
230731_E425_1-7	E4.25	37	[30, 44]	19.1108
230731_E425_1-7	E4.25	37	[30, 44]	15.5909
230731_E425_1-7	E4.25	37	[30, 44]	16.9575
230731_E425_1-7	E4.25	37	[30, 44]	14.5323
230731_E425_1-7	E4.25	37	[30, 44]	17.4326
230731_E425_1-7	E4.25	37	[30, 44]	17.3036
230731_E425_1-7	E4.25	37	[30, 44]	16.5529
230731_E425_1-7	E4.25	37	[30, 44]	16.3371
230731_E425_1-7	E4.25	37	[30, 44]	17.0817
230731_E425_1-7	E4.25	37	[30, 44]	19.4453
230731_E425_1-7	E4.25	37	[30, 44]	15.0656
230731_E425_1-7	E4.25	37	[30, 44]	13.8934
230731_E425_1-7	E4.25	37	[30, 44]	14.3859
230731_E425_1-7	E4.25	37	[30, 44]	19.0863
230731_E425_1-7	E4.25	37	[30, 44]	16.0845
230731_E425_1-7	E4.25	37	[30, 44]	15.0118
230731_E425_1-7	E4.25	37	[30, 44]	21.2395
230731_E425_1-7	E4.25	37	[30, 44]	14.9931
230731_E425_1-7	E4.25	37	[30, 44]	19.2901
230731_E425_1-7	E4.25	37	[30, 44]	19.5001
230731_E425_1-7	E4.25	37	[30, 44]	17.797
230731_E425_1-7	E4.25	37	[30, 44]	16.754
230731_E425_1-7	E4.25	37	[30, 44]	16.5827
230731_E425_1-7	E4.25	37	[30, 44]	20.0001
230731_E425_1-7	E4.25	37	[30, 44]	15.9893
230731_E425_1-7	E4.25	37	[30, 44]	19.2616
230731_E425_1-7	E4.25	37	[30, 44]	24.145
230731_E425_1-7	E4.25	37	[30, 44]	14.3941
230731_E425_1-7	E4.25	37	[30, 44]	18.3868
230822_E450_1-1	E4.5	32	[30, 44]	24.7
230822_E450_1-1	E4.5	32	[30, 44]	22.8155
230822_E450_1-1	E4.5	32	[30, 44]	22.5968
230822_E450_1-1	E4.5	32	[30, 44]	22.1194
230822_E450_1-1	E4.5	32	[30, 44]	16.156
230822_E450_1-1	E4.5	32	[30, 44]	18.0757
230822_E450_1-1	E4.5	32	[30, 44]	16.0511
230822_E450_1-1	E4.5	32	[30, 44]	17.4799
230822_E450_1-1	E4.5	32	[30, 44]	18.9255
230822_E450_1-1	E4.5	32	[30, 44]	20.2357
230822_E450_1-1	E4.5	32	[30, 44]	21.3258
230822_E450_1-1	E4.5	32	[30, 44]	18.0745
230822_E450_1-1	E4.5	32	[30, 44]	22.3961
230822_E450_1-1	E4.5	32	[30, 44]	28.1262
230822_E450_1-1	E4.5	32	[30, 44]	22.9256
230822_E450_1-1	E4.5	32	[30, 44]	16.9165
230822_E450_1-1	E4.5	32	[30, 44]	22.4292
230822_E450_1-1	E4.5	32	[30, 44]	20.5439
230822_E450_1-1	E4.5	32	[30, 44]	19.4403
230822_E450_1-1	E4.5	32	[30, 44]	17.3001
230822_E450_1-1	E4.5	32	[30, 44]	16.797
230822_E450_1-1	E4.5	32	[30, 44]	34.33
230822_E450_1-1	E4.5	32	[30, 44]	24.3515
230822_E450_1-1	E4.5	32	[30, 44]	23.4438
230822_E450_1-1	E4.5	32	[30, 44]	26.2515
230822_E450_1-1	E4.5	32	[30, 44]	25.2676
230822_E450_1-1	E4.5	32	[30, 44]	22.7556
230822_E450_1-1	E4.5	32	[30, 44]	16.7255
230822_E450_1-1	E4.5	32	[30, 44]	18.6009
230822_E450_1-1	E4.5	32	[30, 44]	29.033
230822_E450_1-1	E4.5	32	[30, 44]	19.6905
230822_E450_1-1	E4.5	32	[30, 44]	17.7729
230822_E450_2-1	E4.5	31	[30, 44]	16.667
230822_E450_2-1	E4.5	31	[30, 44]	16.0686
230822_E450_2-1	E4.5	31	[30, 44]	18.0071
230822_E450_2-1	E4.5	31	[30, 44]	18.6906
230822_E450_2-1	E4.5	31	[30, 44]	15.7106
230822_E450_2-1	E4.5	31	[30, 44]	15.0628
230822_E450_2-1	E4.5	31	[30, 44]	17.3833
230822_E450_2-1	E4.5	31	[30, 44]	16.2116
230822_E450_2-1	E4.5	31	[30, 44]	18.76
230822_E450_2-1	E4.5	31	[30, 44]	19.729
230822_E450_2-1	E4.5	31	[30, 44]	16.6265
230822_E450_2-1	E4.5	31	[30, 44]	16.4374
230822_E450_2-1	E4.5	31	[30, 44]	17.4089
230822_E450_2-1	E4.5	31	[30, 44]	16.9346
230822_E450_2-1	E4.5	31	[30, 44]	16.417
230822_E450_2-1	E4.5	31	[30, 44]	18.0369
230822_E450_2-1	E4.5	31	[30, 44]	16.2707
[truncated: 2,750 more rows]

## Sheet: EDFig5A
Embryo ID	Genotype	Developmental stage	EPI cell number	EPI cell number group	Cell orientation toward ExE-boundary (deg)
230803_2-4	WT	E450	28	[15, 29]	83.5215
230803_2-4	WT	E450	28	[15, 29]	30.2341
230803_2-4	WT	E450	28	[15, 29]	22.9218
230803_2-4	WT	E450	28	[15, 29]	75.4982
230803_2-4	WT	E450	28	[15, 29]	16.3564
230803_2-4	WT	E450	28	[15, 29]	7.7026
230803_2-4	WT	E450	28	[15, 29]	27.5199
230803_2-4	WT	E450	28	[15, 29]	61.1112
230803_2-4	WT	E450	28	[15, 29]	69.2844
230803_2-4	WT	E450	28	[15, 29]	47.0559
230803_2-4	WT	E450	28	[15, 29]	82.7606
230803_2-4	WT	E450	28	[15, 29]	36.8459
230803_2-4	WT	E450	28	[15, 29]	77.9185
230803_2-4	WT	E450	28	[15, 29]	60.1037
230803_2-4	WT	E450	28	[15, 29]	78.3736
230803_2-4	WT	E450	28	[15, 29]	81.1414
230803_2-4	WT	E450	28	[15, 29]	65.102
230803_2-4	WT	E450	28	[15, 29]	65.2028
230803_2-4	WT	E450	28	[15, 29]	79.4246
230803_2-4	WT	E450	28	[15, 29]	36.1024
230816_3-3	WT	E475	24	[15, 29]	37.976
230816_3-3	WT	E475	24	[15, 29]	84.6551
230816_3-3	WT	E475	24	[15, 29]	88.16
230816_3-3	WT	E475	24	[15, 29]	76.0679
230816_3-3	WT	E475	24	[15, 29]	59.3595
230816_3-3	WT	E475	24	[15, 29]	38.5373
230816_3-3	WT	E475	24	[15, 29]	85.092
230816_3-3	WT	E475	24	[15, 29]	77.2617
230816_3-3	WT	E475	24	[15, 29]	84.919
230816_3-3	WT	E475	24	[15, 29]	79.0181
230816_3-3	WT	E475	24	[15, 29]	84.4657
230816_3-3	WT	E475	24	[15, 29]	61.819
230816_3-3	WT	E475	24	[15, 29]	59.7813
230816_3-3	WT	E475	24	[15, 29]	62.453
230816_3-3	WT	E475	24	[15, 29]	88.5983
230816_3-3	WT	E475	24	[15, 29]	34.4198
230816_3-3	WT	E475	24	[15, 29]	81.7631
230816_4-2	WT	E450	27	[15, 29]	87.1621
230816_4-2	WT	E450	27	[15, 29]	53.2408
230816_4-2	WT	E450	27	[15, 29]	83.4166
230816_4-2	WT	E450	27	[15, 29]	69.153
230816_4-2	WT	E450	27	[15, 29]	47.6476
230816_4-2	WT	E450	27	[15, 29]	78.0512
230816_4-2	WT	E450	27	[15, 29]	80.0429
230816_4-2	WT	E450	27	[15, 29]	84.3414
230816_4-2	WT	E450	27	[15, 29]	82.5326
230816_4-2	WT	E450	27	[15, 29]	54.4653
230816_4-2	WT	E450	27	[15, 29]	76.146
230816_4-2	WT	E450	27	[15, 29]	58.8356
230816_4-2	WT	E450	27	[15, 29]	59.6836
230816_4-2	WT	E450	27	[15, 29]	20.1004
230816_4-2	WT	E450	27	[15, 29]	31.2969
230816_4-2	WT	E450	27	[15, 29]	16.2238
230816_4-2	WT	E450	27	[15, 29]	84.0951
230816_4-2	WT	E450	27	[15, 29]	41.1851
230816_4-2	WT	E450	27	[15, 29]	68.484
230816_4-2	WT	E450	27	[15, 29]	29.7349
230816_4-5	WT	E450	27	[15, 29]	31.4553
230816_4-5	WT	E450	27	[15, 29]	37.5867
230816_4-5	WT	E450	27	[15, 29]	32.9733
230816_4-5	WT	E450	27	[15, 29]	38.8704
230816_4-5	WT	E450	27	[15, 29]	26.6171
230816_4-5	WT	E450	27	[15, 29]	39.1071
230816_4-5	WT	E450	27	[15, 29]	14.882
230816_4-5	WT	E450	27	[15, 29]	44.7972
230816_4-5	WT	E450	27	[15, 29]	29.4225
230816_4-5	WT	E450	27	[15, 29]	57.5122
230816_4-5	WT	E450	27	[15, 29]	63.2718
230816_4-5	WT	E450	27	[15, 29]	48.4154
230816_4-5	WT	E450	27	[15, 29]	16.2438
230816_4-5	WT	E450	27	[15, 29]	15.3714
230816_4-5	WT	E450	27	[15, 29]	73.4549
230816_4-5	WT	E450	27	[15, 29]	40.6132
230816_4-5	WT	E450	27	[15, 29]	55.9089
230816_4-5	WT	E450	27	[15, 29]	24.5662
230816_4-5	WT	E450	27	[15, 29]	32.6072
230816_4-6	WT	E450	16	[15, 29]	82.4631
230816_4-6	WT	E450	16	[15, 29]	72.2567
230816_4-6	WT	E450	16	[15, 29]	87.8383
230816_4-6	WT	E450	16	[15, 29]	58.4875
230816_4-6	WT	E450	16	[15, 29]	82.1775
230816_4-6	WT	E450	16	[15, 29]	25.5974
230816_4-6	WT	E450	16	[15, 29]	40.5281
230816_4-6	WT	E450	16	[15, 29]	8.78593
230816_4-6	WT	E450	16	[15, 29]	68.06
230816_4-6	WT	E450	16	[15, 29]	85.8697
230816_4-6	WT	E450	16	[15, 29]	23.9504
230816_4-6	WT	E450	16	[15, 29]	63.5655
230816_4-8	WT	E450	19	[15, 29]	76.6584
230816_4-8	WT	E450	19	[15, 29]	86.1149
230816_4-8	WT	E450	19	[15, 29]	85.4593
230816_4-8	WT	E450	19	[15, 29]	84.1526
230816_4-8	WT	E450	19	[15, 29]	84.9032
230816_4-8	WT	E450	19	[15, 29]	81.148
230816_4-8	WT	E450	19	[15, 29]	75.4775
230816_4-8	WT	E450	19	[15, 29]	73.3475
230816_4-8	WT	E450	19	[15, 29]	84.8313
230816_4-8	WT	E450	19	[15, 29]	37.4834
230816_4-8	WT	E450	19	[15, 29]	85.317
230816_4-8	WT	E450	19	[15, 29]	85.3607
230816_4-8	WT	E450	19	[15, 29]	68.9467
230816_4-8	WT	E450	19	[15, 29]	57.5824
230816_4-8	WT	E450	19	[15, 29]	87.2887
230816_4-8	WT	E450	19	[15, 29]	88.7969
231219_1-12	WT	E500	35	[30, 44]	77.845
231219_1-12	WT	E500	35	[30, 44]	80.3658
231219_1-12	WT	E500	35	[30, 44]	82.2861
231219_1-12	WT	E500	35	[30, 44]	55.6412
231219_1-12	WT	E500	35	[30, 44]	59.4165
231219_1-12	WT	E500	35	[30, 44]	49.1219
231219_1-12	WT	E500	35	[30, 44]	12.2173
231219_1-12	WT	E500	35	[30, 44]	73.2706
231219_1-12	WT	E500	35	[30, 44]	40.9738
231219_1-12	WT	E500	35	[30, 44]	15.1066
231219_1-12	WT	E500	35	[30, 44]	63.9522
231219_1-12	WT	E500	35	[30, 44]	28.2317
231219_1-12	WT	E500	35	[30, 44]	51.7219
231219_1-12	WT	E500	35	[30, 44]	67.4523
231219_1-12	WT	E500	35	[30, 44]	16.3788
231219_1-12	WT	E500	35	[30, 44]	48.2475
231219_1-12	WT	E500	35	[30, 44]	11.1884
231219_1-12	WT	E500	35	[30, 44]	27.0472
231219_1-12	WT	E500	35	[30, 44]	39.9516
231219_1-12	WT	E500	35	[30, 44]	50.7586
231219_1-12	WT	E500	35	[30, 44]	48.0526
231219_1-12	WT	E500	35	[30, 44]	9.61566
231225_1-10	WT	E475	36	[30, 44]	88.3186
231225_1-10	WT	E475	36	[30, 44]	54.0097
231225_1-10	WT	E475	36	[30, 44]	82.7841
231225_1-10	WT	E475	36	[30, 44]	78.1083
231225_1-10	WT	E475	36	[30, 44]	59.0734
231225_1-10	WT	E475	36	[30, 44]	76.1774
231225_1-10	WT	E475	36	[30, 44]	71.1775
231225_1-10	WT	E475	36	[30, 44]	16.0558
231225_1-10	WT	E475	36	[30, 44]	39.321
231225_1-10	WT	E475	36	[30, 44]	82.7928
231225_1-10	WT	E475	36	[30, 44]	24.2207
231225_1-10	WT	E475	36	[30, 44]	75.0291
231225_1-10	WT	E475	36	[30, 44]	64.3463
231225_1-10	WT	E475	36	[30, 44]	57.6484
231225_1-10	WT	E475	36	[30, 44]	36.1196
231225_1-10	WT	E475	36	[30, 44]	75.8253
231225_1-10	WT	E475	36	[30, 44]	12.1734
231225_1-10	WT	E475	36	[30, 44]	19.6443
231225_1-10	WT	E475	36	[30, 44]	77.5779
231225_1-10	WT	E475	36	[30, 44]	62.5121
231225_1-10	WT	E475	36	[30, 44]	71.6028
231225_1-10	WT	E475	36	[30, 44]	43.6829
231225_1-10	WT	E475	36	[30, 44]	75.9219
231225_1-10	WT	E475	36	[30, 44]	45.7407
231225_1-10	WT	E475	36	[30, 44]	64.6126
231225_1-10	WT	E475	36	[30, 44]	39.3293
231225_1-10	WT	E475	36	[30, 44]	88.6343
231225_1-10	WT	E475	36	[30, 44]	79.3213
231225_1-6-2	WT	E475	43	[30, 44]	81.9623
231225_1-6-2	WT	E475	43	[30, 44]	74.6166
231225_1-6-2	WT	E475	43	[30, 44]	32.4152
231225_1-6-2	WT	E475	43	[30, 44]	73.9655
231225_1-6-2	WT	E475	43	[30, 44]	56.7035
231225_1-6-2	WT	E475	43	[30, 44]	18.0026
231225_1-6-2	WT	E475	43	[30, 44]	73.5478
231225_1-6-2	WT	E475	43	[30, 44]	8.82873
231225_1-6-2	WT	E475	43	[30, 44]	9.74081
231225_1-6-2	WT	E475	43	[30, 44]	53.7185
231225_1-6-2	WT	E475	43	[30, 44]	68.0892
231225_1-6-2	WT	E475	43	[30, 44]	78.8518
231225_1-6-2	WT	E475	43	[30, 44]	37.5385
231225_1-6-2	WT	E475	43	[30, 44]	72.2874
231225_1-6-2	WT	E475	43	[30, 44]	89.5396
231225_1-6-2	WT	E475	43	[30, 44]	79.9286
231225_1-6-2	WT	E475	43	[30, 44]	50.2032
231225_1-8	WT	E475	40	[30, 44]	85.3007
231225_1-8	WT	E475	40	[30, 44]	64.7097
231225_1-8	WT	E475	40	[30, 44]	87.4704
231225_1-8	WT	E475	40	[30, 44]	75.2093
231225_1-8	WT	E475	40	[30, 44]	40.7548
231225_1-8	WT	E475	40	[30, 44]	44.9897
231225_1-8	WT	E475	40	[30, 44]	88.4353
231225_1-8	WT	E475	40	[30, 44]	87.2168
231225_1-8	WT	E475	40	[30, 44]	62.3841
231225_1-8	WT	E475	40	[30, 44]	67.2857
231225_1-8	WT	E475	40	[30, 44]	89.6008
231225_1-8	WT	E475	40	[30, 44]	67.7104
231225_1-8	WT	E475	40	[30, 44]	43.7906
231225_1-8	WT	E475	40	[30, 44]	26.1733
231225_1-8	WT	E475	40	[30, 44]	57.7013
231225_1-8	WT	E475	40	[30, 44]	75.8255
231225_1-8	WT	E475	40	[30, 44]	84.9583
231225_1-8	WT	E475	40	[30, 44]	83.1558
231225_1-8	WT	E475	40	[30, 44]	48.559
231225_1-8	WT	E475	40	[30, 44]	61.5236
231225_2-5	WT	E500	42	[30, 44]	63.4392
231225_2-5	WT	E500	42	[30, 44]	34.6058
231225_2-5	WT	E500	42	[30, 44]	80.3722
231225_2-5	WT	E500	42	[30, 44]	84.6375
231225_2-5	WT	E500	42	[30, 44]	43.1387
231225_2-5	WT	E500	42	[30, 44]	83.321
231225_2-5	WT	E500	42	[30, 44]	48.2571
231225_2-5	WT	E500	42	[30, 44]	82.6589
231225_2-5	WT	E500	42	[30, 44]	5.34396
231225_2-5	WT	E500	42	[30, 44]	17.0761
231225_2-5	WT	E500	42	[30, 44]	27.6019
231225_2-5	WT	E500	42	[30, 44]	29.5338
231225_2-5	WT	E500	42	[30, 44]	74.2517
231225_2-5	WT	E500	42	[30, 44]	29.772
231225_2-5	WT	E500	42	[30, 44]	39.8936
231225_2-5	WT	E500	42	[30, 44]	61.822
231225_2-5	WT	E500	42	[30, 44]	64.2358
231225_2-5	WT	E500	42	[30, 44]	26.121
231225_2-5	WT	E500	42	[30, 44]	75.2661
231225_2-5	WT	E500	42	[30, 44]	79.3846
231225_2-5	WT	E500	42	[30, 44]	79.5042
231225_2-5	WT	E500	42	[30, 44]	84.8055
231219_2-6	WT	E450	46	[45, 59]	88.9467
231219_2-6	WT	E450	46	[45, 59]	13.1693
231219_2-6	WT	E450	46	[45, 59]	89.1388
231219_2-6	WT	E450	46	[45, 59]	65.7957
231219_2-6	WT	E450	46	[45, 59]	23.6076
231219_2-6	WT	E450	46	[45, 59]	88.6196
231219_2-6	WT	E450	46	[45, 59]	31.9833
231219_2-6	WT	E450	46	[45, 59]	49.492
231219_2-6	WT	E450	46	[45, 59]	60.1396
231219_2-6	WT	E450	46	[45, 59]	89.3571
231219_2-6	WT	E450	46	[45, 59]	83.9609
231219_2-6	WT	E450	46	[45, 59]	35.2852
231219_2-6	WT	E450	46	[45, 59]	65.3572
231219_2-6	WT	E450	46	[45, 59]	2.80111
231219_2-6	WT	E450	46	[45, 59]	18.7795
231219_2-6	WT	E450	46	[45, 59]	73.9299
231219_2-6	WT	E450	46	[45, 59]	48.1841
231219_2-6	WT	E450	46	[45, 59]	73.529
231219_2-6	WT	E450	46	[45, 59]	66.0651
231219_2-6	WT	E450	46	[45, 59]	79.6364
231219_2-6	WT	E450	46	[45, 59]	52.3982
231219_2-6	WT	E450	46	[45, 59]	33.7829
231219_2-6	WT	E450	46	[45, 59]	75.6537
231219_2-6	WT	E450	46	[45, 59]	77.0466
231219_2-6	WT	E450	46	[45, 59]	72.9894
231219_2-6	WT	E450	46	[45, 59]	87.1547
231219_2-6	WT	E450	46	[45, 59]	89.9198
231225_1-9	WT	E475	51	[45, 59]	61.4614
231225_1-9	WT	E475	51	[45, 59]	68.3156
231225_1-9	WT	E475	51	[45, 59]	81.4218
231225_1-9	WT	E475	51	[45, 59]	64.0212
231225_1-9	WT	E475	51	[45, 59]	49.8504
231225_1-9	WT	E475	51	[45, 59]	85.4376
231225_1-9	WT	E475	51	[45, 59]	27.8684
231225_1-9	WT	E475	51	[45, 59]	83.1114
231225_1-9	WT	E475	51	[45, 59]	32.9709
231225_1-9	WT	E475	51	[45, 59]	86.9903
231225_1-9	WT	E475	51	[45, 59]	79.0476
231225_1-9	WT	E475	51	[45, 59]	72.5492
231225_1-9	WT	E475	51	[45, 59]	74.2699
231225_1-9	WT	E475	51	[45, 59]	73.4481
231225_1-9	WT	E475	51	[45, 59]	78.5673
231225_1-9	WT	E475	51	[45, 59]	69.7158
231225_1-9	WT	E475	51	[45, 59]	25.3847
231225_1-9	WT	E475	51	[45, 59]	13.38
231225_1-9	WT	E475	51	[45, 59]	71.9675
231225_1-9	WT	E475	51	[45, 59]	81.9025
231225_1-9	WT	E475	51	[45, 59]	29.0001
231225_1-9	WT	E475	51	[45, 59]	20.8826
231225_1-9	WT	E475	51	[45, 59]	89.6264
231225_1-9	WT	E475	51	[45, 59]	78.0476
231225_1-9	WT	E475	51	[45, 59]	60.2386
231225_1-9	WT	E475	51	[45, 59]	61.489
231225_1-9	WT	E475	51	[45, 59]	71.422
231225_1-9	WT	E475	51	[45, 59]	86.3537
231225_1-9	WT	E475	51	[45, 59]	67.3252
231225_1-9	WT	E475	51	[45, 59]	72.6672
231225_1-9	WT	E475	51	[45, 59]	81.0949
231225_2-1	WT	E500	50	[45, 59]	18.9775
231225_2-1	WT	E500	50	[45, 59]	86.3125
231225_2-1	WT	E500	50	[45, 59]	42.2603
231225_2-1	WT	E500	50	[45, 59]	54.7208
231225_2-1	WT	E500	50	[45, 59]	82.9223
231225_2-1	WT	E500	50	[45, 59]	83.0699
231225_2-1	WT	E500	50	[45, 59]	59.8934
231225_2-1	WT	E500	50	[45, 59]	77.0101
231225_2-1	WT	E500	50	[45, 59]	78.7234
231225_2-1	WT	E500	50	[45, 59]	79.9994
231225_2-1	WT	E500	50	[45, 59]	49.8342
231225_2-1	WT	E500	50	[45, 59]	86.879
231225_2-1	WT	E500	50	[45, 59]	76.7564
231225_2-1	WT	E500	50	[45, 59]	55.8546
231225_2-1	WT	E500	50	[45, 59]	78.1321
231225_2-1	WT	E500	50	[45, 59]	85.2451
231225_2-1	WT	E500	50	[45, 59]	77.1607
231225_2-1	WT	E500	50	[45, 59]	84.2311
231225_2-1	WT	E500	50	[45, 59]	31.6693
231225_2-1	WT	E500	50	[45, 59]	77.8266
231225_2-1	WT	E500	50	[45, 59]	60.7082
231225_2-1	WT	E500	50	[45, 59]	33.3913
231225_2-1	WT	E500	50	[45, 59]	41.257
231225_2-1	WT	E500	50	[45, 59]	75.3939
231225_2-1	WT	E500	50	[45, 59]	41.6588
231225_2-1	WT	E500	50	[45, 59]	83.0737
231225_2-1	WT	E500	50	[45, 59]	50.6156
231225_2-1	WT	E500	50	[45, 59]	78.9825
231225_2-1	WT	E500	50	[45, 59]	66.5062
231225_2-1	WT	E500	50	[45, 59]	74.4493
231225_2-1	WT	E500	50	[45, 59]	83.4441
231225_2-1	WT	E500	50	[45, 59]	49.9069
231225_2-1	WT	E500	50	[45, 59]	68.7008
231225_2-3	WT	E500	59	[45, 59]	58.2265
231225_2-3	WT	E500	59	[45, 59]	89.0662
231225_2-3	WT	E500	59	[45, 59]	73.3253
231225_2-3	WT	E500	59	[45, 59]	38.168
231225_2-3	WT	E500	59	[45, 59]	52.3856
231225_2-3	WT	E500	59	[45, 59]	80.6727
231225_2-3	WT	E500	59	[45, 59]	67.3004
231225_2-3	WT	E500	59	[45, 59]	88.7018
231225_2-3	WT	E500	59	[45, 59]	36.73
231225_2-3	WT	E500	59	[45, 59]	89.0214
231225_2-3	WT	E500	59	[45, 59]	67.5915
231225_2-3	WT	E500	59	[45, 59]	77.4886
231225_2-3	WT	E500	59	[45, 59]	76.629
231225_2-3	WT	E500	59	[45, 59]	88.303
231225_2-3	WT	E500	59	[45, 59]	42.2525
231225_2-3	WT	E500	59	[45, 59]	87.9421
231225_2-3	WT	E500	59	[45, 59]	77.6507
231225_2-3	WT	E500	59	[45, 59]	72.0051
231225_2-3	WT	E500	59	[45, 59]	69.3454
231225_2-3	WT	E500	59	[45, 59]	52.4312
231225_2-3	WT	E500	59	[45, 59]	83.3772
231225_2-3	WT	E500	59	[45, 59]	53.8046
231225_2-3	WT	E500	59	[45, 59]	9.69771
231225_2-3	WT	E500	59	[45, 59]	68.0664
231225_2-3	WT	E500	59	[45, 59]	83.6577
231225_2-3	WT	E500	59	[45, 59]	63.6581
231225_2-3	WT	E500	59	[45, 59]	64.1553
240201_1-2	WT	E500	59	[45, 59]	66.6937
240201_1-2	WT	E500	59	[45, 59]	72.5317
240201_1-2	WT	E500	59	[45, 59]	86.8877
240201_1-2	WT	E500	59	[45, 59]	85.2677
240201_1-2	WT	E500	59	[45, 59]	70.4448
240201_1-2	WT	E500	59	[45, 59]	35.6229
240201_1-2	WT	E500	59	[45, 59]	77.6608
240201_1-2	WT	E500	59	[45, 59]	18.9692
240201_1-2	WT	E500	59	[45, 59]	39.0135
240201_1-2	WT	E500	59	[45, 59]	83.687
240201_1-2	WT	E500	59	[45, 59]	66.6858
240201_1-2	WT	E500	59	[45, 59]	61.1566
240201_1-2	WT	E500	59	[45, 59]	82.5199
240201_1-2	WT	E500	59	[45, 59]	30.842
240201_1-2	WT	E500	59	[45, 59]	46.9765
240201_1-2	WT	E500	59	[45, 59]	78.8824
240201_1-2	WT	E500	59	[45, 59]	54.202
240201_1-2	WT	E500	59	[45, 59]	83.5959
240201_1-2	WT	E500	59	[45, 59]	39.545
240201_1-2	WT	E500	59	[45, 59]	79.2245
240201_1-2	WT	E500	59	[45, 59]	40.7007
240201_1-2	WT	E500	59	[45, 59]	78.7046
240201_1-2	WT	E500	59	[45, 59]	83.3509
240201_1-2	WT	E500	59	[45, 59]	76.594
240201_1-6	WT	E500	49	[45, 59]	76.4848
240201_1-6	WT	E500	49	[45, 59]	41.4209
240201_1-6	WT	E500	49	[45, 59]	72.0334
240201_1-6	WT	E500	49	[45, 59]	87.0669
240201_1-6	WT	E500	49	[45, 59]	56.2806
240201_1-6	WT	E500	49	[45, 59]	26.1952
240201_1-6	WT	E500	49	[45, 59]	87.845
240201_1-6	WT	E500	49	[45, 59]	83.0768
240201_1-6	WT	E500	49	[45, 59]	88.7587
240201_1-6	WT	E500	49	[45, 59]	80.9482
240201_1-6	WT	E500	49	[45, 59]	83.0768
240201_1-6	WT	E500	49	[45, 59]	21.7258
240201_1-6	WT	E500	49	[45, 59]	77.8214
240201_1-6	WT	E500	49	[45, 59]	73.0731
240201_1-6	WT	E500	49	[45, 59]	85.9596
240201_1-6	WT	E500	49	[45, 59]	49.1079
240201_1-6	WT	E500	49	[45, 59]	80.4077
240201_1-6	WT	E500	49	[45, 59]	78.4599
240201_1-6	WT	E500	49	[45, 59]	74.822
240201_1-6	WT	E500	49	[45, 59]	83.8187
240201_1-6	WT	E500	49	[45, 59]	36.4529
240201_1-6	WT	E500	49	[45, 59]	32.9339
240201_1-6	WT	E500	49	[45, 59]	86.1372
240201_1-6	WT	E500	49	[45, 59]	88.7182
240201_1-6	WT	E500	49	[45, 59]	82.8032
240201_1-6	WT	E500	49	[45, 59]	83.1287
240201_1-6	WT	E500	49	[45, 59]	17.3246
240201_1-6	WT	E500	49	[45, 59]	86.501
240201_1-6	WT	E500	49	[45, 59]	79.7978
240201_1-6	WT	E500	49	[45, 59]	45.3316
240201_1-6	WT	E500	49	[45, 59]	76.8017
240201_1-6	WT	E500	49	[45, 59]	76.1856
240201_1-6	WT	E500	49	[45, 59]	38.4938
240201_1-6	WT	E500	49	[45, 59]	88.2975
240201_1-6	WT	E500	49	[45, 59]	72.7688
231031_1-2	WT	E475	69	[60, 74]	71.4736
231031_1-2	WT	E475	69	[60, 74]	86.7931
231031_1-2	WT	E475	69	[60, 74]	79.6171
231031_1-2	WT	E475	69	[60, 74]	85.0337
231031_1-2	WT	E475	69	[60, 74]	80.7064
231031_1-2	WT	E475	69	[60, 74]	80.8859
231031_1-2	WT	E475	69	[60, 74]	61.9906
231031_1-2	WT	E475	69	[60, 74]	87.5857
231031_1-2	WT	E475	69	[60, 74]	32.0239
231031_1-2	WT	E475	69	[60, 74]	79.75
231031_1-2	WT	E475	69	[60, 74]	73.9198
231031_1-2	WT	E475	69	[60, 74]	77.5308
231031_1-2	WT	E475	69	[60, 74]	81.7887
231031_1-2	WT	E475	69	[60, 74]	56.4064
231031_1-2	WT	E475	69	[60, 74]	68.3313
231031_1-2	WT	E475	69	[60, 74]	54.242
231031_1-2	WT	E475	69	[60, 74]	60.2329
231225_3-2	WT	E500	68	[60, 74]	29.9263
231225_3-2	WT	E500	68	[60, 74]	63.1861
231225_3-2	WT	E500	68	[60, 74]	60.1767
231225_3-2	WT	E500	68	[60, 74]	33.3156
231225_3-2	WT	E500	68	[60, 74]	62.3187
231225_3-2	WT	E500	68	[60, 74]	81.6955
231225_3-2	WT	E500	68	[60, 74]	42.0845
231225_3-2	WT	E500	68	[60, 74]	71.9346
231225_3-2	WT	E500	68	[60, 74]	83.808
231225_3-2	WT	E500	68	[60, 74]	85.1256
231225_3-2	WT	E500	68	[60, 74]	79.3488
231225_3-2	WT	E500	68	[60, 74]	79.8926
231225_3-2	WT	E500	68	[60, 74]	69.554
231225_3-2	WT	E500	68	[60, 74]	39.0944
231225_3-2	WT	E500	68	[60, 74]	63.6657
231225_3-2	WT	E500	68	[60, 74]	55.5939
231225_3-2	WT	E500	68	[60, 74]	85.4244
231225_3-5	WT	E500	61	[60, 74]	86.0698
231225_3-5	WT	E500	61	[60, 74]	57.1307
231225_3-5	WT	E500	61	[60, 74]	14.7837
231225_3-5	WT	E500	61	[60, 74]	32.6376
231225_3-5	WT	E500	61	[60, 74]	83.3505
231225_3-5	WT	E500	61	[60, 74]	79.6637
231225_3-5	WT	E500	61	[60, 74]	41.1283
231225_3-5	WT	E500	61	[60, 74]	76.0728
231225_3-5	WT	E500	61	[60, 74]	44.777
231225_3-5	WT	E500	61	[60, 74]	86.647
231225_3-5	WT	E500	61	[60, 74]	55.437
231225_3-5	WT	E500	61	[60, 74]	74.0937
231225_3-5	WT	E500	61	[60, 74]	45.7715
231225_3-5	WT	E500	61	[60, 74]	86.6211
231225_3-5	WT	E500	61	[60, 74]	56.5346
231225_3-5	WT	E500	61	[60, 74]	88.8054
231225_3-5	WT	E500	61	[60, 74]	37.0702
231225_3-5	WT	E500	61	[60, 74]	71.8684
231225_3-5	WT	E500	61	[60, 74]	89.7296
240201_2-6	WT	E475	60	[60, 74]	30.0965
240201_2-6	WT	E475	60	[60, 74]	72.6998
240201_2-6	WT	E475	60	[60, 74]	25.0866
240201_2-6	WT	E475	60	[60, 74]	60.8476
240201_2-6	WT	E475	60	[60, 74]	56.0508
240201_2-6	WT	E475	60	[60, 74]	45.02
240201_2-6	WT	E475	60	[60, 74]	82.1337
240201_2-6	WT	E475	60	[60, 74]	46.5526
240201_2-6	WT	E475	60	[60, 74]	73.4311
240201_2-6	WT	E475	60	[60, 74]	41.1959
240201_2-6	WT	E475	60	[60, 74]	60.0461
240201_2-6	WT	E475	60	[60, 74]	12.9215
240201_2-6	WT	E475	60	[60, 74]	71.0232
240201_2-6	WT	E475	60	[60, 74]	34.675
240201_2-6	WT	E475	60	[60, 74]	84.3225
240201_2-6	WT	E475	60	[60, 74]	40.8847
240201_2-6	WT	E475	60	[60, 74]	61.1322
240201_3-2	WT	E500	64	[60, 74]	69.2141
240201_3-2	WT	E500	64	[60, 74]	79.1859
240201_3-2	WT	E500	64	[60, 74]	15.4714
240201_3-2	WT	E500	64	[60, 74]	6.87651
240201_3-2	WT	E500	64	[60, 74]	39.8713
240201_3-2	WT	E500	64	[60, 74]	80.0047
240201_3-2	WT	E500	64	[60, 74]	88.4082
240201_3-2	WT	E500	64	[60, 74]	74.9759
240201_3-2	WT	E500	64	[60, 74]	22.8497
240201_3-2	WT	E500	64	[60, 74]	13.4861
240201_3-2	WT	E500	64	[60, 74]	19.8157
240201_3-2	WT	E500	64	[60, 74]	14.1898
240201_3-2	WT	E500	64	[60, 74]	14.7629
240201_3-2	WT	E500	64	[60, 74]	88.7415
240201_3-2	WT	E500	64	[60, 74]	33.0841
240201_3-2	WT	E500	64	[60, 74]	55.0638
240201_3-2	WT	E500	64	[60, 74]	40.1061
240201_3-2	WT	E500	64	[60, 74]	41.6406
230816_1-1	WT	E475	75	[75, 89]	87.9734
230816_1-1	WT	E475	75	[75, 89]	84.8087
230816_1-1	WT	E475	75	[75, 89]	78.0651
230816_1-1	WT	E475	75	[75, 89]	87.8116
230816_1-1	WT	E475	75	[75, 89]	86.3593
230816_1-1	WT	E475	75	[75, 89]	62.6894
230816_1-1	WT	E475	75	[75, 89]	80.8827
230816_1-1	WT	E475	75	[75, 89]	84.6097
230816_1-1	WT	E475	75	[75, 89]	67.3116
230816_1-1	WT	E475	75	[75, 89]	89.4353
230816_1-1	WT	E475	75	[75, 89]	85.005
230816_1-1	WT	E475	75	[75, 89]	29.5818
230816_1-1	WT	E475	75	[75, 89]	88.1597
230816_1-1	WT	E475	75	[75, 89]	78.8046
230816_1-1	WT	E475	75	[75, 89]	62.3453
230816_1-1	WT	E475	75	[75, 89]	51.0651
230816_1-1	WT	E475	75	[75, 89]	86.1499
230816_1-1	WT	E475	75	[75, 89]	80.0446
230816_1-1	WT	E475	75	[75, 89]	75.8291
230816_1-1	WT	E475	75	[75, 89]	75.6294
231225_2-2	WT	E500	87	[75, 89]	69.9736
231225_2-2	WT	E500	87	[75, 89]	84.3895
231225_2-2	WT	E500	87	[75, 89]	62.276
231225_2-2	WT	E500	87	[75, 89]	65.5956
231225_2-2	WT	E500	87	[75, 89]	79.87
231225_2-2	WT	E500	87	[75, 89]	11.169
231225_2-2	WT	E500	87	[75, 89]	71.5975
231225_2-2	WT	E500	87	[75, 89]	62.1772
231225_2-2	WT	E500	87	[75, 89]	46.1077
231225_2-2	WT	E500	87	[75, 89]	69.7237
231225_2-2	WT	E500	87	[75, 89]	55.0104
231225_2-2	WT	E500	87	[75, 89]	89.9159
231225_2-2	WT	E500	87	[75, 89]	67.8473
231225_2-2	WT	E500	87	[75, 89]	27.8814
231225_2-2	WT	E500	87	[75, 89]	89.992
231225_2-2	WT	E500	87	[75, 89]	82.4279
231225_2-2	WT	E500	87	[75, 89]	72.9233
231225_2-2	WT	E500	87	[75, 89]	26.2616
231225_2-2	WT	E500	87	[75, 89]	68.5404
231225_2-2	WT	E500	87	[75, 89]	67.5643
231225_2-2	WT	E500	87	[75, 89]	84.7446
231225_2-2	WT	E500	87	[75, 89]	71.0915
231225_2-2	WT	E500	87	[75, 89]	85.2725
231225_2-2	WT	E500	87	[75, 89]	22.031
231225_2-2	WT	E500	87	[75, 89]	84.6261
231225_2-2	WT	E500	87	[75, 89]	67.2426
231225_2-2	WT	E500	87	[75, 89]	52.3815
231225_2-2	WT	E500	87	[75, 89]	53.5659
231225_2-2	WT	E500	87	[75, 89]	65.7375
231225_2-2	WT	E500	87	[75, 89]	87.9671
230803_1-2	Het	E450	17	[15, 29]	87.7474
230803_1-2	Het	E450	17	[15, 29]	48.359
230803_1-2	Het	E450	17	[15, 29]	72.4908
230803_1-2	Het	E450	17	[15, 29]	84.1207
230803_1-2	Het	E450	17	[15, 29]	86.1491
230803_1-2	Het	E450	17	[15, 29]	42.2474
230803_1-2	Het	E450	17	[15, 29]	83.8246
230803_1-2	Het	E450	17	[15, 29]	28.5986
230803_1-2	Het	E450	17	[15, 29]	74.9419
230803_1-2	Het	E450	17	[15, 29]	30.1369
230803_1-6	Het	E450	27	[15, 29]	64.3991
230803_1-6	Het	E450	27	[15, 29]	77.6232
230803_1-6	Het	E450	27	[15, 29]	46.2306
230803_1-6	Het	E450	27	[15, 29]	32.8382
230803_1-6	Het	E450	27	[15, 29]	72.2048
230803_1-6	Het	E450	27	[15, 29]	84.362
230803_1-6	Het	E450	27	[15, 29]	75.8312
230803_1-6	Het	E450	27	[15, 29]	26.9699
230803_1-6	Het	E450	27	[15, 29]	26.0185
230803_1-6	Het	E450	27	[15, 29]	36.4239
230803_1-6	Het	E450	27	[15, 29]	81.0276
230803_1-6	Het	E450	27	[15, 29]	16.5769
230803_1-6	Het	E450	27	[15, 29]	39.8705
230803_1-6	Het	E450	27	[15, 29]	9.7465
230803_1-6	Het	E450	27	[15, 29]	26.0916
230803_1-6	Het	E450	27	[15, 29]	63.2653
230803_1-6	Het	E450	27	[15, 29]	28.8879
230803_1-6	Het	E450	27	[15, 29]	76.9651
230803_1-6	Het	E450	27	[15, 29]	28.0815
230803_1-7	Het	E450	23	[15, 29]	12.4393
230803_1-7	Het	E450	23	[15, 29]	49.9549
230803_1-7	Het	E450	23	[15, 29]	25.1319
230803_1-7	Het	E450	23	[15, 29]	82.6277
230803_1-7	Het	E450	23	[15, 29]	60.1723
230803_1-7	Het	E450	23	[15, 29]	86.0766
230803_1-7	Het	E450	23	[15, 29]	38.7376
230803_1-7	Het	E450	23	[15, 29]	79.4169
230803_1-7	Het	E450	23	[15, 29]	47.2385
230803_1-7	Het	E450	23	[15, 29]	41.4235
230803_1-7	Het	E450	23	[15, 29]	78.9218
230803_1-7	Het	E450	23	[15, 29]	66.498
230803_1-7	Het	E450	23	[15, 29]	79.4184
230803_1-7	Het	E450	23	[15, 29]	89.5836
230803_1-7	Het	E450	23	[15, 29]	64.6036
230803_2-8	Het	E450	22	[15, 29]	6.21384
230803_2-8	Het	E450	22	[15, 29]	58.7778
230803_2-8	Het	E450	22	[15, 29]	81.6256
230803_2-8	Het	E450	22	[15, 29]	81.9278
230803_2-8	Het	E450	22	[15, 29]	70.6854
230803_2-8	Het	E450	22	[15, 29]	13.5164
230803_2-8	Het	E450	22	[15, 29]	82.4232
230803_2-8	Het	E450	22	[15, 29]	84.2978
230803_2-8	Het	E450	22	[15, 29]	68.2748
230803_2-8	Het	E450	22	[15, 29]	36.8188
230803_2-8	Het	E450	22	[15, 29]	64.2835
230803_2-8	Het	E450	22	[15, 29]	88.6115
230803_2-8	Het	E450	22	[15, 29]	19.7978
230803_2-8	Het	E450	22	[15, 29]	36.1748
230803_2-8	Het	E450	22	[15, 29]	81.4235
230803_2-8	Het	E450	22	[15, 29]	17.2472
230803_2-8	Het	E450	22	[15, 29]	25.7757
230803_2-8	Het	E450	22	[15, 29]	87.5157
230803_2-8	Het	E450	22	[15, 29]	11.5743
230803_2-8	Het	E450	22	[15, 29]	78.992
230803_2-8	Het	E450	22	[15, 29]	34.7263
230816_1-4	Het	E475	24	[15, 29]	12.53
230816_1-4	Het	E475	24	[15, 29]	82.4716
230816_1-4	Het	E475	24	[15, 29]	30.7522
230816_1-4	Het	E475	24	[15, 29]	66.8898
230816_1-4	Het	E475	24	[15, 29]	40.7317
230816_1-4	Het	E475	24	[15, 29]	78.1321
230816_1-4	Het	E475	24	[15, 29]	46.5783
230816_1-4	Het	E475	24	[15, 29]	87.7287
230816_1-4	Het	E475	24	[15, 29]	69.1552
230816_1-4	Het	E475	24	[15, 29]	62.7562
230816_1-4	Het	E475	24	[15, 29]	26.8056
230816_1-4	Het	E475	24	[15, 29]	11.0676
230816_1-7	Het	E475	18	[15, 29]	77.2681
230816_1-7	Het	E475	18	[15, 29]	16.6068
230816_1-7	Het	E475	18	[15, 29]	87.3736
230816_1-7	Het	E475	18	[15, 29]	23.3559
230816_1-7	Het	E475	18	[15, 29]	79.1651
230816_1-7	Het	E475	18	[15, 29]	77.7927
230816_1-7	Het	E475	18	[15, 29]	50.1725
230816_1-7	Het	E475	18	[15, 29]	71.3408
230816_4-4	Het	E450	19	[15, 29]	34.537
230816_4-4	Het	E450	19	[15, 29]	70.1029
230816_4-4	Het	E450	19	[15, 29]	53.8287
230816_4-4	Het	E450	19	[15, 29]	18.3872
230816_4-4	Het	E450	19	[15, 29]	32.7214
230816_4-4	Het	E450	19	[15, 29]	32.225
230816_4-4	Het	E450	19	[15, 29]	62.41
230816_4-4	Het	E450	19	[15, 29]	85.5681
230816_4-4	Het	E450	19	[15, 29]	83.3488
230816_4-4	Het	E450	19	[15, 29]	40.7588
230816_4-4	Het	E450	19	[15, 29]	82.7416
230816_4-4	Het	E450	19	[15, 29]	64.6963
230816_4-4	Het	E450	19	[15, 29]	88.0489
230816_4-4	Het	E450	19	[15, 29]	67.211
230816_4-4	Het	E450	19	[15, 29]	35.4067
230816_4-4	Het	E450	19	[15, 29]	53.3734
230816_4-4	Het	E450	19	[15, 29]	44.2731
230816_4-4	Het	E450	19	[15, 29]	47.3011
240201_2-9	Het	E475	22	[15, 29]	76.2033
240201_2-9	Het	E475	22	[15, 29]	74.8725
240201_2-9	Het	E475	22	[15, 29]	64.7785
240201_2-9	Het	E475	22	[15, 29]	34.4041
240201_2-9	Het	E475	22	[15, 29]	68.1658
240201_2-9	Het	E475	22	[15, 29]	64.8897
240201_2-9	Het	E475	22	[15, 29]	82.3507
240201_2-9	Het	E475	22	[15, 29]	55.5205
240201_2-9	Het	E475	22	[15, 29]	24.1127
240201_2-9	Het	E475	22	[15, 29]	61.5972
240201_2-9	Het	E475	22	[15, 29]	5.53002
240201_2-9	Het	E475	22	[15, 29]	76.9188
230803_2-3	Het	E450	38	[30, 44]	52.0858
230803_2-3	Het	E450	38	[30, 44]	78.5268
230803_2-3	Het	E450	38	[30, 44]	71.1115
230803_2-3	Het	E450	38	[30, 44]	87.6308
230803_2-3	Het	E450	38	[30, 44]	30.9779
230803_2-3	Het	E450	38	[30, 44]	87.6867
230803_2-3	Het	E450	38	[30, 44]	88.4653
230803_2-3	Het	E450	38	[30, 44]	30.5519
230803_2-3	Het	E450	38	[30, 44]	41.9481
230803_2-3	Het	E450	38	[30, 44]	83.9363
230803_2-3	Het	E450	38	[30, 44]	86.6565
230803_2-3	Het	E450	38	[30, 44]	66.9542
230803_2-3	Het	E450	38	[30, 44]	84.702
230803_2-3	Het	E450	38	[30, 44]	81.3706
230803_2-3	Het	E450	38	[30, 44]	69.6088
230803_2-3	Het	E450	38	[30, 44]	63.4853
230803_2-3	Het	E450	38	[30, 44]	74.3285
230803_2-3	Het	E450	38	[30, 44]	75.1818
230803_2-3	Het	E450	38	[30, 44]	69.7473
230803_2-3	Het	E450	38	[30, 44]	86.0133
230803_2-3	Het	E450	38	[30, 44]	43.445
230803_2-3	Het	E450	38	[30, 44]	79.626
230803_2-3	Het	E450	38	[30, 44]	64.4918
230816_1-3	Het	E475	39	[30, 44]	87.0144
230816_1-3	Het	E475	39	[30, 44]	80.8457
230816_1-3	Het	E475	39	[30, 44]	86.2893
230816_1-3	Het	E475	39	[30, 44]	89.9484
230816_1-3	Het	E475	39	[30, 44]	42.2262
230816_1-3	Het	E475	39	[30, 44]	60.4042
230816_1-3	Het	E475	39	[30, 44]	49.4496
230816_1-3	Het	E475	39	[30, 44]	75.7532
230816_1-3	Het	E475	39	[30, 44]	43.5572
230816_1-3	Het	E475	39	[30, 44]	68.4796
230816_1-3	Het	E475	39	[30, 44]	87.9623
230816_1-3	Het	E475	39	[30, 44]	82.5184
230816_1-3	Het	E475	39	[30, 44]	83.723
230816_1-3	Het	E475	39	[30, 44]	54.7345
230816_1-3	Het	E475	39	[30, 44]	79.8162
230816_2-2	Het	E475	36	[30, 44]	35.8996
230816_2-2	Het	E475	36	[30, 44]	57.7466
230816_2-2	Het	E475	36	[30, 44]	13.8054
230816_2-2	Het	E475	36	[30, 44]	61.2286
230816_2-2	Het	E475	36	[30, 44]	49.4188
230816_2-2	Het	E475	36	[30, 44]	85.8876
230816_2-2	Het	E475	36	[30, 44]	85.844
230816_2-2	Het	E475	36	[30, 44]	64.4759
230816_2-2	Het	E475	36	[30, 44]	85.7105
230816_2-2	Het	E475	36	[30, 44]	10.5209
230816_2-2	Het	E475	36	[30, 44]	55.7659
230816_2-2	Het	E475	36	[30, 44]	44.0627
230816_2-2	Het	E475	36	[30, 44]	79.8803
230816_2-2	Het	E475	36	[30, 44]	89.8846
230816_2-2	Het	E475	36	[30, 44]	55.1688
230816_2-2	Het	E475	36	[30, 44]	18.9882
230816_2-2	Het	E475	36	[30, 44]	89.6038
230816_2-2	Het	E475	36	[30, 44]	37.1005
230816_2-3	Het	E475	32	[30, 44]	57.4922
230816_2-3	Het	E475	32	[30, 44]	85.5618
230816_2-3	Het	E475	32	[30, 44]	60.8566
230816_2-3	Het	E475	32	[30, 44]	84.3999
230816_2-3	Het	E475	32	[30, 44]	63.0678
230816_2-3	Het	E475	32	[30, 44]	64.7026
230816_2-3	Het	E475	32	[30, 44]	85.622
230816_2-6	Het	E475	35	[30, 44]	89.4365
230816_2-6	Het	E475	35	[30, 44]	86.284
230816_2-6	Het	E475	35	[30, 44]	34.5213
230816_2-6	Het	E475	35	[30, 44]	49.7148
230816_2-6	Het	E475	35	[30, 44]	11.3244
230816_2-6	Het	E475	35	[30, 44]	70.1239
230816_2-6	Het	E475	35	[30, 44]	17.8386
230816_2-6	Het	E475	35	[30, 44]	35.4471
230816_2-6	Het	E475	35	[30, 44]	78.6395
230816_2-6	Het	E475	35	[30, 44]	28.7348
230816_2-6	Het	E475	35	[30, 44]	24.5097
230816_2-6	Het	E475	35	[30, 44]	79.6208
230816_2-6	Het	E475	35	[30, 44]	64.4548
230816_2-6	Het	E475	35	[30, 44]	30.47
230816_2-6	Het	E475	35	[30, 44]	67.3815
230816_2-6	Het	E475	35	[30, 44]	73.2367
230816_2-6	Het	E475	35	[30, 44]	22.4704
230816_3-2	Het	E475	39	[30, 44]	86.2174
230816_3-2	Het	E475	39	[30, 44]	79.6264
230816_3-2	Het	E475	39	[30, 44]	86.2382
230816_3-2	Het	E475	39	[30, 44]	75.9276
230816_3-2	Het	E475	39	[30, 44]	82.1281
230816_3-2	Het	E475	39	[30, 44]	87.5576
230816_3-2	Het	E475	39	[30, 44]	61.6703
230816_3-2	Het	E475	39	[30, 44]	16.796
230816_3-2	Het	E475	39	[30, 44]	82.4143
230816_3-2	Het	E475	39	[30, 44]	74.204
230816_3-2	Het	E475	39	[30, 44]	86.8446
230816_3-2	Het	E475	39	[30, 44]	63.4371
230816_3-2	Het	E475	39	[30, 44]	28.6536
230816_3-2	Het	E475	39	[30, 44]	70.5692
230816_3-2	Het	E475	39	[30, 44]	34.3418
230816_3-2	Het	E475	39	[30, 44]	79.472
230816_3-2	Het	E475	39	[30, 44]	85.9599
230816_3-2	Het	E475	39	[30, 44]	85.9954
230816_3-2	Het	E475	39	[30, 44]	73.5544
230816_3-7	Het	E475	34	[30, 44]	47.7954
230816_3-7	Het	E475	34	[30, 44]	69.7768
230816_3-7	Het	E475	34	[30, 44]	25.0588
230816_3-7	Het	E475	34	[30, 44]	43.252
230816_3-7	Het	E475	34	[30, 44]	54.0205
230816_3-7	Het	E475	34	[30, 44]	61.9137
230816_3-7	Het	E475	34	[30, 44]	75.9672
230816_3-7	Het	E475	34	[30, 44]	72.1374
230816_3-7	Het	E475	34	[30, 44]	59.4458
230816_3-7	Het	E475	34	[30, 44]	73.8783
230816_3-7	Het	E475	34	[30, 44]	82.1992
230816_3-7	Het	E475	34	[30, 44]	67.8073
230803_2-2	Het	E450	53	[45, 59]	3.25407
230803_2-2	Het	E450	53	[45, 59]	79.4176
230803_2-2	Het	E450	53	[45, 59]	74.6157
230803_2-2	Het	E450	53	[45, 59]	83.333
230803_2-2	Het	E450	53	[45, 59]	86.6873
230803_2-2	Het	E450	53	[45, 59]	88.8941
230803_2-2	Het	E450	53	[45, 59]	84.7067
230803_2-2	Het	E450	53	[45, 59]	17.6983
230803_2-2	Het	E450	53	[45, 59]	59.0227
230803_2-2	Het	E450	53	[45, 59]	88.8133
230803_2-2	Het	E450	53	[45, 59]	89.0399
230803_2-2	Het	E450	53	[45, 59]	86.4455
230803_2-2	Het	E450	53	[45, 59]	37.0607
230803_2-2	Het	E450	53	[45, 59]	74.8232
230803_2-2	Het	E450	53	[45, 59]	79.9436
230803_2-2	Het	E450	53	[45, 59]	34.0331
230803_2-2	Het	E450	53	[45, 59]	81.108
230803_2-2	Het	E450	53	[45, 59]	22.2112
230803_2-2	Het	E450	53	[45, 59]	34.8311
230803_2-2	Het	E450	53	[45, 59]	84.3561
230803_2-2	Het	E450	53	[45, 59]	88.6138
230803_2-2	Het	E450	53	[45, 59]	73.4817
230803_2-2	Het	E450	53	[45, 59]	72.1728
230803_2-2	Het	E450	53	[45, 59]	52.375
230803_2-2	Het	E450	53	[45, 59]	67.5362
230803_2-2	Het	E450	53	[45, 59]	59.3011
230816_1-6	Het	E475	47	[45, 59]	58.5949
230816_1-6	Het	E475	47	[45, 59]	87.6984
230816_1-6	Het	E475	47	[45, 59]	74.9415
230816_1-6	Het	E475	47	[45, 59]	73.4102
230816_1-6	Het	E475	47	[45, 59]	81.6599
230816_1-6	Het	E475	47	[45, 59]	84.7299
230816_1-6	Het	E475	47	[45, 59]	80.9322
230816_1-6	Het	E475	47	[45, 59]	87.2976
230816_1-6	Het	E475	47	[45, 59]	53.3812
230816_1-6	Het	E475	47	[45, 59]	84.0838
230816_1-6	Het	E475	47	[45, 59]	83.9509
230816_3-1	Het	E475	47	[45, 59]	65.6181
230816_3-1	Het	E475	47	[45, 59]	80.1789
230816_3-1	Het	E475	47	[45, 59]	78.7579
230816_3-1	Het	E475	47	[45, 59]	65.4703
230816_3-1	Het	E475	47	[45, 59]	75.0334
230816_3-1	Het	E475	47	[45, 59]	48.8973
230816_3-1	Het	E475	47	[45, 59]	86.6277
230816_3-1	Het	E475	47	[45, 59]	82.5705
230816_3-1	Het	E475	47	[45, 59]	84.1782
230816_3-1	Het	E475	47	[45, 59]	64.7861
230816_3-1	Het	E475	47	[45, 59]	64.2567
230816_3-1	Het	E475	47	[45, 59]	89.4244
230816_3-1	Het	E475	47	[45, 59]	84.9806
230816_3-1	Het	E475	47	[45, 59]	80.169
230816_3-1	Het	E475	47	[45, 59]	47.4126
230816_3-1	Het	E475	47	[45, 59]	31.0934
230816_3-1	Het	E475	47	[45, 59]	86.9223
230816_3-1	Het	E475	47	[45, 59]	53.7702
230816_3-1	Het	E475	47	[45, 59]	85.2019
230816_3-1	Het	E475	47	[45, 59]	88.942
230816_3-1	Het	E475	47	[45, 59]	46.437
230816_3-1	Het	E475	47	[45, 59]	88.5615
230816_3-1	Het	E475	47	[45, 59]	87.2873
230816_3-1	Het	E475	47	[45, 59]	71.2773
231219_1-3	Het	E500	56	[45, 59]	67.4055
231219_1-3	Het	E500	56	[45, 59]	69.3649
231219_1-3	Het	E500	56	[45, 59]	86.4724
231219_1-3	Het	E500	56	[45, 59]	86.2397
231219_1-3	Het	E500	56	[45, 59]	44.8465
231219_1-3	Het	E500	56	[45, 59]	89.8851
231219_1-3	Het	E500	56	[45, 59]	57.2925
231219_1-3	Het	E500	56	[45, 59]	43.8067
231219_1-3	Het	E500	56	[45, 59]	51.5237
231219_1-3	Het	E500	56	[45, 59]	79.8797
231219_1-3	Het	E500	56	[45, 59]	62.2843
231219_1-3	Het	E500	56	[45, 59]	85.6801
231219_1-3	Het	E500	56	[45, 59]	66.2176
231219_1-3	Het	E500	56	[45, 59]	76.7902
231219_1-3	Het	E500	56	[45, 59]	89.8818
231219_1-3	Het	E500	56	[45, 59]	59.3841
231219_1-3	Het	E500	56	[45, 59]	40.4515
231219_1-3	Het	E500	56	[45, 59]	62.964
231219_1-3	Het	E500	56	[45, 59]	49.5632
231219_1-3	Het	E500	56	[45, 59]	39.3538
231219_1-3	Het	E500	56	[45, 59]	79.4616
231219_1-3	Het	E500	56	[45, 59]	63.9722
231219_1-3	Het	E500	56	[45, 59]	48.0325
231219_1-3	Het	E500	56	[45, 59]	21.4869
231219_1-3	Het	E500	56	[45, 59]	75.3625
231219_1-3	Het	E500	56	[45, 59]	75.2608
231225_1-4	Het	E475	55	[45, 59]	85.7714
231225_1-4	Het	E475	55	[45, 59]	83.9847
231225_1-4	Het	E475	55	[45, 59]	88.5572
231225_1-4	Het	E475	55	[45, 59]	45.2414
231225_1-4	Het	E475	55	[45, 59]	66.6251
231225_1-4	Het	E475	55	[45, 59]	63.2637
231225_1-4	Het	E475	55	[45, 59]	32.3473
231225_1-4	Het	E475	55	[45, 59]	22.5242
231225_1-4	Het	E475	55	[45, 59]	70.8296
231225_1-4	Het	E475	55	[45, 59]	15.265
231225_1-4	Het	E475	55	[45, 59]	85.444
231225_1-4	Het	E475	55	[45, 59]	73.0033
231225_1-4	Het	E475	55	[45, 59]	84.6069
231225_1-4	Het	E475	55	[45, 59]	64.9274
231225_1-4	Het	E475	55	[45, 59]	62.1398
231225_1-4	Het	E475	55	[45, 59]	42.1526
231225_1-4	Het	E475	55	[45, 59]	49.3331
231225_1-4	Het	E475	55	[45, 59]	65.5201
231225_1-4	Het	E475	55	[45, 59]	56.2425
240201_1-1	Het	E500	54	[45, 59]	85.321
240201_1-1	Het	E500	54	[45, 59]	73.6929
240201_1-1	Het	E500	54	[45, 59]	84.9823
240201_1-1	Het	E500	54	[45, 59]	83.2681
240201_1-1	Het	E500	54	[45, 59]	61.9097
240201_1-1	Het	E500	54	[45, 59]	38.4931
240201_1-1	Het	E500	54	[45, 59]	15.7248
240201_1-1	Het	E500	54	[45, 59]	76.4624
240201_1-1	Het	E500	54	[45, 59]	82.0775
240201_1-1	Het	E500	54	[45, 59]	33.9849
240201_1-1	Het	E500	54	[45, 59]	76.7302
240201_1-1	Het	E500	54	[45, 59]	88.1474
240201_1-1	Het	E500	54	[45, 59]	82.6614
240201_1-1	Het	E500	54	[45, 59]	17.268
240201_1-1	Het	E500	54	[45, 59]	58.2228
240201_1-1	Het	E500	54	[45, 59]	29.4519
240201_1-1	Het	E500	54	[45, 59]	62.6567
240201_1-1	Het	E500	54	[45, 59]	62.1923
240201_1-1	Het	E500	54	[45, 59]	80.0262
240201_1-1	Het	E500	54	[45, 59]	18.554
231219_1-1	Het	E500	68	[60, 74]	39.0708
231219_1-1	Het	E500	68	[60, 74]	83.3358
231219_1-1	Het	E500	68	[60, 74]	17.5665
231219_1-1	Het	E500	68	[60, 74]	73.5683
231219_1-1	Het	E500	68	[60, 74]	18.8378
231219_1-1	Het	E500	68	[60, 74]	64.0765
231219_1-1	Het	E500	68	[60, 74]	54.2783
231219_1-1	Het	E500	68	[60, 74]	47.8723
231219_1-1	Het	E500	68	[60, 74]	21.6558
231219_1-1	Het	E500	68	[60, 74]	36.1783
231219_1-1	Het	E500	68	[60, 74]	33.1403
231219_1-2	Het	E500	61	[60, 74]	54.7101
231219_1-2	Het	E500	61	[60, 74]	58.7831
231219_1-2	Het	E500	61	[60, 74]	67.2128
231219_1-2	Het	E500	61	[60, 74]	89.4654
231219_1-2	Het	E500	61	[60, 74]	75.241
231219_1-2	Het	E500	61	[60, 74]	82.4353
231219_1-2	Het	E500	61	[60, 74]	55.285
231219_1-2	Het	E500	61	[60, 74]	76.0944
231219_1-2	Het	E500	61	[60, 74]	32.8299
231219_1-2	Het	E500	61	[60, 74]	84.0118
231219_1-2	Het	E500	61	[60, 74]	77.7593
231219_1-2	Het	E500	61	[60, 74]	73.0721
231219_1-2	Het	E500	61	[60, 74]	84.9185
231219_1-2	Het	E500	61	[60, 74]	88.3088
231219_1-2	Het	E500	61	[60, 74]	4.81225
231219_1-2	Het	E500	61	[60, 74]	55.3286
231219_1-4	Het	E500	69	[60, 74]	87.3466
231219_1-4	Het	E500	69	[60, 74]	54.2148
231219_1-4	Het	E500	69	[60, 74]	52.5507
231219_1-4	Het	E500	69	[60, 74]	79.8773
231219_1-4	Het	E500	69	[60, 74]	71.0594
231219_1-4	Het	E500	69	[60, 74]	87.5653
231219_1-4	Het	E500	69	[60, 74]	86.9767
231219_1-4	Het	E500	69	[60, 74]	78.0199
231219_1-4	Het	E500	69	[60, 74]	36.4601
231219_1-4	Het	E500	69	[60, 74]	80.2977
231219_1-4	Het	E500	69	[60, 74]	82.2565
231219_1-4	Het	E500	69	[60, 74]	61.2243
231219_1-4	Het	E500	69	[60, 74]	89.0278
231219_1-4	Het	E500	69	[60, 74]	89.4877
231219_1-4	Het	E500	69	[60, 74]	79.1996
231219_1-4	Het	E500	69	[60, 74]	74.1656
231219_1-4	Het	E500	69	[60, 74]	81.4616
231219_1-4	Het	E500	69	[60, 74]	64.7987
231219_1-8	Het	E500	61	[60, 74]	79.7377
231219_1-8	Het	E500	61	[60, 74]	75.4819
231219_1-8	Het	E500	61	[60, 74]	85.6011
231219_1-8	Het	E500	61	[60, 74]	51.5513
231219_1-8	Het	E500	61	[60, 74]	74.429
231219_1-8	Het	E500	61	[60, 74]	74.5768
231225_3-4	Het	E500	65	[60, 74]	64.5961
231225_3-4	Het	E500	65	[60, 74]	84.5505
231225_3-4	Het	E500	65	[60, 74]	34.6977
231225_3-4	Het	E500	65	[60, 74]	76.3578
231225_3-4	Het	E500	65	[60, 74]	66.0736
231225_3-4	Het	E500	65	[60, 74]	88.5582
231225_3-4	Het	E500	65	[60, 74]	31.1789
231225_3-4	Het	E500	65	[60, 74]	47.6322
231225_3-4	Het	E500	65	[60, 74]	86.5482
231225_3-4	Het	E500	65	[60, 74]	81.1654
231225_3-4	Het	E500	65	[60, 74]	81.7797
231225_3-7-2	Het	E500	66	[60, 74]	16.5035
231225_3-7-2	Het	E500	66	[60, 74]	34.4831
231225_3-7-2	Het	E500	66	[60, 74]	87.5612
231225_3-7-2	Het	E500	66	[60, 74]	75.3884
231225_3-7-2	Het	E500	66	[60, 74]	38.9354
231225_3-7-2	Het	E500	66	[60, 74]	86.3231
231225_3-7-2	Het	E500	66	[60, 74]	79.4023
231225_3-7-2	Het	E500	66	[60, 74]	43.8805
231225_3-7-2	Het	E500	66	[60, 74]	22.797
231225_3-7-2	Het	E500	66	[60, 74]	59.0647
231225_3-7-2	Het	E500	66	[60, 74]	88.4033
231225_3-7-2	Het	E500	66	[60, 74]	76.5877
240201_1-4	Het	E500	63	[60, 74]	73.2982
240201_1-4	Het	E500	63	[60, 74]	88.1929
240201_1-4	Het	E500	63	[60, 74]	43.011
240201_1-4	Het	E500	63	[60, 74]	87.757
240201_1-4	Het	E500	63	[60, 74]	62.6961
240201_1-4	Het	E500	63	[60, 74]	51.8128
240201_1-4	Het	E500	63	[60, 74]	34.6896
240201_1-4	Het	E500	63	[60, 74]	82.5937
240201_1-4	Het	E500	63	[60, 74]	53.8449
240201_1-4	Het	E500	63	[60, 74]	68.7359
240201_1-4	Het	E500	63	[60, 74]	86.5633
240201_1-4	Het	E500	63	[60, 74]	80.9692
240201_1-4	Het	E500	63	[60, 74]	80.4958
240201_1-4	Het	E500	63	[60, 74]	63.8411
240201_1-4	Het	E500	63	[60, 74]	81.5381
240201_1-4	Het	E500	63	[60, 74]	50.0789
240201_1-4	Het	E500	63	[60, 74]	60.0473
240201_1-4	Het	E500	63	[60, 74]	79.6627
240201_1-4	Het	E500	63	[60, 74]	43.5891
240201_1-4	Het	E500	63	[60, 74]	86.0296
240201_1-4	Het	E500	63	[60, 74]	84.8557
240201_1-4	Het	E500	63	[60, 74]	66.256
240201_1-4	Het	E500	63	[60, 74]	71.0679
240201_1-4	Het	E500	63	[60, 74]	88.513
230816_1-2	Het	E475	76	[75, 89]	62.7485
230816_1-2	Het	E475	76	[75, 89]	30.4826
230816_1-2	Het	E475	76	[75, 89]	60.1368
230816_1-2	Het	E475	76	[75, 89]	67.1123
230816_1-2	Het	E475	76	[75, 89]	52.5602
230816_1-2	Het	E475	76	[75, 89]	71.3242
230816_1-2	Het	E475	76	[75, 89]	77.6026
230816_1-2	Het	E475	76	[75, 89]	34.4085
230816_1-2	Het	E475	76	[75, 89]	79.6786
230816_1-2	Het	E475	76	[75, 89]	59.8249
230816_1-2	Het	E475	76	[75, 89]	30.3288
230816_1-2	Het	E475	76	[75, 89]	86.0742
230816_1-2	Het	E475	76	[75, 89]	34.516
230816_1-2	Het	E475	76	[75, 89]	66.1533
230816_1-2	Het	E475	76	[75, 89]	60.5298
230816_1-2	Het	E475	76	[75, 89]	9.66086
230816_1-2	Het	E475	76	[75, 89]	67.6576
230816_1-2	Het	E475	76	[75, 89]	69.3696
230816_1-2	Het	E475	76	[75, 89]	12.9298
230816_1-2	Het	E475	76	[75, 89]	84.1347
230816_1-2	Het	E475	76	[75, 89]	44.6166
230816_1-2	Het	E475	76	[75, 89]	72.6523
230816_1-2	Het	E475	76	[75, 89]	67.1602
230816_1-2	Het	E475	76	[75, 89]	38.4343
230816_2-1	Het	E475	81	[75, 89]	25.8972
230816_2-1	Het	E475	81	[75, 89]	69.4527
230816_2-1	Het	E475	81	[75, 89]	69.7741
230816_2-1	Het	E475	81	[75, 89]	82.3311
230816_2-1	Het	E475	81	[75, 89]	61.8817
230816_2-1	Het	E475	81	[75, 89]	55.9749
230816_2-1	Het	E475	81	[75, 89]	39.4141
230816_2-1	Het	E475	81	[75, 89]	66.1033
230816_2-1	Het	E475	81	[75, 89]	76.2836
230816_2-1	Het	E475	81	[75, 89]	88.9784
230816_2-1	Het	E475	81	[75, 89]	79.8951
230816_2-1	Het	E475	81	[75, 89]	87.5101
230816_2-1	Het	E475	81	[75, 89]	53.0194
230816_2-1	Het	E475	81	[75, 89]	81.6459
230816_2-1	Het	E475	81	[75, 89]	74.794
230816_2-1	Het	E475	81	[75, 89]	34.3208
230816_2-1	Het	E475	81	[75, 89]	89.1107
230816_2-1	Het	E475	81	[75, 89]	61.1582
230816_2-1	Het	E475	81	[75, 89]	77.7142
230816_2-1	Het	E475	81	[75, 89]	86.0418
230816_2-1	Het	E475	81	[75, 89]	87.9117
230816_2-1	Het	E475	81	[75, 89]	88.7409
230816_2-1	Het	E475	81	[75, 89]	86.5862
230816_2-1	Het	E475	81	[75, 89]	82.0245
230816_2-1	Het	E475	81	[75, 89]	72.2517
230816_2-1	Het	E475	81	[75, 89]	50.4794
230816_2-1	Het	E475	81	[75, 89]	68.6226
230816_2-1	Het	E475	81	[75, 89]	61.0784
240201_3-4	Het	E500	76	[75, 89]	48.305
240201_3-4	Het	E500	76	[75, 89]	77.6322
240201_3-4	Het	E500	76	[75, 89]	65.5914
240201_3-4	Het	E500	76	[75, 89]	75.9999
240201_3-4	Het	E500	76	[75, 89]	87.0178
240201_3-4	Het	E500	76	[75, 89]	84.7653
240201_3-4	Het	E500	76	[75, 89]	82.0011
240201_3-4	Het	E500	76	[75, 89]	26.455
240201_3-4	Het	E500	76	[75, 89]	86.615
240201_3-4	Het	E500	76	[75, 89]	65.7182
240201_3-4	Het	E500	76	[75, 89]	62.4424
240201_3-4	Het	E500	76	[75, 89]	85.0703
240201_3-4	Het	E500	76	[75, 89]	87.4258
240201_3-4	Het	E500	76	[75, 89]	79.0587
240201_3-4	Het	E500	76	[75, 89]	77.4931
240201_3-4	Het	E500	76	[75, 89]	89.3189
240201_3-4	Het	E500	76	[75, 89]	88.8564
240201_3-4	Het	E500	76	[75, 89]	78.4489
240201_3-4	Het	E500	76	[75, 89]	22.6654
240201_3-4	Het	E500	76	[75, 89]	83.846
240201_3-4	Het	E500	76	[75, 89]	88.1499
240201_3-4	Het	E500	76	[75, 89]	69.5859
240201_3-4	Het	E500	76	[75, 89]	31.1635
240201_3-4	Het	E500	76	[75, 89]	41.1635
240201_3-4	Het	E500	76	[75, 89]	81.9026
240201_3-4	Het	E500	76	[75, 89]	78.4376
240201_3-4	Het	E500	76	[75, 89]	24.3582
240201_3-4	Het	E500	76	[75, 89]	34.6527
240201_3-4	Het	E500	76	[75, 89]	24.8926
240201_3-4	Het	E500	76	[75, 89]	83.5666
240201_3-4	Het	E500	76	[75, 89]	89.0599
240201_3-4	Het	E500	76	[75, 89]	60.8085
240201_3-4	Het	E500	76	[75, 89]	78.4062
240201_3-4	Het	E500	76	[75, 89]	19.8126
240201_3-4	Het	E500	76	[75, 89]	57.9825
230816_2-9	Hom	E475	22	[15, 29]	73.4771
230816_2-9	Hom	E475	22	[15, 29]	54.0909
230816_2-9	Hom	E475	22	[15, 29]	89.5562
230816_2-9	Hom	E475	22	[15, 29]	52.6297
230816_2-9	Hom	E475	22	[15, 29]	28.115
230816_2-9	Hom	E475	22	[15, 29]	55.1057
230816_2-9	Hom	E475	22	[15, 29]	64.4613
230816_2-9	Hom	E475	22	[15, 29]	87.0435
230816_4-9	Hom	E450	18	[15, 29]	82.885
230816_4-9	Hom	E450	18	[15, 29]	75.7397
230816_4-9	Hom	E450	18	[15, 29]	73.8205
230816_4-9	Hom	E450	18	[15, 29]	46.1097
230816_4-9	Hom	E450	18	[15, 29]	88.859
230816_4-9	Hom	E450	18	[15, 29]	82.173
230816_4-9	Hom	E450	18	[15, 29]	69.0152
230816_4-9	Hom	E450	18	[15, 29]	73.9553
230816_4-9	Hom	E450	18	[15, 29]	46.8678
230816_4-9	Hom	E450	18	[15, 29]	70.4298
230816_4-9	Hom	E450	18	[15, 29]	89.4137
230816_4-9	Hom	E450	18	[15, 29]	28.2332
230816_4-9	Hom	E450	18	[15, 29]	49.0283
230816_4-9	Hom	E450	18	[15, 29]	85.0732
230816_4-9	Hom	E450	18	[15, 29]	60.2563
231219_2-5	Hom	E450	24	[15, 29]	89.9592
231219_2-5	Hom	E450	24	[15, 29]	85.1479
231219_2-5	Hom	E450	24	[15, 29]	66.4644
231219_2-5	Hom	E450	24	[15, 29]	84.9876
231219_2-5	Hom	E450	24	[15, 29]	64.4491
231219_2-5	Hom	E450	24	[15, 29]	87.1422
231219_2-5	Hom	E450	24	[15, 29]	69.8306
231219_2-5	Hom	E450	24	[15, 29]	54.0968
231219_2-5	Hom	E450	24	[15, 29]	15.643
231219_2-5	Hom	E450	24	[15, 29]	89.873
231219_2-5	Hom	E450	24	[15, 29]	38.6749
231219_2-5	Hom	E450	24	[15, 29]	60.6277
231219_2-5	Hom	E450	24	[15, 29]	78.2017
231225_3-8	Hom	E500	28	[15, 29]	84.5973
231225_3-8	Hom	E500	28	[15, 29]	86.51
231225_3-8	Hom	E500	28	[15, 29]	84.2478
231225_3-8	Hom	E500	28	[15, 29]	30.3908
231225_3-8	Hom	E500	28	[15, 29]	78.827
231225_3-8	Hom	E500	28	[15, 29]	19.2193
231225_3-8	Hom	E500	28	[15, 29]	72.6103
231225_3-8	Hom	E500	28	[15, 29]	71.8409
231225_3-8	Hom	E500	28	[15, 29]	45.5615
231225_3-8	Hom	E500	28	[15, 29]	78.4957
231225_3-8	Hom	E500	28	[15, 29]	67.9751
231225_3-8	Hom	E500	28	[15, 29]	69.1377
231225_3-8	Hom	E500	28	[15, 29]	21.2926
231225_3-8	Hom	E500	28	[15, 29]	26.7827
231225_3-8	Hom	E500	28	[15, 29]	59.3651
230816_2-5	Hom	E475	33	[30, 44]	89.7466
230816_2-5	Hom	E475	33	[30, 44]	46.7755
230816_2-5	Hom	E475	33	[30, 44]	88.5345
230816_2-5	Hom	E475	33	[30, 44]	54.2804
230816_2-5	Hom	E475	33	[30, 44]	87.1315
230816_2-5	Hom	E475	33	[30, 44]	80.8778
230816_2-5	Hom	E475	33	[30, 44]	55.8751
230816_2-5	Hom	E475	33	[30, 44]	67.1224
230816_2-5	Hom	E475	33	[30, 44]	73.9499
230816_2-5	Hom	E475	33	[30, 44]	53.7294
230816_2-5	Hom	E475	33	[30, 44]	80.6412
230816_2-5	Hom	E475	33	[30, 44]	87.9562
230816_2-7	Hom	E475	34	[30, 44]	63.4507
230816_2-7	Hom	E475	34	[30, 44]	65.0335
230816_2-7	Hom	E475	34	[30, 44]	44.3896
230816_2-7	Hom	E475	34	[30, 44]	35.2682
230816_2-7	Hom	E475	34	[30, 44]	12.3657
230816_2-7	Hom	E475	34	[30, 44]	25.348
230816_2-7	Hom	E475	34	[30, 44]	58.8186
230816_2-7	Hom	E475	34	[30, 44]	29.2294
230816_2-7	Hom	E475	34	[30, 44]	12.0361
230816_2-7	Hom	E475	34	[30, 44]	17.8669
230816_2-7	Hom	E475	34	[30, 44]	21.6874
230816_3-4	Hom	E475	38	[30, 44]	65.8424
230816_3-4	Hom	E475	38	[30, 44]	59.3286
230816_3-4	Hom	E475	38	[30, 44]	72.487
230816_3-4	Hom	E475	38	[30, 44]	88.3356
230816_3-4	Hom	E475	38	[30, 44]	51.0063
230816_3-4	Hom	E475	38	[30, 44]	86.8772
230816_3-4	Hom	E475	38	[30, 44]	87.6801
230816_3-4	Hom	E475	38	[30, 44]	86.35
230816_3-4	Hom	E475	38	[30, 44]	13.7426
230816_3-4	Hom	E475	38	[30, 44]	84.8775
230816_3-4	Hom	E475	38	[30, 44]	44.261
230816_3-4	Hom	E475	38	[30, 44]	16.0617
230816_3-4	Hom	E475	38	[30, 44]	83.1536
230816_3-4	Hom	E475	38	[30, 44]	52.196
230816_3-4	Hom	E475	38	[30, 44]	81.1699
230816_3-4	Hom	E475	38	[30, 44]	88.4218
230816_3-4	Hom	E475	38	[30, 44]	15.4826
230816_3-4	Hom	E475	38	[30, 44]	89.811
230816_3-4	Hom	E475	38	[30, 44]	37.2844
230816_3-4	Hom	E475	38	[30, 44]	85.7118
230816_3-4	Hom	E475	38	[30, 44]	86.2251
230816_3-4	Hom	E475	38	[30, 44]	88.2739
230816_3-4	Hom	E475	38	[30, 44]	55.1085
230816_3-4	Hom	E475	38	[30, 44]	79.7028
230816_3-4	Hom	E475	38	[30, 44]	59.1085
230816_3-4	Hom	E475	38	[30, 44]	76.8205
231225_3-6	Hom	E500	44	[30, 44]	83.0118
231225_3-6	Hom	E500	44	[30, 44]	83.625
231225_3-6	Hom	E500	44	[30, 44]	67.733
231225_3-6	Hom	E500	44	[30, 44]	87.5088
231225_3-6	Hom	E500	44	[30, 44]	76.8826
231225_3-6	Hom	E500	44	[30, 44]	80.8931
231225_3-6	Hom	E500	44	[30, 44]	74.7211
231225_3-6	Hom	E500	44	[30, 44]	72.5346
231225_3-6	Hom	E500	44	[30, 44]	78.2896
231225_3-6	Hom	E500	44	[30, 44]	74.1999
231225_3-6	Hom	E500	44	[30, 44]	76.7114
231225_3-6	Hom	E500	44	[30, 44]	76.4335
231225_3-6	Hom	E500	44	[30, 44]	67.1095
231225_3-6	Hom	E500	44	[30, 44]	68.0351
231225_3-6	Hom	E500	44	[30, 44]	75.8251
231225_3-6	Hom	E500	44	[30, 44]	79.692
231225_3-6	Hom	E500	44	[30, 44]	81.2367
231225_3-6	Hom	E500	44	[30, 44]	73.0235
231225_3-6	Hom	E500	44	[30, 44]	57.3905
231225_3-6	Hom	E500	44	[30, 44]	82.992
231225_3-6	Hom	E500	44	[30, 44]	85.0897
231225_3-6	Hom	E500	44	[30, 44]	45.0237
231225_3-6	Hom	E500	44	[30, 44]	89.4986
231225_3-6	Hom	E500	44	[30, 44]	79.4538
231225_3-6	Hom	E500	44	[30, 44]	87.2098
231225_3-6	Hom	E500	44	[30, 44]	23.5534
231225_3-6	Hom	E500	44	[30, 44]	73.9468
231225_3-6	Hom	E500	44	[30, 44]	85.6117
231225_3-6	Hom	E500	44	[30, 44]	41.4713
231225_3-6	Hom	E500	44	[30, 44]	71.9508
231225_3-6	Hom	E500	44	[30, 44]	64.3637
231225_3-6	Hom	E500	44	[30, 44]	51.75
231225_4-4	Hom	E475	39	[30, 44]	33.0221
231225_4-4	Hom	E475	39	[30, 44]	62.5509
231225_4-4	Hom	E475	39	[30, 44]	75.9623
231225_4-4	Hom	E475	39	[30, 44]	78.7707
231225_4-4	Hom	E475	39	[30, 44]	68.1655
231225_4-4	Hom	E475	39	[30, 44]	82.5398
231225_4-4	Hom	E475	39	[30, 44]	38.7106
231225_4-4	Hom	E475	39	[30, 44]	82.3111
231225_4-4	Hom	E475	39	[30, 44]	79.3114
231225_4-4	Hom	E475	39	[30, 44]	83.0819
231225_4-4	Hom	E475	39	[30, 44]	52.4733
231225_4-4	Hom	E475	39	[30, 44]	26.2528
240201_4-5	Hom	E450	34	[30, 44]	89.5902
240201_4-5	Hom	E450	34	[30, 44]	80.2524
240201_4-5	Hom	E450	34	[30, 44]	42.9333
240201_4-5	Hom	E450	34	[30, 44]	84.8568
240201_4-5	Hom	E450	34	[30, 44]	45.1244
240201_4-5	Hom	E450	34	[30, 44]	34.0908
240201_4-5	Hom	E450	34	[30, 44]	38.0093
240201_4-5	Hom	E450	34	[30, 44]	82.3792
240201_4-5	Hom	E450	34	[30, 44]	24.0834
240201_4-5	Hom	E450	34	[30, 44]	64.539
240201_4-5	Hom	E450	34	[30, 44]	52.6061
240201_4-5	Hom	E450	34	[30, 44]	85.7339
240201_4-5	Hom	E450	34	[30, 44]	74.1513
240201_4-5	Hom	E450	34	[30, 44]	66.3629
240201_4-5	Hom	E450	34	[30, 44]	76.2565
240201_4-5	Hom	E450	34	[30, 44]	89.1919
240201_4-5	Hom	E450	34	[30, 44]	45.2699
240201_4-5	Hom	E450	34	[30, 44]	55.3548
240201_4-5	Hom	E450	34	[30, 44]	54.0479
240201_4-5	Hom	E450	34	[30, 44]	89.7182
240201_4-5	Hom	E450	34	[30, 44]	85.2609
240201_4-5	Hom	E450	34	[30, 44]	58.0787
230816_3-6	Hom	E475	50	[45, 59]	38.4706
230816_3-6	Hom	E475	50	[45, 59]	84.729
230816_3-6	Hom	E475	50	[45, 59]	55.4567
230816_3-6	Hom	E475	50	[45, 59]	87.231
230816_3-6	Hom	E475	50	[45, 59]	49.9789
230816_3-6	Hom	E475	50	[45, 59]	73.1732
230816_3-6	Hom	E475	50	[45, 59]	52.5201
230816_3-6	Hom	E475	50	[45, 59]	66.4047
230816_3-6	Hom	E475	50	[45, 59]	83.4063
230816_3-6	Hom	E475	50	[45, 59]	69.0876
230816_3-6	Hom	E475	50	[45, 59]	84.6921
230816_3-6	Hom	E475	50	[45, 59]	76.736
230816_3-6	Hom	E475	50	[45, 59]	65.9354
230816_3-6	Hom	E475	50	[45, 59]	36.1522
230816_3-6	Hom	E475	50	[45, 59]	83.3025
231225_2-4	Hom	E500	48	[45, 59]	86.1813
231225_2-4	Hom	E500	48	[45, 59]	29.4446
231225_2-4	Hom	E500	48	[45, 59]	68.3716
231225_2-4	Hom	E500	48	[45, 59]	85.9733
231225_2-4	Hom	E500	48	[45, 59]	89.8096
231225_2-4	Hom	E500	48	[45, 59]	85.6735
231225_2-4	Hom	E500	48	[45, 59]	41.3893
231225_2-4	Hom	E500	48	[45, 59]	76.0989
231225_2-4	Hom	E500	48	[45, 59]	41.9088
231225_2-4	Hom	E500	48	[45, 59]	41.3179
231225_2-4	Hom	E500	48	[45, 59]	39.9231
231225_2-4	Hom	E500	48	[45, 59]	49.2104
231225_2-4	Hom	E500	48	[45, 59]	30.3642
231225_2-4	Hom	E500	48	[45, 59]	87.7682
231225_2-4	Hom	E500	48	[45, 59]	89.7398
231225_2-4	Hom	E500	48	[45, 59]	89.1846
231225_2-4	Hom	E500	48	[45, 59]	74.2063
231225_2-4	Hom	E500	48	[45, 59]	88.9749
231225_2-4	Hom	E500	48	[45, 59]	87.9901
231225_2-4	Hom	E500	48	[45, 59]	87.8461
231225_2-4	Hom	E500	48	[45, 59]	89.5507
231225_2-4	Hom	E500	48	[45, 59]	29.6047
231225_2-4	Hom	E500	48	[45, 59]	79.9011
231225_2-4	Hom	E500	48	[45, 59]	71.2823
231225_2-4	Hom	E500	48	[45, 59]	83.1905
231225_2-4	Hom	E500	48	[45, 59]	76.0979
231225_2-4	Hom	E500	48	[45, 59]	31.4392
231225_2-4	Hom	E500	48	[45, 59]	81.8667
231225_2-4	Hom	E500	48	[45, 59]	76.947
231225_2-4	Hom	E500	48	[45, 59]	65.8031
231225_2-4	Hom	E500	48	[45, 59]	89.5792
231225_3-9	Hom	E500	46	[45, 59]	86.984
231225_3-9	Hom	E500	46	[45, 59]	72.5392
231225_3-9	Hom	E500	46	[45, 59]	85.4505
231225_3-9	Hom	E500	46	[45, 59]	62.2678
231225_3-9	Hom	E500	46	[45, 59]	55.6944
231225_3-9	Hom	E500	46	[45, 59]	66.6544
231225_3-9	Hom	E500	46	[45, 59]	87.3028
231225_3-9	Hom	E500	46	[45, 59]	53.015
231225_3-9	Hom	E500	46	[45, 59]	76.9915
231225_3-9	Hom	E500	46	[45, 59]	88.0626
231225_3-9	Hom	E500	46	[45, 59]	83.6209
231225_3-9	Hom	E500	46	[45, 59]	37.2509
231225_3-9	Hom	E500	46	[45, 59]	60.8652
231225_3-9	Hom	E500	46	[45, 59]	78.7785
231225_3-9	Hom	E500	46	[45, 59]	80.5294
231225_3-9	Hom	E500	46	[45, 59]	83.1033
231225_3-9	Hom	E500	46	[45, 59]	37.4414
231225_3-9	Hom	E500	46	[45, 59]	74.9316
231225_3-9	Hom	E500	46	[45, 59]	87.7058
231225_3-9	Hom	E500	46	[45, 59]	49.7424
231225_3-9	Hom	E500	46	[45, 59]	58.3191
231225_3-9	Hom	E500	46	[45, 59]	85.8601
231225_3-9	Hom	E500	46	[45, 59]	57.4729
231225_3-9	Hom	E500	46	[45, 59]	68.1163
231225_3-9	Hom	E500	46	[45, 59]	79.9288
231225_3-9	Hom	E500	46	[45, 59]	86.2642
231225_3-9	Hom	E500	46	[45, 59]	62.5094
231225_3-9	Hom	E500	46	[45, 59]	77.6554
231225_3-9	Hom	E500	46	[45, 59]	83.8813
231225_3-9	Hom	E500	46	[45, 59]	73.2381
231225_3-9	Hom	E500	46	[45, 59]	89.4494
231225_3-9	Hom	E500	46	[45, 59]	38.6648
231225_3-9	Hom	E500	46	[45, 59]	65.1871
231225_3-9	Hom	E500	46	[45, 59]	84.9385
231225_3-9	Hom	E500	46	[45, 59]	87.5293
231225_3-9	Hom	E500	46	[45, 59]	82.1961
231225_3-9	Hom	E500	46	[45, 59]	70.8908
240201_3-6	Hom	E500	50	[45, 59]	74.7198
240201_3-6	Hom	E500	50	[45, 59]	88.7013
240201_3-6	Hom	E500	50	[45, 59]	84.548
240201_3-6	Hom	E500	50	[45, 59]	33.0914
240201_3-6	Hom	E500	50	[45, 59]	80.0886
240201_3-6	Hom	E500	50	[45, 59]	86.9719
240201_3-6	Hom	E500	50	[45, 59]	62.3545
240201_3-6	Hom	E500	50	[45, 59]	81.9012
240201_3-6	Hom	E500	50	[45, 59]	85.0385
240201_3-6	Hom	E500	50	[45, 59]	88.8687
240201_3-6	Hom	E500	50	[45, 59]	77.0083
240201_3-6	Hom	E500	50	[45, 59]	83.4409
240201_3-6	Hom	E500	50	[45, 59]	67.8109
240201_3-6	Hom	E500	50	[45, 59]	84.0846
240201_3-6	Hom	E500	50	[45, 59]	89.9899
240201_3-6	Hom	E500	50	[45, 59]	87.5597
240201_3-6	Hom	E500	50	[45, 59]	61.2417
240201_3-6	Hom	E500	50	[45, 59]	78.8508
240201_3-6	Hom	E500	50	[45, 59]	78.5988
240201_3-6	Hom	E500	50	[45, 59]	61.7077
240201_3-6	Hom	E500	50	[45, 59]	85.7476
240201_3-6	Hom	E500	50	[45, 59]	51.6102
240201_3-6	Hom	E500	50	[45, 59]	88.8094
240201_3-6	Hom	E500	50	[45, 59]	82.0869
240201_3-6	Hom	E500	50	[45, 59]	84.4872
240201_3-6	Hom	E500	50	[45, 59]	52.4281
240201_3-6	Hom	E500	50	[45, 59]	82.2296
240201_3-6	Hom	E500	50	[45, 59]	50.47
240201_3-6	Hom	E500	50	[45, 59]	88.2746
240201_3-6	Hom	E500	50	[45, 59]	69.6223
240201_3-6	Hom	E500	50	[45, 59]	89.3151
240201_3-6	Hom	E500	50	[45, 59]	78.7834
240201_3-6	Hom	E500	50	[45, 59]	86.2233
240201_3-6	Hom	E500	50	[45, 59]	84.5185
240201_3-6	Hom	E500	50	[45, 59]	78.1505
240201_3-6	Hom	E500	50	[45, 59]	84.85
240201_3-6	Hom	E500	50	[45, 59]	41.0275
230816_1-8	Hom	E475	63	[60, 74]	43.7641
230816_1-8	Hom	E475	63	[60, 74]	68.4546
230816_1-8	Hom	E475	63	[60, 74]	86.9331
230816_1-8	Hom	E475	63	[60, 74]	57.5918
230816_1-8	Hom	E475	63	[60, 74]	73.4046
230816_1-8	Hom	E475	63	[60, 74]	42.1896
230816_1-8	Hom	E475	63	[60, 74]	51.5493
231225_2-7	Hom	E500	68	[60, 74]	50.4077
231225_2-7	Hom	E500	68	[60, 74]	41.0565
231225_2-7	Hom	E500	68	[60, 74]	75.8865
231225_2-7	Hom	E500	68	[60, 74]	59.2868
231225_2-7	Hom	E500	68	[60, 74]	44.9138
231225_2-7	Hom	E500	68	[60, 74]	77.3848
231225_2-7	Hom	E500	68	[60, 74]	80.3833
231225_2-7	Hom	E500	68	[60, 74]	23.5645
231225_2-7	Hom	E500	68	[60, 74]	53.3219
231225_2-7	Hom	E500	68	[60, 74]	65.24
231225_2-7	Hom	E500	68	[60, 74]	32.1424
231225_2-7	Hom	E500	68	[60, 74]	70.6358
231225_2-7	Hom	E500	68	[60, 74]	39.2726
231225_2-7	Hom	E500	68	[60, 74]	50.8831
231225_2-7	Hom	E500	68	[60, 74]	84.6896
231225_2-7	Hom	E500	68	[60, 74]	84.1638
231225_2-7	Hom	E500	68	[60, 74]	43.2597
231225_2-7	Hom	E500	68	[60, 74]	76.8201
231225_2-7	Hom	E500	68	[60, 74]	56.0136
231225_2-7	Hom	E500	68	[60, 74]	37.058
231225_2-7	Hom	E500	68	[60, 74]	81.9766
231225_2-7	Hom	E500	68	[60, 74]	58.1767
231225_3-3	Hom	E500	67	[60, 74]	84.2326
231225_3-3	Hom	E500	67	[60, 74]	89.0149
231225_3-3	Hom	E500	67	[60, 74]	79.8006
231225_3-3	Hom	E500	67	[60, 74]	75.7042
231225_3-3	Hom	E500	67	[60, 74]	52.1329
231225_3-3	Hom	E500	67	[60, 74]	49.4125
231225_3-3	Hom	E500	67	[60, 74]	73.5526
231225_3-3	Hom	E500	67	[60, 74]	81.4791
231225_3-3	Hom	E500	67	[60, 74]	74.424
231225_3-3	Hom	E500	67	[60, 74]	74.8638
231225_3-3	Hom	E500	67	[60, 74]	42.4247
231225_3-3	Hom	E500	67	[60, 74]	82.1908
231225_3-3	Hom	E500	67	[60, 74]	78.0417
231225_3-3	Hom	E500	67	[60, 74]	70.808
231225_3-3	Hom	E500	67	[60, 74]	84.5461
231225_3-3	Hom	E500	67	[60, 74]	70.3613
231225_3-3	Hom	E500	67	[60, 74]	23.165
231225_3-3	Hom	E500	67	[60, 74]	54.0533
231225_3-3	Hom	E500	67	[60, 74]	83.0092
231225_3-3	Hom	E500	67	[60, 74]	34.1156
231225_3-3	Hom	E500	67	[60, 74]	86.5344
231225_3-3	Hom	E500	67	[60, 74]	60.1401
231225_3-3	Hom	E500	67	[60, 74]	79.7759
231225_3-3	Hom	E500	67	[60, 74]	64.2426
240201_1-8	Hom	E500	72	[60, 74]	80.4022
240201_1-8	Hom	E500	72	[60, 74]	84.0447
240201_1-8	Hom	E500	72	[60, 74]	76.5919
240201_1-8	Hom	E500	72	[60, 74]	88.3767
240201_1-8	Hom	E500	72	[60, 74]	88.9954
240201_1-8	Hom	E500	72	[60, 74]	72.091
240201_1-8	Hom	E500	72	[60, 74]	77.1285
240201_1-8	Hom	E500	72	[60, 74]	84.3124
240201_1-8	Hom	E500	72	[60, 74]	62.1016
240201_1-8	Hom	E500	72	[60, 74]	76.7018
240201_1-8	Hom	E500	72	[60, 74]	86.5848
240201_1-8	Hom	E500	72	[60, 74]	77.6783
240201_1-8	Hom	E500	72	[60, 74]	81.6121
240201_1-8	Hom	E500	72	[60, 74]	71.8175
240201_1-8	Hom	E500	72	[60, 74]	54.5953
240201_1-8	Hom	E500	72	[60, 74]	80.7243
240201_1-8	Hom	E500	72	[60, 74]	82.9136
240201_1-8	Hom	E500	72	[60, 74]	88.6101
240201_1-8	Hom	E500	72	[60, 74]	45.4081
240201_1-8	Hom	E500	72	[60, 74]	64.1495
240201_1-8	Hom	E500	72	[60, 74]	88.7732
240201_1-8	Hom	E500	72	[60, 74]	86.7381
240201_1-8	Hom	E500	72	[60, 74]	50.6653
240201_1-8	Hom	E500	72	[60, 74]	63.136
240201_1-8	Hom	E500	72	[60, 74]	83.3678
240201_1-8	Hom	E500	72	[60, 74]	79.6948
240201_1-8	Hom	E500	72	[60, 74]	61.1115
240201_1-8	Hom	E500	72	[60, 74]	32.5871
240201_1-8	Hom	E500	72	[60, 74]	79.3954
240201_1-8	Hom	E500	72	[60, 74]	69.7298
240201_1-8	Hom	E500	72	[60, 74]	72.6752
240201_1-8	Hom	E500	72	[60, 74]	84.5393

## Sheet: EDFig5C
Embryo ID	Genotype	Developmental stage	EPI cell number	EPI cell number group	Cell orientation toward ExE-boundary (deg)
230503_2-6	WT	E450	18	[15, 29]	52.7927
230503_2-6	WT	E450	18	[15, 29]	57.6298
230503_2-6	WT	E450	18	[15, 29]	59.389
230503_2-6	WT	E450	18	[15, 29]	87.5221
230503_2-6	WT	E450	18	[15, 29]	43.2297
230503_2-6	WT	E450	18	[15, 29]	62.7129
230503_2-6	WT	E450	18	[15, 29]	80.4555
230503_2-6	WT	E450	18	[15, 29]	39.4896
230503_2-6	WT	E450	18	[15, 29]	35.2499
230503_2-6	WT	E450	18	[15, 29]	80.8215
230503_2-6	WT	E450	18	[15, 29]	55.4875
230503_2-6	WT	E450	18	[15, 29]	49.8474
230503_2-6	WT	E450	18	[15, 29]	88.8164
230503_2-6	WT	E450	18	[15, 29]	79.6331
230428_2-1	WT	E475	40	[30, 44]	65.2756
230428_2-1	WT	E475	40	[30, 44]	43.1592
230428_2-1	WT	E475	40	[30, 44]	42.5833
230428_2-1	WT	E475	40	[30, 44]	84.3673
230428_2-1	WT	E475	40	[30, 44]	85.5395
230428_2-1	WT	E475	40	[30, 44]	41.4516
230428_2-1	WT	E475	40	[30, 44]	81.6997
230428_2-1	WT	E475	40	[30, 44]	88.1636
230428_2-1	WT	E475	40	[30, 44]	80.2613
230428_2-1	WT	E475	40	[30, 44]	86.074
230428_2-1	WT	E475	40	[30, 44]	88.5057
230428_2-1	WT	E475	40	[30, 44]	84.5709
230428_2-1	WT	E475	40	[30, 44]	35.7075
230428_2-1	WT	E475	40	[30, 44]	80.5663
230428_2-1	WT	E475	40	[30, 44]	61.888
230428_2-1	WT	E475	40	[30, 44]	76.8562
230428_2-1	WT	E475	40	[30, 44]	82.627
230428_2-5	WT	E475	35	[30, 44]	48.4542
230428_2-5	WT	E475	35	[30, 44]	50.7813
230428_2-5	WT	E475	35	[30, 44]	87.7494
230428_2-5	WT	E475	35	[30, 44]	37.2596
230428_2-5	WT	E475	35	[30, 44]	66.4057
230428_2-5	WT	E475	35	[30, 44]	51.9968
230428_2-5	WT	E475	35	[30, 44]	36.8396
230428_2-5	WT	E475	35	[30, 44]	26.7393
230428_2-5	WT	E475	35	[30, 44]	8.51574
230428_2-5	WT	E475	35	[30, 44]	53.4708
230428_2-5	WT	E475	35	[30, 44]	23.4432
230503_2-4	WT	E450	43	[30, 44]	74.0291
230503_2-4	WT	E450	43	[30, 44]	69.1851
230503_2-4	WT	E450	43	[30, 44]	67.9453
230503_2-4	WT	E450	43	[30, 44]	86.4346
230503_2-4	WT	E450	43	[30, 44]	86.1071
230503_2-4	WT	E450	43	[30, 44]	54.4718
230503_2-4	WT	E450	43	[30, 44]	88.1334
230503_2-4	WT	E450	43	[30, 44]	72.996
230503_2-4	WT	E450	43	[30, 44]	89.7802
230503_2-4	WT	E450	43	[30, 44]	21.3446
230503_2-4	WT	E450	43	[30, 44]	85.3815
230503_2-4	WT	E450	43	[30, 44]	72.2072
230503_2-4	WT	E450	43	[30, 44]	38.3025
230503_2-4	WT	E450	43	[30, 44]	79.2568
230503_2-4	WT	E450	43	[30, 44]	86.256
230503_3-10	WT	E475	32	[30, 44]	39.435
230503_3-10	WT	E475	32	[30, 44]	81.5223
230503_3-10	WT	E475	32	[30, 44]	54.6774
230503_3-10	WT	E475	32	[30, 44]	67.2718
230503_3-10	WT	E475	32	[30, 44]	8.7935
230503_3-10	WT	E475	32	[30, 44]	22.7053
230503_3-10	WT	E475	32	[30, 44]	84.1604
230503_3-10	WT	E475	32	[30, 44]	86.446
230503_3-10	WT	E475	32	[30, 44]	78.9841
230503_3-10	WT	E475	32	[30, 44]	44.7087
230503_3-10	WT	E475	32	[30, 44]	27.5185
230503_3-10	WT	E475	32	[30, 44]	56.3905
230503_3-10	WT	E475	32	[30, 44]	84.5446
230503_3-5	WT	E475	44	[30, 44]	70.1988
230503_3-5	WT	E475	44	[30, 44]	62.5931
230503_3-5	WT	E475	44	[30, 44]	89.3461
230503_3-5	WT	E475	44	[30, 44]	73.633
230503_3-5	WT	E475	44	[30, 44]	70.9406
230503_3-5	WT	E475	44	[30, 44]	60.3595
230503_3-5	WT	E475	44	[30, 44]	51.3542
230503_3-5	WT	E475	44	[30, 44]	53.6171
230503_3-5	WT	E475	44	[30, 44]	75.1394
230503_3-5	WT	E475	44	[30, 44]	67.9419
230503_3-5	WT	E475	44	[30, 44]	73.6834
230503_3-5	WT	E475	44	[30, 44]	64.239
230503_3-5	WT	E475	44	[30, 44]	19.1289
230208_1-2	WT	E500	57	[45, 59]	70.2237
230208_1-2	WT	E500	57	[45, 59]	65.3795
230208_1-2	WT	E500	57	[45, 59]	19.4477
230208_1-2	WT	E500	57	[45, 59]	46.3431
230208_1-2	WT	E500	57	[45, 59]	49.172
230208_1-2	WT	E500	57	[45, 59]	73.0358
230208_1-2	WT	E500	57	[45, 59]	3.52705
230208_1-2	WT	E500	57	[45, 59]	80.8035
230209_2-2	WT	E475	47	[45, 59]	50.1371
230209_2-2	WT	E475	47	[45, 59]	82.6714
230209_2-2	WT	E475	47	[45, 59]	51.9316
230209_2-2	WT	E475	47	[45, 59]	15.6977
230209_2-2	WT	E475	47	[45, 59]	84.3818
230209_2-2	WT	E475	47	[45, 59]	88.3034
230209_2-2	WT	E475	47	[45, 59]	15.9433
230209_2-2	WT	E475	47	[45, 59]	72.5354
230209_2-2	WT	E475	47	[45, 59]	87.3261
230209_2-2	WT	E475	47	[45, 59]	72.6188
230209_2-2	WT	E475	47	[45, 59]	77.8728
230209_2-2	WT	E475	47	[45, 59]	66.6249
230209_2-2	WT	E475	47	[45, 59]	48.7061
230209_2-2	WT	E475	47	[45, 59]	17.5524
230209_2-2	WT	E475	47	[45, 59]	89.1731
230209_2-2	WT	E475	47	[45, 59]	50.2098
230209_2-2	WT	E475	47	[45, 59]	48.6026
230209_2-2	WT	E475	47	[45, 59]	57.5125
230209_2-2	WT	E475	47	[45, 59]	50.7197
230209_2-2	WT	E475	47	[45, 59]	54.8132
230209_2-2	WT	E475	47	[45, 59]	44.4471
230209_2-3	WT	E475	51	[45, 59]	53.4279
230209_2-3	WT	E475	51	[45, 59]	86.2303
230209_2-3	WT	E475	51	[45, 59]	38.5799
230209_2-3	WT	E475	51	[45, 59]	87.97
230209_2-3	WT	E475	51	[45, 59]	54.9518
230209_2-3	WT	E475	51	[45, 59]	35.3613
230209_2-3	WT	E475	51	[45, 59]	69.0907
230209_2-3	WT	E475	51	[45, 59]	81.9522
230209_2-3	WT	E475	51	[45, 59]	85.6348
230209_2-3	WT	E475	51	[45, 59]	76.5509
230209_2-3	WT	E475	51	[45, 59]	87.9029
230209_2-3	WT	E475	51	[45, 59]	31.9318
230209_2-3	WT	E475	51	[45, 59]	38.6348
230209_2-3	WT	E475	51	[45, 59]	83.4416
230209_2-3	WT	E475	51	[45, 59]	34.7726
230209_2-3	WT	E475	51	[45, 59]	74.5105
230209_2-3	WT	E475	51	[45, 59]	70.1927
230209_2-3	WT	E475	51	[45, 59]	70.6973
230209_2-3	WT	E475	51	[45, 59]	85.083
230210_4-2	WT	E500	57	[45, 59]	84.7444
230210_4-2	WT	E500	57	[45, 59]	60.2968
230210_4-2	WT	E500	57	[45, 59]	74.0394
230210_4-2	WT	E500	57	[45, 59]	77.5402
230210_4-2	WT	E500	57	[45, 59]	81.8716
230210_4-2	WT	E500	57	[45, 59]	56.2125
230210_4-2	WT	E500	57	[45, 59]	76.3737
230210_4-2	WT	E500	57	[45, 59]	68.6929
230210_4-2	WT	E500	57	[45, 59]	40.38
230210_4-2	WT	E500	57	[45, 59]	89.8705
230210_4-2	WT	E500	57	[45, 59]	76.1266
230210_4-2	WT	E500	57	[45, 59]	89.8005
230210_4-2	WT	E500	57	[45, 59]	88.5648
230210_4-2	WT	E500	57	[45, 59]	17.0513
230210_4-2	WT	E500	57	[45, 59]	76.247
230210_4-2	WT	E500	57	[45, 59]	80.3929
230210_4-2	WT	E500	57	[45, 59]	75.0232
230210_4-2	WT	E500	57	[45, 59]	16.7694
230210_4-2	WT	E500	57	[45, 59]	31.2418
230210_4-2	WT	E500	57	[45, 59]	56.2897
230210_4-2	WT	E500	57	[45, 59]	81.2264
230210_4-2	WT	E500	57	[45, 59]	29.8682
230210_4-2	WT	E500	57	[45, 59]	78.6519
230210_4-2	WT	E500	57	[45, 59]	40.0856
230210_4-2	WT	E500	57	[45, 59]	73.3915
230503_2-2	WT	E450	49	[45, 59]	39.5923
230503_2-2	WT	E450	49	[45, 59]	63.0242
230503_2-2	WT	E450	49	[45, 59]	87.6226
230503_2-2	WT	E450	49	[45, 59]	54.9068
230503_2-2	WT	E450	49	[45, 59]	40.4215
230503_2-2	WT	E450	49	[45, 59]	47.7186
230503_2-2	WT	E450	49	[45, 59]	87.292
230503_2-2	WT	E450	49	[45, 59]	80.3645
230503_2-2	WT	E450	49	[45, 59]	82.6173
230503_2-2	WT	E450	49	[45, 59]	50.5766
230503_2-2	WT	E450	49	[45, 59]	84.033
230503_2-2	WT	E450	49	[45, 59]	57.4452
230503_2-2	WT	E450	49	[45, 59]	87.0451
230503_2-2	WT	E450	49	[45, 59]	62.5986
230503_2-2	WT	E450	49	[45, 59]	19.5547
230503_2-2	WT	E450	49	[45, 59]	66.6052
230503_2-2	WT	E450	49	[45, 59]	63.0189
230503_4-2	WT	E500	56	[45, 59]	20.5968
230503_4-2	WT	E500	56	[45, 59]	87.0267
230503_4-2	WT	E500	56	[45, 59]	25.454
230503_4-2	WT	E500	56	[45, 59]	70.8734
230503_4-2	WT	E500	56	[45, 59]	71.1936
230503_4-2	WT	E500	56	[45, 59]	29.099
230503_4-2	WT	E500	56	[45, 59]	68.0316
230503_4-2	WT	E500	56	[45, 59]	58.5381
230503_4-2	WT	E500	56	[45, 59]	69.8318
230503_4-2	WT	E500	56	[45, 59]	74.424
230503_4-2	WT	E500	56	[45, 59]	73.4885
230503_4-2	WT	E500	56	[45, 59]	34.737
230503_4-2	WT	E500	56	[45, 59]	42.7954
230503_4-2	WT	E500	56	[45, 59]	87.0636
230209_2-1	WT	E475	74	[60, 74]	53.8491
230209_2-1	WT	E475	74	[60, 74]	63.9034
230209_2-1	WT	E475	74	[60, 74]	83.8705
230209_2-1	WT	E475	74	[60, 74]	89.5662
230209_2-1	WT	E475	74	[60, 74]	67.0564
230209_2-1	WT	E475	74	[60, 74]	69.0268
230209_2-1	WT	E475	74	[60, 74]	34.7247
230209_2-1	WT	E475	74	[60, 74]	12.7635
230209_2-1	WT	E475	74	[60, 74]	86.5269
230209_2-1	WT	E475	74	[60, 74]	89.7035
230209_2-1	WT	E475	74	[60, 74]	50.2991
230209_2-1	WT	E475	74	[60, 74]	72.9123
230209_2-1	WT	E475	74	[60, 74]	44.0664
230209_2-1	WT	E475	74	[60, 74]	68.9918
230209_2-1	WT	E475	74	[60, 74]	51.0076
230209_2-1	WT	E475	74	[60, 74]	76.5519
230209_2-1	WT	E475	74	[60, 74]	70.4731
230209_2-1	WT	E475	74	[60, 74]	76.8114
230209_2-1	WT	E475	74	[60, 74]	83.043
230209_2-1	WT	E475	74	[60, 74]	78.4378
230209_2-1	WT	E475	74	[60, 74]	80.3679
230209_2-1	WT	E475	74	[60, 74]	53.7501
230209_2-1	WT	E475	74	[60, 74]	78.6039
230209_2-1	WT	E475	74	[60, 74]	71.9285
230503_1-2	WT	E500	81	[75, 89]	88.7718
230503_1-2	WT	E500	81	[75, 89]	77.9004
230503_1-2	WT	E500	81	[75, 89]	47.4516
230503_1-2	WT	E500	81	[75, 89]	89.4002
230503_1-2	WT	E500	81	[75, 89]	50.3682
230503_1-2	WT	E500	81	[75, 89]	59.1842
230503_1-2	WT	E500	81	[75, 89]	25.3161
230503_1-2	WT	E500	81	[75, 89]	77.6168
230503_1-2	WT	E500	81	[75, 89]	42.7655
230503_1-2	WT	E500	81	[75, 89]	73.7912
230503_1-2	WT	E500	81	[75, 89]	87.1521
230503_3-2	WT	E475	77	[75, 89]	64.048
230503_3-2	WT	E475	77	[75, 89]	65.6976
230503_3-2	WT	E475	77	[75, 89]	85.9604
230503_3-2	WT	E475	77	[75, 89]	84.0377
230503_3-2	WT	E475	77	[75, 89]	66.9237
230503_3-2	WT	E475	77	[75, 89]	73.996
230503_3-2	WT	E475	77	[75, 89]	55.7866
230503_3-2	WT	E475	77	[75, 89]	73.0888
230503_3-2	WT	E475	77	[75, 89]	43.5355
230503_3-2	WT	E475	77	[75, 89]	56.1588
230503_3-2	WT	E475	77	[75, 89]	83.7738
230503_3-2	WT	E475	77	[75, 89]	67.1914
230503_3-2	WT	E475	77	[75, 89]	72.8773
230503_3-2	WT	E475	77	[75, 89]	85.1503
230210_5-1	Het	E475	27	[15, 29]	82.196
230210_5-1	Het	E475	27	[15, 29]	47.186
230210_5-1	Het	E475	27	[15, 29]	71.4167
230210_5-1	Het	E475	27	[15, 29]	87.1251
230210_5-1	Het	E475	27	[15, 29]	59.9687
230210_5-1	Het	E475	27	[15, 29]	56.2013
230210_5-1	Het	E475	27	[15, 29]	51.4353
230210_5-1	Het	E475	27	[15, 29]	83.8337
230210_5-1	Het	E475	27	[15, 29]	68.5669
230210_5-1	Het	E475	27	[15, 29]	89.3128
230210_5-1	Het	E475	27	[15, 29]	86.4803
230210_5-1	Het	E475	27	[15, 29]	84.7493
230210_5-1	Het	E475	27	[15, 29]	89.9593
230210_5-1	Het	E475	27	[15, 29]	28.7932
230210_5-1	Het	E475	27	[15, 29]	56.2466
230210_5-1	Het	E475	27	[15, 29]	50.8878
230210_5-1	Het	E475	27	[15, 29]	30.0483
230210_5-1	Het	E475	27	[15, 29]	79.6289
230822_1-6	Het	E450	27	[15, 29]	88.9868
230822_1-6	Het	E450	27	[15, 29]	88.581
230822_1-6	Het	E450	27	[15, 29]	57.4093
230822_1-6	Het	E450	27	[15, 29]	83.3906
230822_1-6	Het	E450	27	[15, 29]	87.1027
230822_1-6	Het	E450	27	[15, 29]	86.2498
230822_1-6	Het	E450	27	[15, 29]	45.1526
230822_1-6	Het	E450	27	[15, 29]	71.9404
230822_1-6	Het	E450	27	[15, 29]	76.4652
230822_1-6	Het	E450	27	[15, 29]	87.6454
230822_1-6	Het	E450	27	[15, 29]	9.8095
230822_1-6	Het	E450	27	[15, 29]	77.6938
230822_1-6	Het	E450	27	[15, 29]	27.0588
230822_1-6	Het	E450	27	[15, 29]	46.8171
230822_1-6	Het	E450	27	[15, 29]	52.2751
230822_1-6	Het	E450	27	[15, 29]	41.2658
230822_1-6	Het	E450	27	[15, 29]	78.2566
230822_1-6	Het	E450	27	[15, 29]	62.7926
230822_1-6	Het	E450	27	[15, 29]	41.7726
230208_1-8	Het	E500	41	[30, 44]	36.8234
230208_1-8	Het	E500	41	[30, 44]	68.9205
230208_1-8	Het	E500	41	[30, 44]	21.5745
230208_1-8	Het	E500	41	[30, 44]	76.8645
230208_1-8	Het	E500	41	[30, 44]	34.916
230208_1-8	Het	E500	41	[30, 44]	85.6598
230208_1-8	Het	E500	41	[30, 44]	17.5094
230208_1-8	Het	E500	41	[30, 44]	16.1796
230208_1-8	Het	E500	41	[30, 44]	15.2463
230208_1-8	Het	E500	41	[30, 44]	11.3762
230208_1-8	Het	E500	41	[30, 44]	48.704
230208_1-8	Het	E500	41	[30, 44]	18.5685
230209_2-7	Het	E475	40	[30, 44]	56.9504
230209_2-7	Het	E475	40	[30, 44]	75.1402
230209_2-7	Het	E475	40	[30, 44]	75.0379
230209_2-7	Het	E475	40	[30, 44]	65.7297
230209_2-7	Het	E475	40	[30, 44]	76.7456
230209_2-7	Het	E475	40	[30, 44]	39.07
230209_2-7	Het	E475	40	[30, 44]	72.7767
230209_2-7	Het	E475	40	[30, 44]	67.3117
230209_2-7	Het	E475	40	[30, 44]	18.5459
230209_3-2	Het	E450	44	[30, 44]	82.8457
230209_3-2	Het	E450	44	[30, 44]	72.7038
230209_3-2	Het	E450	44	[30, 44]	86.5654
230209_3-2	Het	E450	44	[30, 44]	89.3078
230209_3-2	Het	E450	44	[30, 44]	87.6276
230209_3-2	Het	E450	44	[30, 44]	67.6848
230209_3-2	Het	E450	44	[30, 44]	59.9303
230209_3-2	Het	E450	44	[30, 44]	86.5723
230209_3-2	Het	E450	44	[30, 44]	73.8427
230209_3-2	Het	E450	44	[30, 44]	49.0284
230209_3-2	Het	E450	44	[30, 44]	42.0015
230209_3-2	Het	E450	44	[30, 44]	37.6779
230209_3-2	Het	E450	44	[30, 44]	8.92162
230209_3-2	Het	E450	44	[30, 44]	14.1631
230209_3-2	Het	E450	44	[30, 44]	32.5282
230209_3-2	Het	E450	44	[30, 44]	72.8896
230209_3-2	Het	E450	44	[30, 44]	80.4175
230209_3-2	Het	E450	44	[30, 44]	50.6137
230209_3-2	Het	E450	44	[30, 44]	48.276
230209_3-2	Het	E450	44	[30, 44]	28.9564
230209_3-2	Het	E450	44	[30, 44]	16.522
230209_3-2	Het	E450	44	[30, 44]	65.4594
230209_3-2	Het	E450	44	[30, 44]	30.5414
230209_3-3	Het	E450	44	[30, 44]	78.7495
230209_3-3	Het	E450	44	[30, 44]	64.1111
230209_3-3	Het	E450	44	[30, 44]	85.8326
230209_3-3	Het	E450	44	[30, 44]	62.6049
230209_3-3	Het	E450	44	[30, 44]	51.4837
230209_3-3	Het	E450	44	[30, 44]	83.543
230209_3-3	Het	E450	44	[30, 44]	72.8765
230209_3-3	Het	E450	44	[30, 44]	82.5458
230209_3-3	Het	E450	44	[30, 44]	83.0699
230209_3-3	Het	E450	44	[30, 44]	47.0077
230209_3-3	Het	E450	44	[30, 44]	89.6862
230209_3-3	Het	E450	44	[30, 44]	74.4713
230209_3-3	Het	E450	44	[30, 44]	85.9082
230209_3-3	Het	E450	44	[30, 44]	83.6445
230209_3-3	Het	E450	44	[30, 44]	82.9233
230209_3-3	Het	E450	44	[30, 44]	78.5898
230209_3-3	Het	E450	44	[30, 44]	27.3909
230209_3-3	Het	E450	44	[30, 44]	88.3833
230209_3-3	Het	E450	44	[30, 44]	40.2254
230209_3-3	Het	E450	44	[30, 44]	72.7954
230209_3-3	Het	E450	44	[30, 44]	80.9855
230209_3-3	Het	E450	44	[30, 44]	85.8545
230209_3-3	Het	E450	44	[30, 44]	81.8404
230209_3-3	Het	E450	44	[30, 44]	68.8188
230209_3-3	Het	E450	44	[30, 44]	87.0996
230503_2-3	Het	E450	34	[30, 44]	76.644
230503_2-3	Het	E450	34	[30, 44]	79.6068
230503_2-3	Het	E450	34	[30, 44]	62.8872
230503_2-3	Het	E450	34	[30, 44]	81.7017
230503_2-3	Het	E450	34	[30, 44]	55.6862
230503_2-3	Het	E450	34	[30, 44]	84.5494
230503_2-3	Het	E450	34	[30, 44]	42.1427
230503_2-3	Het	E450	34	[30, 44]	52.8659
230503_2-3	Het	E450	34	[30, 44]	73.8727
230503_2-3	Het	E450	34	[30, 44]	79.8989
230503_2-3	Het	E450	34	[30, 44]	55.4902
230503_2-3	Het	E450	34	[30, 44]	28.0198
230503_3-3	Het	E475	33	[30, 44]	89.4445
230503_3-3	Het	E475	33	[30, 44]	84.6093
230503_3-3	Het	E475	33	[30, 44]	83.7627
230503_3-3	Het	E475	33	[30, 44]	48.6992
230503_3-3	Het	E475	33	[30, 44]	79.4733
230503_3-3	Het	E475	33	[30, 44]	81.7678
230503_3-3	Het	E475	33	[30, 44]	87.4923
230503_3-3	Het	E475	33	[30, 44]	68.7327
230503_3-3	Het	E475	33	[30, 44]	66.6669
230503_3-3	Het	E475	33	[30, 44]	69.765
230503_3-3	Het	E475	33	[30, 44]	60.2533
230503_3-3	Het	E475	33	[30, 44]	67.7799
230503_3-4	Het	E475	42	[30, 44]	31.5887
230503_3-4	Het	E475	42	[30, 44]	29.3992
230503_3-4	Het	E475	42	[30, 44]	81.1892
230503_3-4	Het	E475	42	[30, 44]	68.5039
230503_3-4	Het	E475	42	[30, 44]	88.9008
230503_3-4	Het	E475	42	[30, 44]	89.6064
230503_3-4	Het	E475	42	[30, 44]	82.4526
230503_3-4	Het	E475	42	[30, 44]	78.4192
230503_3-4	Het	E475	42	[30, 44]	70.2402
230503_3-4	Het	E475	42	[30, 44]	56.3329
230503_3-4	Het	E475	42	[30, 44]	79.7939
230503_3-4	Het	E475	42	[30, 44]	66.0076
230503_3-4	Het	E475	42	[30, 44]	90
230503_3-4	Het	E475	42	[30, 44]	71.9687
230503_3-4	Het	E475	42	[30, 44]	65.1568
230503_3-9	Het	E475	30	[30, 44]	66.4918
230503_3-9	Het	E475	30	[30, 44]	41.8733
230503_3-9	Het	E475	30	[30, 44]	44.6025
230503_3-9	Het	E475	30	[30, 44]	67.6721
230503_3-9	Het	E475	30	[30, 44]	74.359
230503_3-9	Het	E475	30	[30, 44]	75.0554
230503_3-9	Het	E475	30	[30, 44]	56.3727
230503_3-9	Het	E475	30	[30, 44]	64.5433
230503_3-9	Het	E475	30	[30, 44]	72.774
230503_3-9	Het	E475	30	[30, 44]	12.0262
230503_3-9	Het	E475	30	[30, 44]	19.1902
230503_3-9	Het	E475	30	[30, 44]	53.6623
230210_4-7	Het	E500	56	[45, 59]	78.0464
230210_4-7	Het	E500	56	[45, 59]	83.6149
230210_4-7	Het	E500	56	[45, 59]	89.6583
230210_4-7	Het	E500	56	[45, 59]	81.6343
230210_4-7	Het	E500	56	[45, 59]	80.2613
230210_4-7	Het	E500	56	[45, 59]	66.414
230210_4-7	Het	E500	56	[45, 59]	70.7205
230210_4-7	Het	E500	56	[45, 59]	87.1541
230210_4-7	Het	E500	56	[45, 59]	82.4525
230210_4-7	Het	E500	56	[45, 59]	36.8805
230210_4-7	Het	E500	56	[45, 59]	75.6718
230210_4-7	Het	E500	56	[45, 59]	41.7108
230210_4-7	Het	E500	56	[45, 59]	72.6398
230210_4-7	Het	E500	56	[45, 59]	84.0916
230210_4-7	Het	E500	56	[45, 59]	83.8617
230210_4-7	Het	E500	56	[45, 59]	87.0377
230210_4-7	Het	E500	56	[45, 59]	89.5804
230210_4-7	Het	E500	56	[45, 59]	44.5114
230210_4-7	Het	E500	56	[45, 59]	81.1053
230210_4-7	Het	E500	56	[45, 59]	59.5187
230210_4-7	Het	E500	56	[45, 59]	46.9741
230210_4-7	Het	E500	56	[45, 59]	32.5966
230210_4-7	Het	E500	56	[45, 59]	64.0917
230210_4-7	Het	E500	56	[45, 59]	51.0911
230210_4-7	Het	E500	56	[45, 59]	88.0972
230428_2-4	Het	E475	57	[45, 59]	85.532
230428_2-4	Het	E475	57	[45, 59]	55.0823
230428_2-4	Het	E475	57	[45, 59]	29.6832
230428_2-4	Het	E475	57	[45, 59]	84.2018
230428_2-4	Het	E475	57	[45, 59]	89.9669
230428_2-4	Het	E475	57	[45, 59]	74.9013
230428_2-4	Het	E475	57	[45, 59]	73.3033
230428_2-6	Het	E475	45	[45, 59]	85.7831
230428_2-6	Het	E475	45	[45, 59]	68.901
230428_2-6	Het	E475	45	[45, 59]	79.2008
230428_2-6	Het	E475	45	[45, 59]	86.1233
230428_2-6	Het	E475	45	[45, 59]	39.9522
230428_2-6	Het	E475	45	[45, 59]	74.5193
230428_2-6	Het	E475	45	[45, 59]	56.353
230428_2-6	Het	E475	45	[45, 59]	86.4484
230428_2-6	Het	E475	45	[45, 59]	27.7876
230428_2-6	Het	E475	45	[45, 59]	67.7792
230428_2-6	Het	E475	45	[45, 59]	66.52
230428_2-6	Het	E475	45	[45, 59]	41.2566
230428_2-6	Het	E475	45	[45, 59]	81.1976
230503_1-3	Het	E500	58	[45, 59]	74.5519
230503_1-3	Het	E500	58	[45, 59]	22.457
230503_1-3	Het	E500	58	[45, 59]	54.3207
230503_1-3	Het	E500	58	[45, 59]	30.9937
230503_1-3	Het	E500	58	[45, 59]	77.5365
230503_1-3	Het	E500	58	[45, 59]	49.5847
230503_1-3	Het	E500	58	[45, 59]	89.9093
230503_1-3	Het	E500	58	[45, 59]	39.2214
230503_1-3	Het	E500	58	[45, 59]	79.3951
230503_1-3	Het	E500	58	[45, 59]	66.002
230503_1-3	Het	E500	58	[45, 59]	29.503
230503_1-3	Het	E500	58	[45, 59]	29.0783
230503_1-3	Het	E500	58	[45, 59]	32.8781
230503_1-3	Het	E500	58	[45, 59]	85.0531
230503_1-3	Het	E500	58	[45, 59]	22.847
230503_2-1	Het	E450	51	[45, 59]	75.5857
230503_2-1	Het	E450	51	[45, 59]	72.9808
230503_2-1	Het	E450	51	[45, 59]	80.188
230503_2-1	Het	E450	51	[45, 59]	78.7386
230503_2-1	Het	E450	51	[45, 59]	26.9249
230503_2-1	Het	E450	51	[45, 59]	56.4809
230503_2-1	Het	E450	51	[45, 59]	78.8864
230503_2-1	Het	E450	51	[45, 59]	54.9639
230503_2-1	Het	E450	51	[45, 59]	48.6901
230503_2-1	Het	E450	51	[45, 59]	47.215
230503_2-1	Het	E450	51	[45, 59]	35.0637
230503_2-1	Het	E450	51	[45, 59]	72.7932
230503_2-1	Het	E450	51	[45, 59]	35.1218
230503_2-1	Het	E450	51	[45, 59]	3.85485
230503_2-1	Het	E450	51	[45, 59]	14.8603
230503_2-1	Het	E450	51	[45, 59]	75.703
230503_2-1	Het	E450	51	[45, 59]	45.7172
230503_2-1	Het	E450	51	[45, 59]	72.506
230503_2-1	Het	E450	51	[45, 59]	26.3989
230503_4-1	Het	E500	53	[45, 59]	42.7814
230503_4-1	Het	E500	53	[45, 59]	13.3089
230503_4-1	Het	E500	53	[45, 59]	81.8056
230503_4-1	Het	E500	53	[45, 59]	18.535
230503_4-1	Het	E500	53	[45, 59]	72.1441
230503_4-1	Het	E500	53	[45, 59]	70.0352
230503_4-1	Het	E500	53	[45, 59]	83.0141
230503_4-1	Het	E500	53	[45, 59]	16.8615
230503_4-1	Het	E500	53	[45, 59]	76.7856
230503_4-1	Het	E500	53	[45, 59]	19.268
230503_4-1	Het	E500	53	[45, 59]	82.7156
230503_4-1	Het	E500	53	[45, 59]	85.949
230503_4-1	Het	E500	53	[45, 59]	75.4546
230503_4-1	Het	E500	53	[45, 59]	46.813
230503_4-1	Het	E500	53	[45, 59]	40.9159
230503_4-1	Het	E500	53	[45, 59]	83.3195
230208_1-1	Het	E500	62	[60, 74]	77.3614
230208_1-1	Het	E500	62	[60, 74]	9.80655
230208_1-1	Het	E500	62	[60, 74]	40.1299
230208_1-1	Het	E500	62	[60, 74]	46.5226
230208_1-1	Het	E500	62	[60, 74]	11.5909
230208_1-1	Het	E500	62	[60, 74]	49.9664
230208_1-1	Het	E500	62	[60, 74]	65.5387
230208_1-1	Het	E500	62	[60, 74]	77.3018
230208_1-1	Het	E500	62	[60, 74]	15.0712
230208_1-1	Het	E500	62	[60, 74]	88.5098
230208_1-1	Het	E500	62	[60, 74]	66.3062
230208_1-1	Het	E500	62	[60, 74]	83.7214
230208_1-1	Het	E500	62	[60, 74]	68.1167
230208_1-1	Het	E500	62	[60, 74]	30.2524
230208_1-1	Het	E500	62	[60, 74]	35.0905
230208_1-1	Het	E500	62	[60, 74]	38.2351
230208_1-1	Het	E500	62	[60, 74]	68.8515
230208_1-1	Het	E500	62	[60, 74]	38.772
230208_1-1	Het	E500	62	[60, 74]	33.7659
230208_1-1	Het	E500	62	[60, 74]	25.3162
230208_1-1	Het	E500	62	[60, 74]	15.0926
230208_1-1	Het	E500	62	[60, 74]	57.4373
230208_1-1	Het	E500	62	[60, 74]	51.0563
230208_1-1	Het	E500	62	[60, 74]	65.3363
230208_1-1	Het	E500	62	[60, 74]	12.1334
230208_1-1	Het	E500	62	[60, 74]	72.2204
230208_1-1	Het	E500	62	[60, 74]	46.7998
230208_1-1	Het	E500	62	[60, 74]	66.5035
230208_1-1	Het	E500	62	[60, 74]	36.0913
230208_1-1	Het	E500	62	[60, 74]	17.8911
230208_1-5	Het	E500	70	[60, 74]	45.3806
230208_1-5	Het	E500	70	[60, 74]	83.9899
230208_1-5	Het	E500	70	[60, 74]	52.1753
230208_1-5	Het	E500	70	[60, 74]	71.4261
230208_1-5	Het	E500	70	[60, 74]	82.9426
230208_1-5	Het	E500	70	[60, 74]	48.5049
230208_1-5	Het	E500	70	[60, 74]	12.4227
230208_1-5	Het	E500	70	[60, 74]	86.1751
230208_1-5	Het	E500	70	[60, 74]	19.3598
230208_1-5	Het	E500	70	[60, 74]	34.2792
230208_1-5	Het	E500	70	[60, 74]	88.5204
230208_1-5	Het	E500	70	[60, 74]	84.699
230208_1-5	Het	E500	70	[60, 74]	58.6706
230208_1-5	Het	E500	70	[60, 74]	31.8
230208_1-5	Het	E500	70	[60, 74]	84.8867
230208_1-5	Het	E500	70	[60, 74]	29.1564
230208_1-7	Het	E500	64	[60, 74]	76.4267
230208_1-7	Het	E500	64	[60, 74]	78.2229
230208_1-7	Het	E500	64	[60, 74]	7.70215
230208_1-7	Het	E500	64	[60, 74]	57.7036
230208_1-7	Het	E500	64	[60, 74]	69.1041
230208_1-7	Het	E500	64	[60, 74]	82.3165
230208_1-7	Het	E500	64	[60, 74]	24.9629
230208_1-7	Het	E500	64	[60, 74]	80.4622
230208_1-7	Het	E500	64	[60, 74]	81.0462
230208_1-7	Het	E500	64	[60, 74]	60.7955
230208_1-7	Het	E500	64	[60, 74]	67.8215
230208_1-7	Het	E500	64	[60, 74]	28.6207
230208_1-7	Het	E500	64	[60, 74]	74.5247
230208_1-7	Het	E500	64	[60, 74]	3.36154
230208_1-7	Het	E500	64	[60, 74]	73.8155
230208_1-7	Het	E500	64	[60, 74]	22.7738
230208_1-7	Het	E500	64	[60, 74]	40.3642
230208_1-7	Het	E500	64	[60, 74]	48.2116
230208_1-7	Het	E500	64	[60, 74]	62.239
230208_1-7	Het	E500	64	[60, 74]	80.5366
230208_1-7	Het	E500	64	[60, 74]	12.4537
230208_1-7	Het	E500	64	[60, 74]	46.1319
230208_1-7	Het	E500	64	[60, 74]	79.959
230208_1-7	Het	E500	64	[60, 74]	65.8948
230210_4-3	Het	E500	66	[60, 74]	30.8264
230210_4-3	Het	E500	66	[60, 74]	73.27
230210_4-3	Het	E500	66	[60, 74]	79.8182
230210_4-3	Het	E500	66	[60, 74]	57.5695
230210_4-3	Het	E500	66	[60, 74]	64.4069
230210_4-3	Het	E500	66	[60, 74]	31.1921
230210_4-3	Het	E500	66	[60, 74]	62.7002
230210_4-3	Het	E500	66	[60, 74]	89.4065
230210_4-3	Het	E500	66	[60, 74]	63.2126
230210_4-3	Het	E500	66	[60, 74]	84.1791
230210_4-3	Het	E500	66	[60, 74]	36.7031
230210_4-3	Het	E500	66	[60, 74]	81.5445
230210_4-3	Het	E500	66	[60, 74]	55.631
230210_4-3	Het	E500	66	[60, 74]	68.4777
230210_4-3	Het	E500	66	[60, 74]	55.5493
230210_4-3	Het	E500	66	[60, 74]	59.7378
230210_4-3	Het	E500	66	[60, 74]	63.5838
230210_4-3	Het	E500	66	[60, 74]	16.6927
230210_4-3	Het	E500	66	[60, 74]	79.6493
230210_4-3	Het	E500	66	[60, 74]	75.2056
230210_4-3	Het	E500	66	[60, 74]	49.3866
230210_4-3	Het	E500	66	[60, 74]	86.402
230210_4-3	Het	E500	66	[60, 74]	70.4798
230210_4-3	Het	E500	66	[60, 74]	79.9493
230210_4-3	Het	E500	66	[60, 74]	74.1739
230210_4-3	Het	E500	66	[60, 74]	75.8438
230210_4-3	Het	E500	66	[60, 74]	79.1174
230210_4-3	Het	E500	66	[60, 74]	79.6355
230210_4-3	Het	E500	66	[60, 74]	49.0573
230210_4-3	Het	E500	66	[60, 74]	78.01
230210_4-6	Het	E500	66	[60, 74]	61.0328
230210_4-6	Het	E500	66	[60, 74]	81.0469
230210_4-6	Het	E500	66	[60, 74]	45.1814
230210_4-6	Het	E500	66	[60, 74]	47.4214
230210_4-6	Het	E500	66	[60, 74]	70.1518
230210_4-6	Het	E500	66	[60, 74]	76.6843
230210_4-6	Het	E500	66	[60, 74]	88.4023
230210_4-6	Het	E500	66	[60, 74]	67.251
230210_4-6	Het	E500	66	[60, 74]	36.5906
230210_4-6	Het	E500	66	[60, 74]	64.9751
230210_4-6	Het	E500	66	[60, 74]	12.6077
230210_4-6	Het	E500	66	[60, 74]	66.1758
230210_4-6	Het	E500	66	[60, 74]	83.4333
230210_4-6	Het	E500	66	[60, 74]	84.8862
230210_4-6	Het	E500	66	[60, 74]	67.6356
230210_4-6	Het	E500	66	[60, 74]	19.7922
230210_4-6	Het	E500	66	[60, 74]	71.4224
230210_4-6	Het	E500	66	[60, 74]	71.6588
230210_4-6	Het	E500	66	[60, 74]	64.5574
230210_4-6	Het	E500	66	[60, 74]	85.3981
230210_4-6	Het	E500	66	[60, 74]	75.8323
230210_4-6	Het	E500	66	[60, 74]	81.5742
230210_4-6	Het	E500	66	[60, 74]	77.4453
230210_4-6	Het	E500	66	[60, 74]	63.9278
230210_4-6	Het	E500	66	[60, 74]	42.3427
230210_4-6	Het	E500	66	[60, 74]	86.6164
230210_4-6	Het	E500	66	[60, 74]	48.5896
230428_2-3	Het	E475	60	[60, 74]	81.6907
230428_2-3	Het	E475	60	[60, 74]	53.5504
230428_2-3	Het	E475	60	[60, 74]	36.5362
230428_2-3	Het	E475	60	[60, 74]	44.8314
230428_2-3	Het	E475	60	[60, 74]	84.1233
230428_2-3	Het	E475	60	[60, 74]	45.7129
230428_2-3	Het	E475	60	[60, 74]	44.6463
230428_2-3	Het	E475	60	[60, 74]	58.2082
230428_2-3	Het	E475	60	[60, 74]	78.1719
230428_2-3	Het	E475	60	[60, 74]	47.1472
230428_2-3	Het	E475	60	[60, 74]	60.6363
230428_2-3	Het	E475	60	[60, 74]	34.1063
230428_2-3	Het	E475	60	[60, 74]	52.174
230428_2-3	Het	E475	60	[60, 74]	79.2933
230428_2-3	Het	E475	60	[60, 74]	35.5556
230503_3-6	Het	E475	73	[60, 74]	71.6485
230503_3-6	Het	E475	73	[60, 74]	83.1459
230503_3-6	Het	E475	73	[60, 74]	65.498
230503_3-6	Het	E475	73	[60, 74]	89.9652
230503_3-6	Het	E475	73	[60, 74]	74.9789
230503_3-6	Het	E475	73	[60, 74]	53.1999
230503_3-6	Het	E475	73	[60, 74]	84.5001
230503_3-6	Het	E475	73	[60, 74]	67.1049
230503_3-6	Het	E475	73	[60, 74]	62.5922
230503_3-6	Het	E475	73	[60, 74]	61.7674
230503_3-6	Het	E475	73	[60, 74]	86.616
230503_3-6	Het	E475	73	[60, 74]	88.8414
230503_3-6	Het	E475	73	[60, 74]	32.2928
230503_3-6	Het	E475	73	[60, 74]	82.1926
230503_3-6	Het	E475	73	[60, 74]	86.8708
230503_3-6	Het	E475	73	[60, 74]	68.074
230209_2-5	Het	E475	77	[75, 89]	84.8373
230209_2-5	Het	E475	77	[75, 89]	65.2141
230209_2-5	Het	E475	77	[75, 89]	89.5682
230209_2-5	Het	E475	77	[75, 89]	84.964
230209_2-5	Het	E475	77	[75, 89]	65.9386
230209_2-5	Het	E475	77	[75, 89]	84.0305
230209_2-5	Het	E475	77	[75, 89]	39.6152
230209_2-5	Het	E475	77	[75, 89]	65.1253
230209_2-5	Het	E475	77	[75, 89]	61.8282
230209_2-5	Het	E475	77	[75, 89]	72.0901
230209_2-5	Het	E475	77	[75, 89]	65.9051
230209_2-5	Het	E475	77	[75, 89]	63.1433
230209_2-5	Het	E475	77	[75, 89]	26.2301
230209_2-5	Het	E475	77	[75, 89]	71.2932
230209_2-5	Het	E475	77	[75, 89]	83.57
230209_2-5	Het	E475	77	[75, 89]	82.4279
230209_2-5	Het	E475	77	[75, 89]	73.8731
230209_2-5	Het	E475	77	[75, 89]	58.4959
230428_2-2	Het	E475	76	[75, 89]	84.0503
230428_2-2	Het	E475	76	[75, 89]	86.4718
230428_2-2	Het	E475	76	[75, 89]	88.653
230428_2-2	Het	E475	76	[75, 89]	81.3295
230428_2-2	Het	E475	76	[75, 89]	88.7203
230428_2-2	Het	E475	76	[75, 89]	44.001
230428_2-2	Het	E475	76	[75, 89]	73.235
230428_2-2	Het	E475	76	[75, 89]	86.0256
230428_2-2	Het	E475	76	[75, 89]	72.7681
230503_1-1	Het	E500	84	[75, 89]	89.4354
230503_1-1	Het	E500	84	[75, 89]	86.7211
230503_1-1	Het	E500	84	[75, 89]	89.454
230503_1-1	Het	E500	84	[75, 89]	88.8046
230503_1-1	Het	E500	84	[75, 89]	81.7028
230503_1-1	Het	E500	84	[75, 89]	81.8187
230503_1-1	Het	E500	84	[75, 89]	83.1463
230503_1-1	Het	E500	84	[75, 89]	85.3528
230503_1-1	Het	E500	84	[75, 89]	84.267
230503_1-1	Het	E500	84	[75, 89]	82.6683
230503_1-1	Het	E500	84	[75, 89]	68.8824
230503_1-1	Het	E500	84	[75, 89]	83.4807
230503_1-1	Het	E500	84	[75, 89]	72.5785
230503_1-1	Het	E500	84	[75, 89]	80.5435
230503_1-1	Het	E500	84	[75, 89]	88.809
230503_1-1	Het	E500	84	[75, 89]	26.3256
230503_1-1	Het	E500	84	[75, 89]	44.4951
230209_3-5	Hom	E450	22	[15, 29]	43.8961
230209_3-5	Hom	E450	22	[15, 29]	78.7213
230209_3-5	Hom	E450	22	[15, 29]	87.0275
230209_3-5	Hom	E450	22	[15, 29]	52.8458
230209_3-5	Hom	E450	22	[15, 29]	89.4123
230209_3-5	Hom	E450	22	[15, 29]	79.0366
230209_3-5	Hom	E450	22	[15, 29]	46.7976
230209_3-5	Hom	E450	22	[15, 29]	30.8398
230209_3-5	Hom	E450	22	[15, 29]	82.0542
230209_3-5	Hom	E450	22	[15, 29]	62.606
230209_3-5	Hom	E450	22	[15, 29]	78.2491
230209_3-5	Hom	E450	22	[15, 29]	75.8739
230209_3-5	Hom	E450	22	[15, 29]	85.7787
230209_3-5	Hom	E450	22	[15, 29]	87.9149
230209_3-6	Hom	E450	23	[15, 29]	45.3664
230209_3-6	Hom	E450	23	[15, 29]	74.6985
230209_3-6	Hom	E450	23	[15, 29]	35.8067
230209_3-6	Hom	E450	23	[15, 29]	89.7246
230209_3-6	Hom	E450	23	[15, 29]	78.9315
230209_3-6	Hom	E450	23	[15, 29]	58.3362
230209_3-6	Hom	E450	23	[15, 29]	77.8397
230209_3-6	Hom	E450	23	[15, 29]	87.3121
230209_3-6	Hom	E450	23	[15, 29]	79.2329
230209_3-6	Hom	E450	23	[15, 29]	47.5569
230209_3-6	Hom	E450	23	[15, 29]	85.2334
230209_3-6	Hom	E450	23	[15, 29]	82.8436
230209_3-6	Hom	E450	23	[15, 29]	57.1383
230209_3-6	Hom	E450	23	[15, 29]	85.9309
230209_3-6	Hom	E450	23	[15, 29]	71.8607
230209_3-6	Hom	E450	23	[15, 29]	5.73313
230209_3-6	Hom	E450	23	[15, 29]	76.4086
230209_3-6	Hom	E450	23	[15, 29]	88.7385
231220_2-5	Hom	E475	21	[15, 29]	74.1494
231220_2-5	Hom	E475	21	[15, 29]	82.3994
231220_2-5	Hom	E475	21	[15, 29]	68.0754
231220_2-5	Hom	E475	21	[15, 29]	78.8561
231220_2-5	Hom	E475	21	[15, 29]	66.2292
231220_2-5	Hom	E475	21	[15, 29]	55.588
231220_2-5	Hom	E475	21	[15, 29]	88.1079
231220_2-5	Hom	E475	21	[15, 29]	87.0586
231220_2-5	Hom	E475	21	[15, 29]	89.4442
231220_2-5	Hom	E475	21	[15, 29]	85.4612
231220_2-5	Hom	E475	21	[15, 29]	53.7434
231220_2-5	Hom	E475	21	[15, 29]	78.2002
231220_2-5	Hom	E475	21	[15, 29]	59.3145
230208_1-6	Hom	E500	30	[30, 44]	89.2041
230208_1-6	Hom	E500	30	[30, 44]	78.54
230208_1-6	Hom	E500	30	[30, 44]	82.8669
230208_1-6	Hom	E500	30	[30, 44]	61.9381
230208_1-6	Hom	E500	30	[30, 44]	85.6924
230208_1-6	Hom	E500	30	[30, 44]	81.2352
230208_1-6	Hom	E500	30	[30, 44]	88.2518
230208_1-6	Hom	E500	30	[30, 44]	77.278
230208_1-6	Hom	E500	30	[30, 44]	74.9323
230208_1-6	Hom	E500	30	[30, 44]	67.0096
230208_1-6	Hom	E500	30	[30, 44]	81.803
230208_1-6	Hom	E500	30	[30, 44]	80.4857
230208_1-6	Hom	E500	30	[30, 44]	34.9649
230208_1-6	Hom	E500	30	[30, 44]	62.1907
230208_1-6	Hom	E500	30	[30, 44]	83.485
230209_3-1	Hom	E450	36	[30, 44]	89.5273
230209_3-1	Hom	E450	36	[30, 44]	80.3823
230209_3-1	Hom	E450	36	[30, 44]	84.1195
230209_3-1	Hom	E450	36	[30, 44]	15.4639
230209_3-1	Hom	E450	36	[30, 44]	74.4624
230209_3-1	Hom	E450	36	[30, 44]	64.594
230209_3-1	Hom	E450	36	[30, 44]	8.46552
230209_3-1	Hom	E450	36	[30, 44]	85.9617
230209_3-1	Hom	E450	36	[30, 44]	82.5678
230209_3-1	Hom	E450	36	[30, 44]	40.8944
230209_3-1	Hom	E450	36	[30, 44]	85.0685
230209_3-1	Hom	E450	36	[30, 44]	81.6701
230209_3-1	Hom	E450	36	[30, 44]	21.8219
230209_3-1	Hom	E450	36	[30, 44]	89.7415
230209_3-1	Hom	E450	36	[30, 44]	86.4466
230209_3-1	Hom	E450	36	[30, 44]	87.5741
230209_3-1	Hom	E450	36	[30, 44]	67.7785
230209_3-4	Hom	E450	32	[30, 44]	77.5812
230209_3-4	Hom	E450	32	[30, 44]	61.9466
230209_3-4	Hom	E450	32	[30, 44]	77.3243
230209_3-4	Hom	E450	32	[30, 44]	50.7796
230209_3-4	Hom	E450	32	[30, 44]	72.8909
230209_3-4	Hom	E450	32	[30, 44]	38.261
230209_3-4	Hom	E450	32	[30, 44]	84.9818
230209_3-4	Hom	E450	32	[30, 44]	85.4286
230209_3-4	Hom	E450	32	[30, 44]	69.0279
230209_3-4	Hom	E450	32	[30, 44]	86.7809
230209_3-4	Hom	E450	32	[30, 44]	87.0252
230209_3-4	Hom	E450	32	[30, 44]	76.8847
230209_3-4	Hom	E450	32	[30, 44]	32.9291
230209_3-4	Hom	E450	32	[30, 44]	66.2071
230209_3-4	Hom	E450	32	[30, 44]	43.7098
230209_3-4	Hom	E450	32	[30, 44]	88.1467
230210_4-5	Hom	E500	31	[30, 44]	63.4628
230210_4-5	Hom	E500	31	[30, 44]	68.276
230210_4-5	Hom	E500	31	[30, 44]	75.8341
230210_4-5	Hom	E500	31	[30, 44]	61.4532
230210_4-5	Hom	E500	31	[30, 44]	89.9762
230210_4-5	Hom	E500	31	[30, 44]	73.6093
230210_4-5	Hom	E500	31	[30, 44]	76.475
230210_4-5	Hom	E500	31	[30, 44]	81.2041
230210_4-5	Hom	E500	31	[30, 44]	83.0779
230210_4-5	Hom	E500	31	[30, 44]	70.0313
230210_4-5	Hom	E500	31	[30, 44]	64.0811
230210_4-5	Hom	E500	31	[30, 44]	86.2516
230210_4-5	Hom	E500	31	[30, 44]	78.892
230210_4-5	Hom	E500	31	[30, 44]	60.0308
230210_4-5	Hom	E500	31	[30, 44]	74.1979
230210_4-5	Hom	E500	31	[30, 44]	68.8867
230210_4-5	Hom	E500	31	[30, 44]	80.471
230210_4-5	Hom	E500	31	[30, 44]	89.4466
230210_4-5	Hom	E500	31	[30, 44]	83.8195
230210_4-5	Hom	E500	31	[30, 44]	59.2674
230210_4-5	Hom	E500	31	[30, 44]	54.8172
230210_5-4	Hom	E475	39	[30, 44]	87.2086
230210_5-4	Hom	E475	39	[30, 44]	85.253
230210_5-4	Hom	E475	39	[30, 44]	17.3205
230210_5-4	Hom	E475	39	[30, 44]	65.6326
230210_5-4	Hom	E475	39	[30, 44]	69.5861
230210_5-4	Hom	E475	39	[30, 44]	41.2897
230210_5-4	Hom	E475	39	[30, 44]	88.2429
230210_5-4	Hom	E475	39	[30, 44]	79.7182
230210_5-4	Hom	E475	39	[30, 44]	76.0766
230210_5-4	Hom	E475	39	[30, 44]	67.8475
230210_5-4	Hom	E475	39	[30, 44]	58.9415
230210_5-4	Hom	E475	39	[30, 44]	82.6328
230210_5-4	Hom	E475	39	[30, 44]	48.6365
230210_5-4	Hom	E475	39	[30, 44]	78.5747
230210_5-4	Hom	E475	39	[30, 44]	49.3825
230210_5-4	Hom	E475	39	[30, 44]	65.3552
230428_2-7	Hom	E475	37	[30, 44]	84.804
230428_2-7	Hom	E475	37	[30, 44]	75.4373
230428_2-7	Hom	E475	37	[30, 44]	87.9201
230428_2-7	Hom	E475	37	[30, 44]	43.5852
230428_2-7	Hom	E475	37	[30, 44]	34.5992
230428_2-7	Hom	E475	37	[30, 44]	74.4853
230428_2-7	Hom	E475	37	[30, 44]	81.6705
230428_2-7	Hom	E475	37	[30, 44]	89.7786
230428_2-7	Hom	E475	37	[30, 44]	78.171
230428_2-7	Hom	E475	37	[30, 44]	89.609
230428_2-7	Hom	E475	37	[30, 44]	28.9186
230428_2-7	Hom	E475	37	[30, 44]	74.2281
230428_2-7	Hom	E475	37	[30, 44]	89.1712
230428_2-7	Hom	E475	37	[30, 44]	39.0505
230428_2-7	Hom	E475	37	[30, 44]	85.4709
230428_2-7	Hom	E475	37	[30, 44]	72.7199
230428_2-7	Hom	E475	37	[30, 44]	89.6601
230428_2-7	Hom	E475	37	[30, 44]	81.8728
230428_2-7	Hom	E475	37	[30, 44]	60.8338
230428_2-7	Hom	E475	37	[30, 44]	82.8962
230503_1-4	Hom	E500	44	[30, 44]	60.929
230503_1-4	Hom	E500	44	[30, 44]	88.4694
230503_1-4	Hom	E500	44	[30, 44]	31.4493
230503_1-4	Hom	E500	44	[30, 44]	84.0932
230503_1-4	Hom	E500	44	[30, 44]	82.791
230503_1-4	Hom	E500	44	[30, 44]	72.4812
230503_1-4	Hom	E500	44	[30, 44]	72.6342
230503_1-4	Hom	E500	44	[30, 44]	9.68282
230503_1-4	Hom	E500	44	[30, 44]	20.037
230503_1-5	Hom	E500	30	[30, 44]	89.7936
230503_1-5	Hom	E500	30	[30, 44]	67.3348
230503_1-5	Hom	E500	30	[30, 44]	59.3661
230503_1-5	Hom	E500	30	[30, 44]	85.9558
230503_1-5	Hom	E500	30	[30, 44]	70.8971
230503_1-5	Hom	E500	30	[30, 44]	12.6348
230503_1-5	Hom	E500	30	[30, 44]	54.0319
230503_1-5	Hom	E500	30	[30, 44]	75.1914
230503_1-5	Hom	E500	30	[30, 44]	75.5319
230503_1-5	Hom	E500	30	[30, 44]	74.7099
230503_1-5	Hom	E500	30	[30, 44]	40.9155
230503_1-5	Hom	E500	30	[30, 44]	59.076
230503_1-5	Hom	E500	30	[30, 44]	65.8691
230503_2-5	Hom	E450	32	[30, 44]	89.0673
230503_2-5	Hom	E450	32	[30, 44]	71.4948
230503_2-5	Hom	E450	32	[30, 44]	57.8139
230503_2-5	Hom	E450	32	[30, 44]	81.6031
230503_2-5	Hom	E450	32	[30, 44]	56.8536
230503_2-5	Hom	E450	32	[30, 44]	50.4715
230503_2-5	Hom	E450	32	[30, 44]	76.2103
230503_2-5	Hom	E450	32	[30, 44]	50.9329
230503_2-5	Hom	E450	32	[30, 44]	40.586
230503_2-5	Hom	E450	32	[30, 44]	72.6635
230503_2-5	Hom	E450	32	[30, 44]	33.8474
230503_2-5	Hom	E450	32	[30, 44]	55.9356
230503_2-5	Hom	E450	32	[30, 44]	57.2263
230503_2-5	Hom	E450	32	[30, 44]	78.6179
230503_2-5	Hom	E450	32	[30, 44]	80.6226
230503_2-5	Hom	E450	32	[30, 44]	70.5265
230503_3-7	Hom	E475	30	[30, 44]	88.6537
230503_3-7	Hom	E475	30	[30, 44]	50.0285
230503_3-7	Hom	E475	30	[30, 44]	16.8107
230503_3-7	Hom	E475	30	[30, 44]	31.2059
230503_3-7	Hom	E475	30	[30, 44]	86.2536
230503_3-7	Hom	E475	30	[30, 44]	43.3802
230503_3-7	Hom	E475	30	[30, 44]	87.922
230503_3-7	Hom	E475	30	[30, 44]	76.7031
230503_3-7	Hom	E475	30	[30, 44]	83.388
230503_3-7	Hom	E475	30	[30, 44]	65.5358
230503_3-7	Hom	E475	30	[30, 44]	89.6213
230503_3-7	Hom	E475	30	[30, 44]	78.6248
230503_3-7	Hom	E475	30	[30, 44]	86.8049
230503_3-7	Hom	E475	30	[30, 44]	52.0132
230503_3-7	Hom	E475	30	[30, 44]	78.205
230503_3-7	Hom	E475	30	[30, 44]	82.4279
230503_3-7	Hom	E475	30	[30, 44]	80.9128
230503_3-7	Hom	E475	30	[30, 44]	33.3767
230822_1-1	Hom	E450	32	[30, 44]	84.6012
230822_1-1	Hom	E450	32	[30, 44]	84.1069
230822_1-1	Hom	E450	32	[30, 44]	77.2807
230822_1-1	Hom	E450	32	[30, 44]	74.5449
230822_1-1	Hom	E450	32	[30, 44]	82.9703
230822_1-1	Hom	E450	32	[30, 44]	86.2408
230822_1-1	Hom	E450	32	[30, 44]	56.7284
230822_1-1	Hom	E450	32	[30, 44]	8.17752
230822_1-1	Hom	E450	32	[30, 44]	89.7991
230822_1-1	Hom	E450	32	[30, 44]	38.382
230822_1-1	Hom	E450	32	[30, 44]	81.3502
230822_1-1	Hom	E450	32	[30, 44]	84.7818
230822_1-1	Hom	E450	32	[30, 44]	47.4339
230822_1-1	Hom	E450	32	[30, 44]	87.6352
230822_1-1	Hom	E450	32	[30, 44]	83.3756
230822_1-1	Hom	E450	32	[30, 44]	84.8116
230822_1-1	Hom	E450	32	[30, 44]	80.1363
230822_1-1	Hom	E450	32	[30, 44]	64.6149
230822_1-1	Hom	E450	32	[30, 44]	72.0365
230822_1-1	Hom	E450	32	[30, 44]	66.2551
230822_1-1	Hom	E450	32	[30, 44]	71.5664
230822_1-1	Hom	E450	32	[30, 44]	24.5473
230822_1-1	Hom	E450	32	[30, 44]	86.673
230822_1-1	Hom	E450	32	[30, 44]	80.0874
230822_1-3	Hom	E450	34	[30, 44]	86.0926
230822_1-3	Hom	E450	34	[30, 44]	83.8442
230822_1-3	Hom	E450	34	[30, 44]	65.7488
230822_1-3	Hom	E450	34	[30, 44]	85.1097
230822_1-3	Hom	E450	34	[30, 44]	81.1115
230822_1-3	Hom	E450	34	[30, 44]	77.1052
230822_1-3	Hom	E450	34	[30, 44]	39.4214
230822_1-3	Hom	E450	34	[30, 44]	88.5691
230822_1-3	Hom	E450	34	[30, 44]	71.7845
230822_1-3	Hom	E450	34	[30, 44]	39.6068
230822_1-3	Hom	E450	34	[30, 44]	87.746
230822_1-3	Hom	E450	34	[30, 44]	50.3471
230822_1-3	Hom	E450	34	[30, 44]	72.9685
230822_1-3	Hom	E450	34	[30, 44]	79.2055
230822_1-3	Hom	E450	34	[30, 44]	79.4989
230822_1-3	Hom	E450	34	[30, 44]	42.8384
230822_1-3	Hom	E450	34	[30, 44]	61.5314
230822_1-3	Hom	E450	34	[30, 44]	84.9766
230822_1-3	Hom	E450	34	[30, 44]	76.0818
230822_1-3	Hom	E450	34	[30, 44]	57.1425
230822_1-3	Hom	E450	34	[30, 44]	69.5226
230822_1-3	Hom	E450	34	[30, 44]	27.0809
230822_1-3	Hom	E450	34	[30, 44]	87.071
230822_1-3	Hom	E450	34	[30, 44]	80.8152
240105_3-11	Hom	E500	34	[30, 44]	81.5429
240105_3-11	Hom	E500	34	[30, 44]	88.7727
240105_3-11	Hom	E500	34	[30, 44]	89.877
240105_3-11	Hom	E500	34	[30, 44]	86.8312
240105_3-11	Hom	E500	34	[30, 44]	84.5103
240105_3-11	Hom	E500	34	[30, 44]	87.3776
240105_3-11	Hom	E500	34	[30, 44]	89.5791
240105_3-11	Hom	E500	34	[30, 44]	56.4144
240105_3-11	Hom	E500	34	[30, 44]	47.2455
240105_3-11	Hom	E500	34	[30, 44]	87.6837
240105_3-11	Hom	E500	34	[30, 44]	86.9025
240105_3-11	Hom	E500	34	[30, 44]	88.3005
240105_3-11	Hom	E500	34	[30, 44]	47.5632
240105_3-11	Hom	E500	34	[30, 44]	82.0907
240105_3-11	Hom	E500	34	[30, 44]	79.3491
240105_3-11	Hom	E500	34	[30, 44]	77.3113
240105_3-11	Hom	E500	34	[30, 44]	85.2792
240105_3-11	Hom	E500	34	[30, 44]	81.9575
240105_3-11	Hom	E500	34	[30, 44]	89.03
240105_3-11	Hom	E500	34	[30, 44]	58.8964
240105_3-11	Hom	E500	34	[30, 44]	85.5844
240105_3-11	Hom	E500	34	[30, 44]	89.2327
240105_3-11	Hom	E500	34	[30, 44]	80.6005
240105_3-11	Hom	E500	34	[30, 44]	86.5757
240105_3-11	Hom	E500	34	[30, 44]	89.0864
240105_3-11	Hom	E500	34	[30, 44]	49.8274
240105_3-11	Hom	E500	34	[30, 44]	87.0388
240105_3-11	Hom	E500	34	[30, 44]	85.2032
240206_2-6	Hom	E475	44	[30, 44]	81.342
240206_2-6	Hom	E475	44	[30, 44]	88.3454
240206_2-6	Hom	E475	44	[30, 44]	65.7652
240206_2-6	Hom	E475	44	[30, 44]	74.3723
240206_2-6	Hom	E475	44	[30, 44]	61.7055
240206_2-6	Hom	E475	44	[30, 44]	84.6413
240206_2-6	Hom	E475	44	[30, 44]	85.2505
240206_2-6	Hom	E475	44	[30, 44]	84.0747
240206_2-6	Hom	E475	44	[30, 44]	30.2169
240206_2-6	Hom	E475	44	[30, 44]	22.7871
240206_2-6	Hom	E475	44	[30, 44]	18.3407
240206_2-6	Hom	E475	44	[30, 44]	81.6223
240206_2-6	Hom	E475	44	[30, 44]	70.5372
240206_2-6	Hom	E475	44	[30, 44]	84.5031
240206_2-6	Hom	E475	44	[30, 44]	53.1509
240206_2-6	Hom	E475	44	[30, 44]	77.0168
240206_2-6	Hom	E475	44	[30, 44]	64.6563
240206_2-6	Hom	E475	44	[30, 44]	37.8445
240206_2-6	Hom	E475	44	[30, 44]	75.3165
240206_2-6	Hom	E475	44	[30, 44]	31.5573
240206_2-6	Hom	E475	44	[30, 44]	60.8395
240206_2-6	Hom	E475	44	[30, 44]	78.8809
240206_2-6	Hom	E475	44	[30, 44]	89.0213
240206_2-6	Hom	E475	44	[30, 44]	79.3274
240206_2-6	Hom	E475	44	[30, 44]	48.2457
240206_2-6	Hom	E475	44	[30, 44]	75.2497
240206_2-6	Hom	E475	44	[30, 44]	64.988
240206_2-6	Hom	E475	44	[30, 44]	89.7506
240206_2-6	Hom	E475	44	[30, 44]	83.8119
240206_2-6	Hom	E475	44	[30, 44]	89.1564
240206_2-6	Hom	E475	44	[30, 44]	69.4869
240206_2-6	Hom	E475	44	[30, 44]	82.4231
240206_2-6	Hom	E475	44	[30, 44]	32.7211
240206_2-6	Hom	E475	44	[30, 44]	52.7133
240206_2-6	Hom	E475	44	[30, 44]	52.4782
240206_2-6	Hom	E475	44	[30, 44]	86.565
240206_2-6	Hom	E475	44	[30, 44]	60.3514
240206_3-7	Hom	E500	38	[30, 44]	38.6792
240206_3-7	Hom	E500	38	[30, 44]	84.3468
240206_3-7	Hom	E500	38	[30, 44]	49.7272
240206_3-7	Hom	E500	38	[30, 44]	83.1767
240206_3-7	Hom	E500	38	[30, 44]	85.2928
240206_3-7	Hom	E500	38	[30, 44]	63.2954
240206_3-7	Hom	E500	38	[30, 44]	86.9121
240206_3-7	Hom	E500	38	[30, 44]	86.1577
240206_3-7	Hom	E500	38	[30, 44]	49.7175
240206_3-7	Hom	E500	38	[30, 44]	89.8557
240206_3-7	Hom	E500	38	[30, 44]	73.2888
240206_3-7	Hom	E500	38	[30, 44]	89.1302
240206_3-7	Hom	E500	38	[30, 44]	69.3202
240206_3-7	Hom	E500	38	[30, 44]	44.6957
240206_3-7	Hom	E500	38	[30, 44]	38.984
240206_3-7	Hom	E500	38	[30, 44]	83.2493
240206_3-7	Hom	E500	38	[30, 44]	71.5374
240206_3-7	Hom	E500	38	[30, 44]	89.5257
240206_3-7	Hom	E500	38	[30, 44]	56.5584
240206_3-7	Hom	E500	38	[30, 44]	64.4496
240206_3-7	Hom	E500	38	[30, 44]	89.8744
240206_3-7	Hom	E500	38	[30, 44]	48.994
240206_3-7	Hom	E500	38	[30, 44]	79.5707
240206_3-7	Hom	E500	38	[30, 44]	81.6252
240206_3-7	Hom	E500	38	[30, 44]	87.5924
240206_3-7	Hom	E500	38	[30, 44]	51.2536
240206_3-7	Hom	E500	38	[30, 44]	37.5668
230208_1-3	Hom	E500	47	[45, 59]	87.8116
230208_1-3	Hom	E500	47	[45, 59]	74.8897
230208_1-3	Hom	E500	47	[45, 59]	81.5086
230208_1-3	Hom	E500	47	[45, 59]	89.2635
230208_1-3	Hom	E500	47	[45, 59]	88.5626
230208_1-3	Hom	E500	47	[45, 59]	83.8504
230208_1-3	Hom	E500	47	[45, 59]	83.9844
230208_1-3	Hom	E500	47	[45, 59]	80.1416
230208_1-3	Hom	E500	47	[45, 59]	82.206
230208_1-3	Hom	E500	47	[45, 59]	72.7123
230208_1-3	Hom	E500	47	[45, 59]	73.4291
230208_1-3	Hom	E500	47	[45, 59]	84.6851
230208_1-3	Hom	E500	47	[45, 59]	78.5815
230208_1-3	Hom	E500	47	[45, 59]	59.2339
230208_1-3	Hom	E500	47	[45, 59]	85.4646
230208_1-3	Hom	E500	47	[45, 59]	46.1032
230208_1-3	Hom	E500	47	[45, 59]	88.2139
230208_1-3	Hom	E500	47	[45, 59]	52.592
230208_1-3	Hom	E500	47	[45, 59]	83.9744
230208_1-3	Hom	E500	47	[45, 59]	86.886
230208_1-3	Hom	E500	47	[45, 59]	87.6265
230208_1-3	Hom	E500	47	[45, 59]	7.30992
230208_1-3	Hom	E500	47	[45, 59]	77.0644
230208_1-3	Hom	E500	47	[45, 59]	73.3718
230208_1-3	Hom	E500	47	[45, 59]	72.1249
230210_4-1	Hom	E500	46	[45, 59]	40.0002
230210_4-1	Hom	E500	46	[45, 59]	74.1721
230210_4-1	Hom	E500	46	[45, 59]	85.406
230210_4-1	Hom	E500	46	[45, 59]	83.052
230210_4-1	Hom	E500	46	[45, 59]	87.5604
230210_4-1	Hom	E500	46	[45, 59]	68.9221
230210_4-1	Hom	E500	46	[45, 59]	79.18
230210_4-1	Hom	E500	46	[45, 59]	76.7137
230210_4-1	Hom	E500	46	[45, 59]	56.0086
230210_4-1	Hom	E500	46	[45, 59]	45.5523
230210_4-1	Hom	E500	46	[45, 59]	65.436
230210_4-1	Hom	E500	46	[45, 59]	82.3303
230210_4-1	Hom	E500	46	[45, 59]	47.1218
230210_4-1	Hom	E500	46	[45, 59]	89.441
230210_4-1	Hom	E500	46	[45, 59]	17.411
230210_4-1	Hom	E500	46	[45, 59]	80.5158
230210_4-1	Hom	E500	46	[45, 59]	81.9741
230210_4-1	Hom	E500	46	[45, 59]	37.2526
230210_4-1	Hom	E500	46	[45, 59]	86.9607
230210_4-1	Hom	E500	46	[45, 59]	13.7457
230210_4-1	Hom	E500	46	[45, 59]	26.812
230210_4-1	Hom	E500	46	[45, 59]	42.2155
230210_5-2	Hom	E475	49	[45, 59]	80.1244
230210_5-2	Hom	E475	49	[45, 59]	87.3534
230210_5-2	Hom	E475	49	[45, 59]	76.5367
230210_5-2	Hom	E475	49	[45, 59]	52.0945
230210_5-2	Hom	E475	49	[45, 59]	88.2431
230210_5-2	Hom	E475	49	[45, 59]	76.4456
230210_5-2	Hom	E475	49	[45, 59]	85.8971
230210_5-2	Hom	E475	49	[45, 59]	73.5021
230210_5-2	Hom	E475	49	[45, 59]	73.1427
230210_5-2	Hom	E475	49	[45, 59]	48.2501
230210_5-2	Hom	E475	49	[45, 59]	74.9879
230210_5-2	Hom	E475	49	[45, 59]	88.9518
230210_5-2	Hom	E475	49	[45, 59]	89.4364
230210_5-2	Hom	E475	49	[45, 59]	63.4255
230210_5-2	Hom	E475	49	[45, 59]	83.5257
230210_5-2	Hom	E475	49	[45, 59]	83.5665
230210_5-2	Hom	E475	49	[45, 59]	80.8368
230210_5-2	Hom	E475	49	[45, 59]	73.3449
230210_5-2	Hom	E475	49	[45, 59]	63.7859
230210_5-2	Hom	E475	49	[45, 59]	34.4764
230210_5-2	Hom	E475	49	[45, 59]	12.7941
230210_5-2	Hom	E475	49	[45, 59]	75.8729
230210_5-2	Hom	E475	49	[45, 59]	78.0418
230210_5-2	Hom	E475	49	[45, 59]	77.0084
230210_5-2	Hom	E475	49	[45, 59]	59.3643
230210_5-2	Hom	E475	49	[45, 59]	30.6769
230210_5-2	Hom	E475	49	[45, 59]	48.5315
230210_5-2	Hom	E475	49	[45, 59]	46.1779
230210_5-2	Hom	E475	49	[45, 59]	88.3925
230210_5-2	Hom	E475	49	[45, 59]	64.3147
230210_5-2	Hom	E475	49	[45, 59]	18.6306
230210_5-3	Hom	E475	49	[45, 59]	75.9097
230210_5-3	Hom	E475	49	[45, 59]	80.3364
230210_5-3	Hom	E475	49	[45, 59]	81.3505
230210_5-3	Hom	E475	49	[45, 59]	40.2013
230210_5-3	Hom	E475	49	[45, 59]	75.9366
230210_5-3	Hom	E475	49	[45, 59]	48.4508
230210_5-3	Hom	E475	49	[45, 59]	73.0617
230210_5-3	Hom	E475	49	[45, 59]	44.0932
230210_5-3	Hom	E475	49	[45, 59]	86.4678
230210_5-3	Hom	E475	49	[45, 59]	79.1863
230210_5-3	Hom	E475	49	[45, 59]	85.958
230210_5-3	Hom	E475	49	[45, 59]	83.562
230210_5-3	Hom	E475	49	[45, 59]	56.3956
230210_5-3	Hom	E475	49	[45, 59]	76.5727
230210_5-3	Hom	E475	49	[45, 59]	87.4549
230210_5-3	Hom	E475	49	[45, 59]	73.2981
230210_5-3	Hom	E475	49	[45, 59]	88.8854
230210_5-3	Hom	E475	49	[45, 59]	84.8758
230210_5-3	Hom	E475	49	[45, 59]	89.1024
230210_5-3	Hom	E475	49	[45, 59]	51.6651
230210_5-3	Hom	E475	49	[45, 59]	73.5904
230210_5-3	Hom	E475	49	[45, 59]	58.4373
230210_5-3	Hom	E475	49	[45, 59]	29.1739
230210_5-3	Hom	E475	49	[45, 59]	85.3217
230210_5-3	Hom	E475	49	[45, 59]	73.9304
230210_5-3	Hom	E475	49	[45, 59]	47.2464
230210_5-3	Hom	E475	49	[45, 59]	49.8259
230428_2-10	Hom	E475	48	[45, 59]	83.4805
230428_2-10	Hom	E475	48	[45, 59]	78.9524
230428_2-10	Hom	E475	48	[45, 59]	69.5588
230428_2-10	Hom	E475	48	[45, 59]	83.0677
230428_2-10	Hom	E475	48	[45, 59]	54.4255
230428_2-10	Hom	E475	48	[45, 59]	55.421
230428_2-10	Hom	E475	48	[45, 59]	85.6775
231220_2-3	Hom	E475	57	[45, 59]	85.3223
231220_2-3	Hom	E475	57	[45, 59]	63.7652
231220_2-3	Hom	E475	57	[45, 59]	87.5387
231220_2-3	Hom	E475	57	[45, 59]	64.3057
231220_2-3	Hom	E475	57	[45, 59]	77.0527
231220_2-3	Hom	E475	57	[45, 59]	73.8214
231220_2-3	Hom	E475	57	[45, 59]	71.6669
231220_2-3	Hom	E475	57	[45, 59]	62.7454
231220_2-3	Hom	E475	57	[45, 59]	70.3338
231220_2-3	Hom	E475	57	[45, 59]	78.7403
231220_2-3	Hom	E475	57	[45, 59]	88.6358
231220_2-3	Hom	E475	57	[45, 59]	49.2906
231220_2-3	Hom	E475	57	[45, 59]	61.8868
231220_2-3	Hom	E475	57	[45, 59]	76.1995
231220_2-3	Hom	E475	57	[45, 59]	71.7176
231220_2-3	Hom	E475	57	[45, 59]	65.694
231220_2-3	Hom	E475	57	[45, 59]	76.5247
231220_2-3	Hom	E475	57	[45, 59]	89.0615
231220_2-3	Hom	E475	57	[45, 59]	69.4152
231220_2-3	Hom	E475	57	[45, 59]	49.5324
231220_2-3	Hom	E475	57	[45, 59]	75.5057
231220_2-3	Hom	E475	57	[45, 59]	89.8561
231220_2-3	Hom	E475	57	[45, 59]	72.854
231220_2-3	Hom	E475	57	[45, 59]	88.1931
231220_2-3	Hom	E475	57	[45, 59]	66.5078
231220_2-3	Hom	E475	57	[45, 59]	63.9814
231220_2-3	Hom	E475	57	[45, 59]	83.4671
231220_2-3	Hom	E475	57	[45, 59]	64.2067
231220_2-3	Hom	E475	57	[45, 59]	77.7599
231220_2-3	Hom	E475	57	[45, 59]	76.3702
231220_2-3	Hom	E475	57	[45, 59]	64.2169
240105_2-1	Hom	E475	45	[45, 59]	87.4499
240105_2-1	Hom	E475	45	[45, 59]	72.6395
240105_2-1	Hom	E475	45	[45, 59]	86.313
240105_2-1	Hom	E475	45	[45, 59]	87.9498
240105_2-1	Hom	E475	45	[45, 59]	88.3203
240105_2-1	Hom	E475	45	[45, 59]	32.6372
240105_2-1	Hom	E475	45	[45, 59]	63.7895
240105_2-1	Hom	E475	45	[45, 59]	74.7134
240105_2-1	Hom	E475	45	[45, 59]	87.458
240105_2-1	Hom	E475	45	[45, 59]	88.9044
240105_2-1	Hom	E475	45	[45, 59]	15.1013
240105_2-1	Hom	E475	45	[45, 59]	75.3381
240105_2-1	Hom	E475	45	[45, 59]	39.3926
240105_2-1	Hom	E475	45	[45, 59]	84.8555
240105_2-1	Hom	E475	45	[45, 59]	84.3644
240105_2-1	Hom	E475	45	[45, 59]	76.0902
240105_2-1	Hom	E475	45	[45, 59]	64.9321
240105_2-1	Hom	E475	45	[45, 59]	54.265
240105_2-1	Hom	E475	45	[45, 59]	87.3484
240105_2-1	Hom	E475	45	[45, 59]	52.9546
240105_2-1	Hom	E475	45	[45, 59]	37.1019
240105_2-1	Hom	E475	45	[45, 59]	13.9485
240105_2-1	Hom	E475	45	[45, 59]	88.5631
240105_2-1	Hom	E475	45	[45, 59]	80.6225
240105_2-1	Hom	E475	45	[45, 59]	88.2695
240105_2-1	Hom	E475	45	[45, 59]	29.0877
240105_2-1	Hom	E475	45	[45, 59]	87.2974
240105_2-1	Hom	E475	45	[45, 59]	81.4058
240105_2-1	Hom	E475	45	[45, 59]	61.2159
240105_2-1	Hom	E475	45	[45, 59]	85.78
240105_2-1	Hom	E475	45	[45, 59]	75.6437
240105_2-4	Hom	E475	53	[45, 59]	86.0446
240105_2-4	Hom	E475	53	[45, 59]	65.5399
240105_2-4	Hom	E475	53	[45, 59]	31.8848
240105_2-4	Hom	E475	53	[45, 59]	79.5063
240105_2-4	Hom	E475	53	[45, 59]	49.4356
240105_2-4	Hom	E475	53	[45, 59]	89.4258
240105_2-4	Hom	E475	53	[45, 59]	35.5672
240105_2-4	Hom	E475	53	[45, 59]	77.319
240105_2-4	Hom	E475	53	[45, 59]	84.5835
240105_2-4	Hom	E475	53	[45, 59]	62.8607
240105_2-4	Hom	E475	53	[45, 59]	87.7811
240105_2-4	Hom	E475	53	[45, 59]	88.1129
240105_2-4	Hom	E475	53	[45, 59]	68.4651
240105_2-4	Hom	E475	53	[45, 59]	87.4748
240105_2-4	Hom	E475	53	[45, 59]	77.1167
240105_2-4	Hom	E475	53	[45, 59]	80.6386
240105_2-4	Hom	E475	53	[45, 59]	80.5575
240105_2-4	Hom	E475	53	[45, 59]	51.6696
240105_2-4	Hom	E475	53	[45, 59]	69.8225
240105_2-4	Hom	E475	53	[45, 59]	86.0213
240105_2-4	Hom	E475	53	[45, 59]	48.8518
240105_2-4	Hom	E475	53	[45, 59]	41.1417
240105_2-4	Hom	E475	53	[45, 59]	25.0818
240105_2-4	Hom	E475	53	[45, 59]	59.2498
240105_2-4	Hom	E475	53	[45, 59]	59.7334
240105_2-4	Hom	E475	53	[45, 59]	86.6006
240105_2-4	Hom	E475	53	[45, 59]	62.1104
230503_1-6	Hom	E500	64	[60, 74]	85.6014
230503_1-6	Hom	E500	64	[60, 74]	51.1178
230503_1-6	Hom	E500	64	[60, 74]	64.454
230503_1-6	Hom	E500	64	[60, 74]	89.5099
230503_1-6	Hom	E500	64	[60, 74]	53.7573
230503_1-6	Hom	E500	64	[60, 74]	79.0461
230503_1-6	Hom	E500	64	[60, 74]	55.7171
230503_1-6	Hom	E500	64	[60, 74]	50.0494
230503_1-6	Hom	E500	64	[60, 74]	89.2861
230503_1-6	Hom	E500	64	[60, 74]	87.1992
230503_1-6	Hom	E500	64	[60, 74]	89.7353
230503_1-6	Hom	E500	64	[60, 74]	34.8118
230503_1-6	Hom	E500	64	[60, 74]	82.6308
230503_1-6	Hom	E500	64	[60, 74]	61.813
230503_1-6	Hom	E500	64	[60, 74]	62.4652

## Sheet: EDFig5E
Embryo ID	Genotype	Position	pERM ratio			Genotype	Position	Test	n	W_statistic	p_value	Significance
E475_G_1	Itgb1 +/+ or +/-	Outer	1			Itgb1 +/+ or +/-	Middle	One-sample Wilcoxon signed-rank test (vs 1)	14	45	0.6698	ns
E475_G_1	Itgb1 +/+ or +/-	Middle	1.0191			Itgb1 +/+ or +/-	Inner	One-sample Wilcoxon signed-rank test (vs 1)	14	0	0.00012207	***
E475_G_1	Itgb1 +/+ or +/-	Inner	2.60796			Itgb1 -/-	Middle	One-sample Wilcoxon signed-rank test (vs 1)	11	1	0.00195312	**
E475_G_2	Itgb1 +/+ or +/-	Outer	1			Itgb1 -/-	Inner	One-sample Wilcoxon signed-rank test (vs 1)	11	0	0.000976562	***
E475_G_2	Itgb1 +/+ or +/-	Middle	1.03849
E475_G_2	Itgb1 +/+ or +/-	Inner	1.39429
E475_G_5	Itgb1 +/+ or +/-	Outer	1
E475_G_5	Itgb1 +/+ or +/-	Middle	2.20129
E475_G_5	Itgb1 +/+ or +/-	Inner	2.62478
E475_G_7	Itgb1 +/+ or +/-	Outer	1
E475_G_7	Itgb1 +/+ or +/-	Middle	1.43172
E475_G_7	Itgb1 +/+ or +/-	Inner	2.48377
E475_G_8	Itgb1 +/+ or +/-	Outer	1
E475_G_8	Itgb1 +/+ or +/-	Middle	1.02922
E475_G_8	Itgb1 +/+ or +/-	Inner	2.88382
E475_H_1	Itgb1 +/+ or +/-	Outer	1
E475_H_1	Itgb1 +/+ or +/-	Middle	0.902346
E475_H_1	Itgb1 +/+ or +/-	Inner	1.14603
E475_H_2	Itgb1 +/+ or +/-	Outer	1
E475_H_2	Itgb1 +/+ or +/-	Middle	1.06585
E475_H_2	Itgb1 +/+ or +/-	Inner	1.33629
E475_H_4	Itgb1 +/+ or +/-	Outer	1
E475_H_4	Itgb1 +/+ or +/-	Middle	0.950553
E475_H_4	Itgb1 +/+ or +/-	Inner	1.5635
E475_H_5	Itgb1 +/+ or +/-	Outer	1
E475_H_5	Itgb1 +/+ or +/-	Middle	0.727269
E475_H_5	Itgb1 +/+ or +/-	Inner	1.25551
E475_I_2	Itgb1 +/+ or +/-	Outer	1
E475_I_2	Itgb1 +/+ or +/-	Middle	0.81025
E475_I_2	Itgb1 +/+ or +/-	Inner	1.03954
E475_J_2	Itgb1 +/+ or +/-	Outer	1
E475_J_2	Itgb1 +/+ or +/-	Middle	1.26685
E475_J_2	Itgb1 +/+ or +/-	Inner	1.32302
E475_J_3	Itgb1 +/+ or +/-	Outer	1
E475_J_3	Itgb1 +/+ or +/-	Middle	1.25723
E475_J_3	Itgb1 +/+ or +/-	Inner	1.50266
E475_J_6	Itgb1 +/+ or +/-	Outer	1
E475_J_6	Itgb1 +/+ or +/-	Middle	0.884839
E475_J_6	Itgb1 +/+ or +/-	Inner	1.41996
E475_J_7	Itgb1 +/+ or +/-	Outer	1
E475_J_7	Itgb1 +/+ or +/-	Middle	0.953538
E475_J_7	Itgb1 +/+ or +/-	Inner	1.48612
E475_G_3	Itgb1 -/-	Outer	1
E475_G_3	Itgb1 -/-	Middle	0.865921
E475_G_3	Itgb1 -/-	Inner	0.459298
E475_G_6	Itgb1 -/-	Outer	1
E475_G_6	Itgb1 -/-	Middle	0.843344
E475_G_6	Itgb1 -/-	Inner	0.723847
E475_H_6	Itgb1 -/-	Outer	1
E475_H_6	Itgb1 -/-	Middle	0.599649
E475_H_6	Itgb1 -/-	Inner	0.389997
E475_I_1	Itgb1 -/-	Outer	1
E475_I_1	Itgb1 -/-	Middle	0.877415
E475_I_1	Itgb1 -/-	Inner	0.884614
E475_I_4	Itgb1 -/-	Outer	1
E475_I_4	Itgb1 -/-	Middle	0.831091
E475_I_4	Itgb1 -/-	Inner	0.720272
E475_I_6	Itgb1 -/-	Outer	1
E475_I_6	Itgb1 -/-	Middle	0.913127
E475_I_6	Itgb1 -/-	Inner	0.438775
E475_J_1	Itgb1 -/-	Outer	1
E475_J_1	Itgb1 -/-	Middle	1.03442
E475_J_1	Itgb1 -/-	Inner	0.774414
E475_J_5	Itgb1 -/-	Outer	1
E475_J_5	Itgb1 -/-	Middle	0.638513
E475_J_5	Itgb1 -/-	Inner	0.564168
E475_K_2	Itgb1 -/-	Outer	1
E475_K_2	Itgb1 -/-	Middle	0.55932
E475_K_2	Itgb1 -/-	Inner	0.753369
E475_K_3	Itgb1 -/-	Outer	1
E475_K_3	Itgb1 -/-	Middle	0.47133
E475_K_3	Itgb1 -/-	Inner	0.401588
E475_K_4	Itgb1 -/-	Outer	1
E475_K_4	Itgb1 -/-	Middle	0.283141
E475_K_4	Itgb1 -/-	Inner	0.770094

## Sheet: EDFig6A
Embryo ID	Genotype	Developmental stage	EPI cell number
230803_1-5	WT	E4.5	26
230803_2-4	WT	E4.5	28
230803_2-5	WT	E4.5	30
230816_4-2	WT	E4.5	27
230816_4-5	WT	E4.5	27
230816_4-6	WT	E4.5	16
230816_4-8	WT	E4.5	19
231219_2-6	WT	E4.5	46
240201_4-1	WT	E4.5	33
230816_1-1	WT	E4.75	75
230816_2-8	WT	E4.75	12
230816_3-3	WT	E4.75	24
231031_1-10	WT	E4.75	40
231031_1-2	WT	E4.75	71
231031_1-6	WT	E4.75	51
231031_1-8	WT	E4.75	36
231225_1-10	WT	E4.75	37
231225_1-2	WT	E4.75	23
231225_1-6-2	WT	E4.75	43
231225_1-8	WT	E4.75	40
231225_1-9	WT	E4.75	51
240201_2-6	WT	E4.75	60
231219_1-12	WT	E5.0	35
231225_2-1	WT	E5.0	50
231225_2-2	WT	E5.0	87
231225_2-3	WT	E5.0	59
231225_2-5	WT	E5.0	42
231225_3-2	WT	E5.0	68
231225_3-5	WT	E5.0	61
240201_1-2	WT	E5.0	60
240201_1-6	WT	E5.0	49
240201_3-2	WT	E5.0	65
240201_3-7	WT	E5.0	55
230803_1-2	Het	E4.5	17
230803_1-6	Het	E4.5	27
230803_1-7	Het	E4.5	23
230803_2-2	Het	E4.5	53
230803_2-3	Het	E4.5	38
230803_2-8	Het	E4.5	23
230816_4-1	Het	E4.5	42
230816_4-4	Het	E4.5	19
231219_2-2	Het	E4.5	31
231219_2-7	Het	E4.5	11
231219_2-8	Het	E4.5	52
240201_4-3	Het	E4.5	37
230816_1-2	Het	E4.75	81
230816_1-3	Het	E4.75	39
230816_1-4	Het	E4.75	24
230816_1-5	Het	E4.75	11
230816_1-6	Het	E4.75	47
230816_1-7	Het	E4.75	19
230816_2-1	Het	E4.75	81
230816_2-2	Het	E4.75	36
230816_2-3	Het	E4.75	32
230816_2-6	Het	E4.75	35
230816_3-1	Het	E4.75	47
230816_3-2	Het	E4.75	39
230816_3-7	Het	E4.75	34
231031_1-11	Het	E4.75	32
231031_1-5	Het	E4.75	47
231031_1-7	Het	E4.75	57
231225_1-1	Het	E4.75	48
231225_1-3	Het	E4.75	37
231225_1-4	Het	E4.75	55
231225_4-1	Het	E4.75	47
231225_4-2	Het	E4.75	48
231225_4-3	Het	E4.75	25
231225_4-5	Het	E4.75	30
231225_4-6	Het	E4.75	44
240201_2-1	Het	E4.75	40
240201_2-4	Het	E4.75	56
240201_2-5	Het	E4.75	38
240201_2-9	Het	E4.75	22
231219_1-1	Het	E5.0	68
231219_1-2	Het	E5.0	61
231219_1-3	Het	E5.0	56
231219_1-4	Het	E5.0	69
231219_1-5	Het	E5.0	46
231219_1-6	Het	E5.0	36
231219_1-8	Het	E5.0	61
231225_2-6-2	Het	E5.0	29
231225_3-1	Het	E5.0	38
231225_3-4	Het	E5.0	65
231225_3-7-2	Het	E5.0	66
240201_1-1	Het	E5.0	54
240201_1-11	Het	E5.0	67
240201_1-12	Het	E5.0	58
240201_1-4	Het	E5.0	63
240201_1-7	Het	E5.0	60
240201_1-9	Het	E5.0	62
240201_3-1	Het	E5.0	37
240201_3-4	Het	E5.0	77
240201_3-8	Het	E5.0	64
230803_2-1	Hom	E4.5	29
230816_4-9	Hom	E4.5	18
231219_2-5	Hom	E4.5	25
240201_4-5	Hom	E4.5	34
230816_1-8	Hom	E4.75	66
230816_2-5	Hom	E4.75	33
230816_2-7	Hom	E4.75	34
230816_2-9	Hom	E4.75	22
230816_3-4	Hom	E4.75	38
230816_3-6	Hom	E4.75	50
231225_1-5-2	Hom	E4.75	36
231225_1-7	Hom	E4.75	43
231225_4-4	Hom	E4.75	39
240201_2-10	Hom	E4.75	9
240201_2-8	Hom	E4.75	26
231225_2-4	Hom	E5.0	48
231225_2-7	Hom	E5.0	68
231225_3-3	Hom	E5.0	67
231225_3-6	Hom	E5.0	44
231225_3-8	Hom	E5.0	28
231225_3-9	Hom	E5.0	46
240201_1-8	Hom	E5.0	72
240201_3-5	Hom	E5.0	43
240201_3-6	Hom	E5.0	50

## Sheet: EDFig6B
Embryo ID	Genotype	Developmental stage	EPI cell number
230209_3-7	WT	E4.5	44
230209_3-8	WT	E4.5	26
230503_2-2	WT	E4.5	49
230503_2-4	WT	E4.5	44
230503_2-6	WT	E4.5	18
230209_2-1	WT	E4.75	76
230209_2-2	WT	E4.75	49
230209_2-3	WT	E4.75	53
230428_2-1	WT	E4.75	40
230428_2-5	WT	E4.75	35
230503_3-10	WT	E4.75	32
230503_3-2	WT	E4.75	82
230503_3-5	WT	E4.75	46
231220_2-7	WT	E4.75	61
240105_2-6	WT	E4.75	45
240206_1-7	WT	E4.75	38
240206_2-3	WT	E4.75	51
240206_2-4	WT	E4.75	33
230208_1-2	WT	E5.0	57
230210_4-2	WT	E5.0	57
230503_1-2	WT	E5.0	81
230503_4-2	WT	E5.0	56
240105_1-2	WT	E5.0	56
240105_3-2	WT	E5.0	51
240105_3-8	WT	E5.0	40
240206_3-4	WT	E5.0	119
240206_3-8	WT	E5.0	70
230209_3-2	Het	E4.5	46
230209_3-3	Het	E4.5	44
230503_2-1	Het	E4.5	51
230503_2-3	Het	E4.5	39
230822_1-2	Het	E4.5	60
230822_1-4	Het	E4.5	38
230822_1-6	Het	E4.5	29
231220_1-5	Het	E4.5	40
231220_1-6	Het	E4.5	32
231220_1-7	Het	E4.5	38
231220_4-1	Het	E4.5	14
231220_4-2	Het	E4.5	33
231220_4-4	Het	E4.5	45
230209_2-4	Het	E4.75	53
230209_2-5	Het	E4.75	77
230209_2-7	Het	E4.75	40
230210_5-1	Het	E4.75	27
230428_2-2	Het	E4.75	76
230428_2-3	Het	E4.75	60
230428_2-4	Het	E4.75	57
230428_2-6	Het	E4.75	45
230503_3-1	Het	E4.75	91
230503_3-3	Het	E4.75	33
230503_3-4	Het	E4.75	42
230503_3-6	Het	E4.75	73
230503_3-9	Het	E4.75	30
231220_2-2	Het	E4.75	59
231220_2-4	Het	E4.75	25
240105_2-2	Het	E4.75	64
240105_2-3	Het	E4.75	80
240105_2-5	Het	E4.75	58
240105_2-9	Het	E4.75	36
240206_1-1	Het	E4.75	58
240206_1-2	Het	E4.75	50
240206_1-5	Het	E4.75	25
240206_1-6	Het	E4.75	33
240206_2-1	Het	E4.75	48
240206_2-2	Het	E4.75	58
240206_2-5	Het	E4.75	36
240206_2-7	Het	E4.75	48
240206_2-9	Het	E4.75	28
230208_1-1	Het	E5.0	64
230208_1-5	Het	E5.0	71
230208_1-7	Het	E5.0	64
230208_1-8	Het	E5.0	45
230210_4-3	Het	E5.0	67
230210_4-4	Het	E5.0	52
230210_4-6	Het	E5.0	67
230210_4-7	Het	E5.0	56
230503_1-1	Het	E5.0	84
230503_1-3	Het	E5.0	58
230503_4-1	Het	E5.0	53
240105_1-1	Het	E5.0	71
240105_1-3	Het	E5.0	70
240105_1-4	Het	E5.0	83
240105_1-5	Het	E5.0	29
240105_1-6	Het	E5.0	27
240105_3-1	Het	E5.0	95
240105_3-3	Het	E5.0	98
240105_3-4	Het	E5.0	83
240105_3-5	Het	E5.0	73
240105_3-6	Het	E5.0	82
240105_3-7	Het	E5.0	93
240206_3-1	Het	E5.0	76
240206_3-10	Het	E5.0	43
240206_3-3	Het	E5.0	64
240206_3-6	Het	E5.0	76
230209_3-1	Hom	E4.5	36
230209_3-4	Hom	E4.5	34
230209_3-5	Hom	E4.5	22
230209_3-6	Hom	E4.5	23
230503_2-5	Hom	E4.5	32
230822_1-1	Hom	E4.5	32
230822_1-3	Hom	E4.5	34
231220_4-3	Hom	E4.5	27
230209_2-6	Hom	E4.75	25
230210_5-2	Hom	E4.75	50
230210_5-3	Hom	E4.75	49
230210_5-4	Hom	E4.75	39
230428_2-10	Hom	E4.75	48
230428_2-7	Hom	E4.75	38
230503_3-7	Hom	E4.75	30
231220_2-3	Hom	E4.75	57
231220_2-5	Hom	E4.75	21
240105_2-1	Hom	E4.75	45
240105_2-4	Hom	E4.75	53
240105_2-8	Hom	E4.75	31
240206_1-3	Hom	E4.75	41
240206_2-6	Hom	E4.75	46
230208_1-3	Hom	E5.0	48
230208_1-6	Hom	E5.0	35
230210_4-1	Hom	E5.0	48
230210_4-5	Hom	E5.0	31
230503_1-4	Hom	E5.0	45
230503_1-5	Hom	E5.0	30
230503_1-6	Hom	E5.0	64
240105_1-9	Hom	E5.0	60
240105_3-11	Hom	E5.0	35
240206_3-2	Hom	E5.0	24
240206_3-7	Hom	E5.0	38

## Sheet: EDFig6E
Embryo ID	Genotype	Developmental stage	EPI cell number	EPI cell number group	Long axis diameter (um)
230803_2-4	WT	E450	28	[15, 29]	15.5454
230803_2-4	WT	E450	28	[15, 29]	16.5455
230803_2-4	WT	E450	28	[15, 29]	19.2139
230803_2-4	WT	E450	28	[15, 29]	17.7628
230803_2-4	WT	E450	28	[15, 29]	18.105
230803_2-4	WT	E450	28	[15, 29]	16.0406
230803_2-4	WT	E450	28	[15, 29]	18.9509
230803_2-4	WT	E450	28	[15, 29]	21.3159
230803_2-4	WT	E450	28	[15, 29]	14.393
230803_2-4	WT	E450	28	[15, 29]	20.0597
230803_2-4	WT	E450	28	[15, 29]	16.2125
230803_2-4	WT	E450	28	[15, 29]	17.5059
230803_2-4	WT	E450	28	[15, 29]	18.5242
230803_2-4	WT	E450	28	[15, 29]	14.1594
230803_2-4	WT	E450	28	[15, 29]	15.7767
230803_2-4	WT	E450	28	[15, 29]	16.1121
230803_2-4	WT	E450	28	[15, 29]	17.9188
230803_2-4	WT	E450	28	[15, 29]	20.0898
230803_2-4	WT	E450	28	[15, 29]	18.8953
230803_2-4	WT	E450	28	[15, 29]	16.5966
230803_2-4	WT	E450	28	[15, 29]	17.8194
230803_2-4	WT	E450	28	[15, 29]	16.1027
230803_2-4	WT	E450	28	[15, 29]	17.7213
230803_2-4	WT	E450	28	[15, 29]	17.0866
230803_2-4	WT	E450	28	[15, 29]	18.1915
230803_2-4	WT	E450	28	[15, 29]	16.6522
230803_2-4	WT	E450	28	[15, 29]	14.6277
230803_2-4	WT	E450	28	[15, 29]	15.0774
230816_3-3	WT	E475	24	[15, 29]	19.9655
230816_3-3	WT	E475	24	[15, 29]	24.469
230816_3-3	WT	E475	24	[15, 29]	16.6227
230816_3-3	WT	E475	24	[15, 29]	18.2014
230816_3-3	WT	E475	24	[15, 29]	17.4795
230816_3-3	WT	E475	24	[15, 29]	19.1657
230816_3-3	WT	E475	24	[15, 29]	22.6425
230816_3-3	WT	E475	24	[15, 29]	16.562
230816_3-3	WT	E475	24	[15, 29]	15.8803
230816_3-3	WT	E475	24	[15, 29]	18.3448
230816_3-3	WT	E475	24	[15, 29]	17.6451
230816_3-3	WT	E475	24	[15, 29]	15.2817
230816_3-3	WT	E475	24	[15, 29]	23.941
230816_3-3	WT	E475	24	[15, 29]	21.0937
230816_3-3	WT	E475	24	[15, 29]	14.9942
230816_3-3	WT	E475	24	[15, 29]	18.5477
230816_3-3	WT	E475	24	[15, 29]	21.6003
230816_3-3	WT	E475	24	[15, 29]	17.2052
230816_3-3	WT	E475	24	[15, 29]	25.3608
230816_3-3	WT	E475	24	[15, 29]	20.8302
230816_3-3	WT	E475	24	[15, 29]	19.7856
230816_3-3	WT	E475	24	[15, 29]	24.0922
230816_3-3	WT	E475	24	[15, 29]	17.4823
230816_3-3	WT	E475	24	[15, 29]	18.1991
230816_4-2	WT	E450	27	[15, 29]	17.5405
230816_4-2	WT	E450	27	[15, 29]	18.7821
230816_4-2	WT	E450	27	[15, 29]	24.416
230816_4-2	WT	E450	27	[15, 29]	19.6776
230816_4-2	WT	E450	27	[15, 29]	16.6471
230816_4-2	WT	E450	27	[15, 29]	24.6098
230816_4-2	WT	E450	27	[15, 29]	18.1025
230816_4-2	WT	E450	27	[15, 29]	19.1996
230816_4-2	WT	E450	27	[15, 29]	19.521
230816_4-2	WT	E450	27	[15, 29]	19.1773
230816_4-2	WT	E450	27	[15, 29]	19.5668
230816_4-2	WT	E450	27	[15, 29]	24.3533
230816_4-2	WT	E450	27	[15, 29]	21.8333
230816_4-2	WT	E450	27	[15, 29]	20.156
230816_4-2	WT	E450	27	[15, 29]	18.3234
230816_4-2	WT	E450	27	[15, 29]	16.9223
230816_4-2	WT	E450	27	[15, 29]	21.6978
230816_4-2	WT	E450	27	[15, 29]	22.1556
230816_4-2	WT	E450	27	[15, 29]	19.132
230816_4-2	WT	E450	27	[15, 29]	20.9178
230816_4-2	WT	E450	27	[15, 29]	16.8389
230816_4-2	WT	E450	27	[15, 29]	20.0858
230816_4-2	WT	E450	27	[15, 29]	19.438
230816_4-2	WT	E450	27	[15, 29]	23.0034
230816_4-2	WT	E450	27	[15, 29]	16.8311
230816_4-2	WT	E450	27	[15, 29]	17.6992
230816_4-2	WT	E450	27	[15, 29]	18.6933
230816_4-5	WT	E450	27	[15, 29]	20.3855
230816_4-5	WT	E450	27	[15, 29]	20.9335
230816_4-5	WT	E450	27	[15, 29]	20.0568
230816_4-5	WT	E450	27	[15, 29]	18.018
230816_4-5	WT	E450	27	[15, 29]	16.1725
230816_4-5	WT	E450	27	[15, 29]	17.3897
230816_4-5	WT	E450	27	[15, 29]	20.9338
230816_4-5	WT	E450	27	[15, 29]	20.4579
230816_4-5	WT	E450	27	[15, 29]	17.1789
230816_4-5	WT	E450	27	[15, 29]	23.4246
230816_4-5	WT	E450	27	[15, 29]	23.808
230816_4-5	WT	E450	27	[15, 29]	16.9333
230816_4-5	WT	E450	27	[15, 29]	17.1362
230816_4-5	WT	E450	27	[15, 29]	20.5804
230816_4-5	WT	E450	27	[15, 29]	20.1364
230816_4-5	WT	E450	27	[15, 29]	22.8727
230816_4-5	WT	E450	27	[15, 29]	24.3119
230816_4-5	WT	E450	27	[15, 29]	18.476
230816_4-5	WT	E450	27	[15, 29]	22.4694
230816_4-5	WT	E450	27	[15, 29]	22.752
230816_4-5	WT	E450	27	[15, 29]	21.4537
230816_4-5	WT	E450	27	[15, 29]	20.7525
230816_4-5	WT	E450	27	[15, 29]	20.7275
230816_4-5	WT	E450	27	[15, 29]	16.6353
230816_4-5	WT	E450	27	[15, 29]	16.4035
230816_4-5	WT	E450	27	[15, 29]	21.613
230816_4-5	WT	E450	27	[15, 29]	17.7811
230816_4-6	WT	E450	16	[15, 29]	19.1754
230816_4-6	WT	E450	16	[15, 29]	17.9548
230816_4-6	WT	E450	16	[15, 29]	23.4471
230816_4-6	WT	E450	16	[15, 29]	17.5013
230816_4-6	WT	E450	16	[15, 29]	17.7528
230816_4-6	WT	E450	16	[15, 29]	20.3273
230816_4-6	WT	E450	16	[15, 29]	28.5291
230816_4-6	WT	E450	16	[15, 29]	18.273
230816_4-6	WT	E450	16	[15, 29]	20.2367
230816_4-6	WT	E450	16	[15, 29]	19.2028
230816_4-6	WT	E450	16	[15, 29]	20.7844
230816_4-6	WT	E450	16	[15, 29]	18.9404
230816_4-6	WT	E450	16	[15, 29]	17.3319
230816_4-6	WT	E450	16	[15, 29]	20.1103
230816_4-6	WT	E450	16	[15, 29]	18.4801
230816_4-6	WT	E450	16	[15, 29]	19.0263
230816_4-8	WT	E450	19	[15, 29]	19.8444
230816_4-8	WT	E450	19	[15, 29]	17.3133
230816_4-8	WT	E450	19	[15, 29]	21.5708
230816_4-8	WT	E450	19	[15, 29]	15.3849
230816_4-8	WT	E450	19	[15, 29]	22.3903
230816_4-8	WT	E450	19	[15, 29]	13.4906
230816_4-8	WT	E450	19	[15, 29]	18.3826
230816_4-8	WT	E450	19	[15, 29]	21.8647
230816_4-8	WT	E450	19	[15, 29]	15.8596
230816_4-8	WT	E450	19	[15, 29]	15.9105
230816_4-8	WT	E450	19	[15, 29]	22.2661
230816_4-8	WT	E450	19	[15, 29]	15.225
230816_4-8	WT	E450	19	[15, 29]	19.6683
230816_4-8	WT	E450	19	[15, 29]	20.7121
230816_4-8	WT	E450	19	[15, 29]	19.1085
230816_4-8	WT	E450	19	[15, 29]	18.5501
230816_4-8	WT	E450	19	[15, 29]	23.8289
230816_4-8	WT	E450	19	[15, 29]	20.4629
230816_4-8	WT	E450	19	[15, 29]	20.1473
231219_1-12	WT	E500	35	[30, 44]	16.5963
231219_1-12	WT	E500	35	[30, 44]	14.4947
231219_1-12	WT	E500	35	[30, 44]	13.9463
231219_1-12	WT	E500	35	[30, 44]	19.1728
231219_1-12	WT	E500	35	[30, 44]	15.2519
231219_1-12	WT	E500	35	[30, 44]	16.3415
231219_1-12	WT	E500	35	[30, 44]	20.8712
231219_1-12	WT	E500	35	[30, 44]	18.0683
231219_1-12	WT	E500	35	[30, 44]	22.4802
231219_1-12	WT	E500	35	[30, 44]	18.1111
231219_1-12	WT	E500	35	[30, 44]	15.8965
231219_1-12	WT	E500	35	[30, 44]	22.1278
231219_1-12	WT	E500	35	[30, 44]	18.5833
231219_1-12	WT	E500	35	[30, 44]	27.4154
231219_1-12	WT	E500	35	[30, 44]	26.2766
231219_1-12	WT	E500	35	[30, 44]	19.6938
231219_1-12	WT	E500	35	[30, 44]	20.2452
231219_1-12	WT	E500	35	[30, 44]	17.4331
231219_1-12	WT	E500	35	[30, 44]	24.4956
231219_1-12	WT	E500	35	[30, 44]	17.3004
231219_1-12	WT	E500	35	[30, 44]	20.1209
231219_1-12	WT	E500	35	[30, 44]	24.2859
231219_1-12	WT	E500	35	[30, 44]	23.7114
231219_1-12	WT	E500	35	[30, 44]	18.7861
231219_1-12	WT	E500	35	[30, 44]	15.2983
231219_1-12	WT	E500	35	[30, 44]	20.2606
231219_1-12	WT	E500	35	[30, 44]	23.4739
231219_1-12	WT	E500	35	[30, 44]	18.5429
231219_1-12	WT	E500	35	[30, 44]	14.3669
231219_1-12	WT	E500	35	[30, 44]	16.9265
231219_1-12	WT	E500	35	[30, 44]	14.3514
231219_1-12	WT	E500	35	[30, 44]	16.8797
231219_1-12	WT	E500	35	[30, 44]	23.2672
231219_1-12	WT	E500	35	[30, 44]	17.7878
231219_1-12	WT	E500	35	[30, 44]	14.3834
231225_1-10	WT	E475	36	[30, 44]	19.5309
231225_1-10	WT	E475	36	[30, 44]	23.4936
231225_1-10	WT	E475	36	[30, 44]	20.8566
231225_1-10	WT	E475	36	[30, 44]	18.3894
231225_1-10	WT	E475	36	[30, 44]	18.1644
231225_1-10	WT	E475	36	[30, 44]	20.565
231225_1-10	WT	E475	36	[30, 44]	24.2923
231225_1-10	WT	E475	36	[30, 44]	23.2775
231225_1-10	WT	E475	36	[30, 44]	19.062
231225_1-10	WT	E475	36	[30, 44]	21.0814
231225_1-10	WT	E475	36	[30, 44]	20.0076
231225_1-10	WT	E475	36	[30, 44]	22.8074
231225_1-10	WT	E475	36	[30, 44]	19.4252
231225_1-10	WT	E475	36	[30, 44]	19.9741
231225_1-10	WT	E475	36	[30, 44]	18.8545
231225_1-10	WT	E475	36	[30, 44]	19.9927
231225_1-10	WT	E475	36	[30, 44]	21.7612
231225_1-10	WT	E475	36	[30, 44]	16.3218
231225_1-10	WT	E475	36	[30, 44]	23.5536
231225_1-10	WT	E475	36	[30, 44]	21.0579
231225_1-10	WT	E475	36	[30, 44]	17.4588
231225_1-10	WT	E475	36	[30, 44]	20.4614
231225_1-10	WT	E475	36	[30, 44]	20.1471
231225_1-10	WT	E475	36	[30, 44]	18.2299
231225_1-10	WT	E475	36	[30, 44]	18.7066
231225_1-10	WT	E475	36	[30, 44]	23.5103
231225_1-10	WT	E475	36	[30, 44]	17.2683
231225_1-10	WT	E475	36	[30, 44]	18.7852
231225_1-10	WT	E475	36	[30, 44]	17.8064
231225_1-10	WT	E475	36	[30, 44]	28.0449
231225_1-10	WT	E475	36	[30, 44]	23.9674
231225_1-10	WT	E475	36	[30, 44]	22.5773
231225_1-10	WT	E475	36	[30, 44]	19.2458
231225_1-10	WT	E475	36	[30, 44]	17.4068
231225_1-10	WT	E475	36	[30, 44]	21.5576
231225_1-10	WT	E475	36	[30, 44]	26.7646
231225_1-6-2	WT	E475	43	[30, 44]	20.0187
231225_1-6-2	WT	E475	43	[30, 44]	20.5764
231225_1-6-2	WT	E475	43	[30, 44]	19.7063
231225_1-6-2	WT	E475	43	[30, 44]	25.246
231225_1-6-2	WT	E475	43	[30, 44]	18.1406
231225_1-6-2	WT	E475	43	[30, 44]	25.041
231225_1-6-2	WT	E475	43	[30, 44]	21.8795
231225_1-6-2	WT	E475	43	[30, 44]	16.0777
231225_1-6-2	WT	E475	43	[30, 44]	19.3092
231225_1-6-2	WT	E475	43	[30, 44]	22.4077
231225_1-6-2	WT	E475	43	[30, 44]	21.9057
231225_1-6-2	WT	E475	43	[30, 44]	19.2998
231225_1-6-2	WT	E475	43	[30, 44]	21.2707
231225_1-6-2	WT	E475	43	[30, 44]	20.2477
231225_1-6-2	WT	E475	43	[30, 44]	19.8558
231225_1-6-2	WT	E475	43	[30, 44]	15.2728
231225_1-6-2	WT	E475	43	[30, 44]	19.2962
231225_1-6-2	WT	E475	43	[30, 44]	21.3879
231225_1-6-2	WT	E475	43	[30, 44]	17.6872
231225_1-6-2	WT	E475	43	[30, 44]	29.1812
231225_1-6-2	WT	E475	43	[30, 44]	21.2744
231225_1-6-2	WT	E475	43	[30, 44]	19.1815
231225_1-6-2	WT	E475	43	[30, 44]	17.2916
231225_1-6-2	WT	E475	43	[30, 44]	16.8883
231225_1-6-2	WT	E475	43	[30, 44]	18.6427
231225_1-6-2	WT	E475	43	[30, 44]	17.7045
231225_1-6-2	WT	E475	43	[30, 44]	21.6877
231225_1-6-2	WT	E475	43	[30, 44]	19.5969
231225_1-6-2	WT	E475	43	[30, 44]	16.0488
231225_1-6-2	WT	E475	43	[30, 44]	16.9815
231225_1-6-2	WT	E475	43	[30, 44]	20.094
231225_1-6-2	WT	E475	43	[30, 44]	19.7029
231225_1-6-2	WT	E475	43	[30, 44]	19.936
231225_1-6-2	WT	E475	43	[30, 44]	17.4912
231225_1-6-2	WT	E475	43	[30, 44]	17.8303
231225_1-6-2	WT	E475	43	[30, 44]	17.5564
231225_1-6-2	WT	E475	43	[30, 44]	18.7529
231225_1-6-2	WT	E475	43	[30, 44]	19.6347
231225_1-6-2	WT	E475	43	[30, 44]	21.6325
231225_1-6-2	WT	E475	43	[30, 44]	18.9926
231225_1-6-2	WT	E475	43	[30, 44]	18.1712
231225_1-6-2	WT	E475	43	[30, 44]	18.9298
231225_1-6-2	WT	E475	43	[30, 44]	15.4233
231225_1-8	WT	E475	39	[30, 44]	19.0866
231225_1-8	WT	E475	39	[30, 44]	16.8253
231225_1-8	WT	E475	39	[30, 44]	17.1651
231225_1-8	WT	E475	39	[30, 44]	21.1963
231225_1-8	WT	E475	39	[30, 44]	13.4744
231225_1-8	WT	E475	39	[30, 44]	17.3807
231225_1-8	WT	E475	39	[30, 44]	24.9267
231225_1-8	WT	E475	39	[30, 44]	22.2923
231225_1-8	WT	E475	39	[30, 44]	16.6798
231225_1-8	WT	E475	39	[30, 44]	17.4578
231225_1-8	WT	E475	39	[30, 44]	21.2394
231225_1-8	WT	E475	39	[30, 44]	23.1448
231225_1-8	WT	E475	39	[30, 44]	23.3352
231225_1-8	WT	E475	39	[30, 44]	20.4459
231225_1-8	WT	E475	39	[30, 44]	25.5585
231225_1-8	WT	E475	39	[30, 44]	22.1577
231225_1-8	WT	E475	39	[30, 44]	22.7286
231225_1-8	WT	E475	39	[30, 44]	21.4646
231225_1-8	WT	E475	39	[30, 44]	18.1552
231225_1-8	WT	E475	39	[30, 44]	19.3052
231225_1-8	WT	E475	39	[30, 44]	24.339
231225_1-8	WT	E475	39	[30, 44]	23.3716
231225_1-8	WT	E475	39	[30, 44]	16.8196
231225_1-8	WT	E475	39	[30, 44]	16.201
231225_1-8	WT	E475	39	[30, 44]	22.7241
231225_1-8	WT	E475	39	[30, 44]	16.6203
231225_1-8	WT	E475	39	[30, 44]	17.2296
231225_1-8	WT	E475	39	[30, 44]	19.6963
231225_1-8	WT	E475	39	[30, 44]	22.46
231225_1-8	WT	E475	39	[30, 44]	23.2304
231225_1-8	WT	E475	39	[30, 44]	26.6287
231225_1-8	WT	E475	39	[30, 44]	22.9038
231225_1-8	WT	E475	39	[30, 44]	16.3319
231225_1-8	WT	E475	39	[30, 44]	22.8667
231225_1-8	WT	E475	39	[30, 44]	16.629
231225_1-8	WT	E475	39	[30, 44]	20.7909
231225_1-8	WT	E475	39	[30, 44]	17.2494
231225_1-8	WT	E475	39	[30, 44]	18.4438
231225_1-8	WT	E475	39	[30, 44]	17.0444
231225_2-5	WT	E500	42	[30, 44]	16.8075
231225_2-5	WT	E500	42	[30, 44]	15.706
231225_2-5	WT	E500	42	[30, 44]	19.3211
231225_2-5	WT	E500	42	[30, 44]	21.4506
231225_2-5	WT	E500	42	[30, 44]	14.7075
231225_2-5	WT	E500	42	[30, 44]	20.9989
231225_2-5	WT	E500	42	[30, 44]	17.0502
231225_2-5	WT	E500	42	[30, 44]	15.0653
231225_2-5	WT	E500	42	[30, 44]	17.4665
231225_2-5	WT	E500	42	[30, 44]	16.7686
231225_2-5	WT	E500	42	[30, 44]	16.0346
231225_2-5	WT	E500	42	[30, 44]	16.9227
231225_2-5	WT	E500	42	[30, 44]	14.4133
231225_2-5	WT	E500	42	[30, 44]	19.6345
231225_2-5	WT	E500	42	[30, 44]	18.8822
231225_2-5	WT	E500	42	[30, 44]	12.9499
231225_2-5	WT	E500	42	[30, 44]	15.0631
231225_2-5	WT	E500	42	[30, 44]	22.3302
231225_2-5	WT	E500	42	[30, 44]	20.3586
231225_2-5	WT	E500	42	[30, 44]	13.3108
231225_2-5	WT	E500	42	[30, 44]	11.8389
231225_2-5	WT	E500	42	[30, 44]	16.2819
231225_2-5	WT	E500	42	[30, 44]	18.8958
231225_2-5	WT	E500	42	[30, 44]	13.6645
231225_2-5	WT	E500	42	[30, 44]	18.1139
231225_2-5	WT	E500	42	[30, 44]	20.8648
231225_2-5	WT	E500	42	[30, 44]	24.5086
231225_2-5	WT	E500	42	[30, 44]	20.9817
231225_2-5	WT	E500	42	[30, 44]	18.6592
231225_2-5	WT	E500	42	[30, 44]	21.0902
231225_2-5	WT	E500	42	[30, 44]	26.2975
231225_2-5	WT	E500	42	[30, 44]	15.5111
231225_2-5	WT	E500	42	[30, 44]	22.5768
231225_2-5	WT	E500	42	[30, 44]	17.33
231225_2-5	WT	E500	42	[30, 44]	17.6207
231225_2-5	WT	E500	42	[30, 44]	19.1947
231225_2-5	WT	E500	42	[30, 44]	24.4129
231225_2-5	WT	E500	42	[30, 44]	16.7046
231225_2-5	WT	E500	42	[30, 44]	16.6903
231225_2-5	WT	E500	42	[30, 44]	19.4202
231225_2-5	WT	E500	42	[30, 44]	20.5128
231225_2-5	WT	E500	42	[30, 44]	18.1113
231219_2-6	WT	E450	46	[45, 59]	20.8552
231219_2-6	WT	E450	46	[45, 59]	16.3256
231219_2-6	WT	E450	46	[45, 59]	21.0929
231219_2-6	WT	E450	46	[45, 59]	15.2676
231219_2-6	WT	E450	46	[45, 59]	18.2118
231219_2-6	WT	E450	46	[45, 59]	17.825
231219_2-6	WT	E450	46	[45, 59]	17.5421
231219_2-6	WT	E450	46	[45, 59]	17.0675
231219_2-6	WT	E450	46	[45, 59]	14.7518
231219_2-6	WT	E450	46	[45, 59]	16.2188
231219_2-6	WT	E450	46	[45, 59]	16.5019
231219_2-6	WT	E450	46	[45, 59]	18.3335
231219_2-6	WT	E450	46	[45, 59]	17.1763
231219_2-6	WT	E450	46	[45, 59]	15.7709
231219_2-6	WT	E450	46	[45, 59]	20.0732
231219_2-6	WT	E450	46	[45, 59]	18.1448
231219_2-6	WT	E450	46	[45, 59]	13.2148
231219_2-6	WT	E450	46	[45, 59]	23.133
231219_2-6	WT	E450	46	[45, 59]	16.1168
231219_2-6	WT	E450	46	[45, 59]	20.9357
231219_2-6	WT	E450	46	[45, 59]	17.1932
231219_2-6	WT	E450	46	[45, 59]	20.6669
231219_2-6	WT	E450	46	[45, 59]	21.2181
231219_2-6	WT	E450	46	[45, 59]	20.3155
231219_2-6	WT	E450	46	[45, 59]	22.3225
231219_2-6	WT	E450	46	[45, 59]	20.2404
231219_2-6	WT	E450	46	[45, 59]	22.4369
231219_2-6	WT	E450	46	[45, 59]	18.8718
231219_2-6	WT	E450	46	[45, 59]	22.299
231219_2-6	WT	E450	46	[45, 59]	19.3621
231219_2-6	WT	E450	46	[45, 59]	12.33
231219_2-6	WT	E450	46	[45, 59]	23.7461
231219_2-6	WT	E450	46	[45, 59]	19.2067
231219_2-6	WT	E450	46	[45, 59]	16.5045
231219_2-6	WT	E450	46	[45, 59]	17.2175
231219_2-6	WT	E450	46	[45, 59]	22.3766
231219_2-6	WT	E450	46	[45, 59]	17.8418
231219_2-6	WT	E450	46	[45, 59]	23.5985
231219_2-6	WT	E450	46	[45, 59]	17.2211
231219_2-6	WT	E450	46	[45, 59]	18.9586
231219_2-6	WT	E450	46	[45, 59]	17.7926
231219_2-6	WT	E450	46	[45, 59]	15.414
231219_2-6	WT	E450	46	[45, 59]	20.2323
231219_2-6	WT	E450	46	[45, 59]	15.2907
231219_2-6	WT	E450	46	[45, 59]	18.7858
231219_2-6	WT	E450	46	[45, 59]	13.5538
231225_1-9	WT	E475	51	[45, 59]	22.0656
231225_1-9	WT	E475	51	[45, 59]	19.6136
231225_1-9	WT	E475	51	[45, 59]	18.3101
231225_1-9	WT	E475	51	[45, 59]	15.8181
231225_1-9	WT	E475	51	[45, 59]	18.4613
231225_1-9	WT	E475	51	[45, 59]	20.2801
231225_1-9	WT	E475	51	[45, 59]	21.6299
231225_1-9	WT	E475	51	[45, 59]	24.9636
231225_1-9	WT	E475	51	[45, 59]	22.0944
231225_1-9	WT	E475	51	[45, 59]	22.5904
231225_1-9	WT	E475	51	[45, 59]	18.4696
231225_1-9	WT	E475	51	[45, 59]	19.2652
231225_1-9	WT	E475	51	[45, 59]	16.213
231225_1-9	WT	E475	51	[45, 59]	18.9758
231225_1-9	WT	E475	51	[45, 59]	28.9917
231225_1-9	WT	E475	51	[45, 59]	15.5416
231225_1-9	WT	E475	51	[45, 59]	25.7027
231225_1-9	WT	E475	51	[45, 59]	26.2787
231225_1-9	WT	E475	51	[45, 59]	19.2276
231225_1-9	WT	E475	51	[45, 59]	21.3982
231225_1-9	WT	E475	51	[45, 59]	17.4118
231225_1-9	WT	E475	51	[45, 59]	18.3681
231225_1-9	WT	E475	51	[45, 59]	21.8266
231225_1-9	WT	E475	51	[45, 59]	18.4555
231225_1-9	WT	E475	51	[45, 59]	22.0376
231225_1-9	WT	E475	51	[45, 59]	16.5864
231225_1-9	WT	E475	51	[45, 59]	24.3533
231225_1-9	WT	E475	51	[45, 59]	16.6406
231225_1-9	WT	E475	51	[45, 59]	16.837
231225_1-9	WT	E475	51	[45, 59]	19.3057
231225_1-9	WT	E475	51	[45, 59]	26.6058
231225_1-9	WT	E475	51	[45, 59]	15.7044
231225_1-9	WT	E475	51	[45, 59]	18.955
231225_1-9	WT	E475	51	[45, 59]	21.1866
231225_1-9	WT	E475	51	[45, 59]	25.0453
231225_1-9	WT	E475	51	[45, 59]	18.0793
231225_1-9	WT	E475	51	[45, 59]	22.8084
231225_1-9	WT	E475	51	[45, 59]	19.5473
231225_1-9	WT	E475	51	[45, 59]	18.8373
231225_1-9	WT	E475	51	[45, 59]	18.8631
231225_1-9	WT	E475	51	[45, 59]	20.4308
231225_1-9	WT	E475	51	[45, 59]	23.1626
231225_1-9	WT	E475	51	[45, 59]	18.8976
231225_1-9	WT	E475	51	[45, 59]	18.3131
231225_1-9	WT	E475	51	[45, 59]	21.1483
231225_1-9	WT	E475	51	[45, 59]	21.0626
231225_1-9	WT	E475	51	[45, 59]	18.6636
231225_1-9	WT	E475	51	[45, 59]	17.4361
231225_1-9	WT	E475	51	[45, 59]	18.7033
231225_1-9	WT	E475	51	[45, 59]	21.5863
231225_1-9	WT	E475	51	[45, 59]	17.3819
231225_2-1	WT	E500	50	[45, 59]	18.1978
231225_2-1	WT	E500	50	[45, 59]	23.3312
231225_2-1	WT	E500	50	[45, 59]	18.6799
231225_2-1	WT	E500	50	[45, 59]	23.3445
231225_2-1	WT	E500	50	[45, 59]	19.6906
231225_2-1	WT	E500	50	[45, 59]	20.6166
231225_2-1	WT	E500	50	[45, 59]	21.8167
231225_2-1	WT	E500	50	[45, 59]	26.5172
231225_2-1	WT	E500	50	[45, 59]	19.5823
231225_2-1	WT	E500	50	[45, 59]	15.2093
231225_2-1	WT	E500	50	[45, 59]	18.5751
231225_2-1	WT	E500	50	[45, 59]	15.5579
231225_2-1	WT	E500	50	[45, 59]	20.4443
231225_2-1	WT	E500	50	[45, 59]	19.5698
231225_2-1	WT	E500	50	[45, 59]	23.3927
231225_2-1	WT	E500	50	[45, 59]	20.4652
231225_2-1	WT	E500	50	[45, 59]	17.11
231225_2-1	WT	E500	50	[45, 59]	19.7413
231225_2-1	WT	E500	50	[45, 59]	17.3728
231225_2-1	WT	E500	50	[45, 59]	20.491
231225_2-1	WT	E500	50	[45, 59]	21.3208
231225_2-1	WT	E500	50	[45, 59]	25.9309
231225_2-1	WT	E500	50	[45, 59]	21.847
231225_2-1	WT	E500	50	[45, 59]	18.6979
231225_2-1	WT	E500	50	[45, 59]	24.981
231225_2-1	WT	E500	50	[45, 59]	21.5734
231225_2-1	WT	E500	50	[45, 59]	17.0432
231225_2-1	WT	E500	50	[45, 59]	18.3609
231225_2-1	WT	E500	50	[45, 59]	20.7861
231225_2-1	WT	E500	50	[45, 59]	17.3991
231225_2-1	WT	E500	50	[45, 59]	23.3218
231225_2-1	WT	E500	50	[45, 59]	21.3679
231225_2-1	WT	E500	50	[45, 59]	20.4421
231225_2-1	WT	E500	50	[45, 59]	18.2783
231225_2-1	WT	E500	50	[45, 59]	26.0687
231225_2-1	WT	E500	50	[45, 59]	21.7903
231225_2-1	WT	E500	50	[45, 59]	23.5253
231225_2-1	WT	E500	50	[45, 59]	21.8446
231225_2-1	WT	E500	50	[45, 59]	21.1274
231225_2-1	WT	E500	50	[45, 59]	26.6471
231225_2-1	WT	E500	50	[45, 59]	20.1135
231225_2-1	WT	E500	50	[45, 59]	17.4168
231225_2-1	WT	E500	50	[45, 59]	25.2429
231225_2-1	WT	E500	50	[45, 59]	16.5751
231225_2-1	WT	E500	50	[45, 59]	21.6894
231225_2-1	WT	E500	50	[45, 59]	23.59
231225_2-1	WT	E500	50	[45, 59]	19.1656
231225_2-1	WT	E500	50	[45, 59]	20.8058
231225_2-1	WT	E500	50	[45, 59]	22.0275
231225_2-1	WT	E500	50	[45, 59]	22.3009
231225_2-3	WT	E500	59	[45, 59]	20.4509
231225_2-3	WT	E500	59	[45, 59]	21.402
231225_2-3	WT	E500	59	[45, 59]	17.933
231225_2-3	WT	E500	59	[45, 59]	20.94
231225_2-3	WT	E500	59	[45, 59]	22.5112
231225_2-3	WT	E500	59	[45, 59]	23.6985
231225_2-3	WT	E500	59	[45, 59]	20.8985
231225_2-3	WT	E500	59	[45, 59]	20.0618
231225_2-3	WT	E500	59	[45, 59]	27.1931
231225_2-3	WT	E500	59	[45, 59]	20.8967
231225_2-3	WT	E500	59	[45, 59]	23.3435
231225_2-3	WT	E500	59	[45, 59]	28.4168
231225_2-3	WT	E500	59	[45, 59]	23.7034
231225_2-3	WT	E500	59	[45, 59]	22.0496
231225_2-3	WT	E500	59	[45, 59]	25.2538
231225_2-3	WT	E500	59	[45, 59]	20.8617
231225_2-3	WT	E500	59	[45, 59]	21.4998
231225_2-3	WT	E500	59	[45, 59]	16.8321
231225_2-3	WT	E500	59	[45, 59]	26.3843
231225_2-3	WT	E500	59	[45, 59]	26.2416
231225_2-3	WT	E500	59	[45, 59]	22.0073
231225_2-3	WT	E500	59	[45, 59]	23.2973
231225_2-3	WT	E500	59	[45, 59]	19.5698
231225_2-3	WT	E500	59	[45, 59]	25.01
231225_2-3	WT	E500	59	[45, 59]	21.6466
231225_2-3	WT	E500	59	[45, 59]	19.9816
231225_2-3	WT	E500	59	[45, 59]	21.5073
231225_2-3	WT	E500	59	[45, 59]	19.6921
231225_2-3	WT	E500	59	[45, 59]	24.0081
231225_2-3	WT	E500	59	[45, 59]	20.8614
231225_2-3	WT	E500	59	[45, 59]	27.7894
231225_2-3	WT	E500	59	[45, 59]	21.3394
231225_2-3	WT	E500	59	[45, 59]	17.2649
231225_2-3	WT	E500	59	[45, 59]	16.4267
231225_2-3	WT	E500	59	[45, 59]	25.375
231225_2-3	WT	E500	59	[45, 59]	29.7712
231225_2-3	WT	E500	59	[45, 59]	21.0886
231225_2-3	WT	E500	59	[45, 59]	22.196
231225_2-3	WT	E500	59	[45, 59]	22.0679
231225_2-3	WT	E500	59	[45, 59]	28.351
231225_2-3	WT	E500	59	[45, 59]	20.0077
231225_2-3	WT	E500	59	[45, 59]	19.2516
231225_2-3	WT	E500	59	[45, 59]	16.4031
231225_2-3	WT	E500	59	[45, 59]	19.8976
231225_2-3	WT	E500	59	[45, 59]	27.3731
231225_2-3	WT	E500	59	[45, 59]	23.4038
231225_2-3	WT	E500	59	[45, 59]	18.5223
231225_2-3	WT	E500	59	[45, 59]	38.1733
231225_2-3	WT	E500	59	[45, 59]	29.52
231225_2-3	WT	E500	59	[45, 59]	16.5488
231225_2-3	WT	E500	59	[45, 59]	17.7721
231225_2-3	WT	E500	59	[45, 59]	17.7351
231225_2-3	WT	E500	59	[45, 59]	26.4199
231225_2-3	WT	E500	59	[45, 59]	19.5034
231225_2-3	WT	E500	59	[45, 59]	28.0966
231225_2-3	WT	E500	59	[45, 59]	18.9352
231225_2-3	WT	E500	59	[45, 59]	26.687
231225_2-3	WT	E500	59	[45, 59]	17.6717
231225_2-3	WT	E500	59	[45, 59]	21.5953
240201_1-2	WT	E500	59	[45, 59]	18.1817
240201_1-2	WT	E500	59	[45, 59]	19.9674
240201_1-2	WT	E500	59	[45, 59]	17.4791
240201_1-2	WT	E500	59	[45, 59]	16.5566
240201_1-2	WT	E500	59	[45, 59]	17.7166
240201_1-2	WT	E500	59	[45, 59]	15.7982
240201_1-2	WT	E500	59	[45, 59]	18.6469
240201_1-2	WT	E500	59	[45, 59]	17.5287
240201_1-2	WT	E500	59	[45, 59]	16.1135
240201_1-2	WT	E500	59	[45, 59]	22.123
240201_1-2	WT	E500	59	[45, 59]	17.6644
240201_1-2	WT	E500	59	[45, 59]	14.6501
240201_1-2	WT	E500	59	[45, 59]	28.333
240201_1-2	WT	E500	59	[45, 59]	18.8375
240201_1-2	WT	E500	59	[45, 59]	17.8501
240201_1-2	WT	E500	59	[45, 59]	17.0561
240201_1-2	WT	E500	59	[45, 59]	17.7878
240201_1-2	WT	E500	59	[45, 59]	21.2818
240201_1-2	WT	E500	59	[45, 59]	15.7222
240201_1-2	WT	E500	59	[45, 59]	19.6555
240201_1-2	WT	E500	59	[45, 59]	15.4162
240201_1-2	WT	E500	59	[45, 59]	19.4251
240201_1-2	WT	E500	59	[45, 59]	13.6163
240201_1-2	WT	E500	59	[45, 59]	22.1383
240201_1-2	WT	E500	59	[45, 59]	16.4485
240201_1-2	WT	E500	59	[45, 59]	17.3116
240201_1-2	WT	E500	59	[45, 59]	20.2031
240201_1-2	WT	E500	59	[45, 59]	15.2621
240201_1-2	WT	E500	59	[45, 59]	15.4797
240201_1-2	WT	E500	59	[45, 59]	18.9779
240201_1-2	WT	E500	59	[45, 59]	16.5152
240201_1-2	WT	E500	59	[45, 59]	16.8842
240201_1-2	WT	E500	59	[45, 59]	19.0181
240201_1-2	WT	E500	59	[45, 59]	12.4677
240201_1-2	WT	E500	59	[45, 59]	18.0065
240201_1-2	WT	E500	59	[45, 59]	14.8594
240201_1-2	WT	E500	59	[45, 59]	15.1019
240201_1-2	WT	E500	59	[45, 59]	18.3076
240201_1-2	WT	E500	59	[45, 59]	18.5072
240201_1-2	WT	E500	59	[45, 59]	19.4121
240201_1-2	WT	E500	59	[45, 59]	19.0025
240201_1-2	WT	E500	59	[45, 59]	18.2098
240201_1-2	WT	E500	59	[45, 59]	17.702
240201_1-2	WT	E500	59	[45, 59]	17.0347
240201_1-2	WT	E500	59	[45, 59]	15.4883
240201_1-2	WT	E500	59	[45, 59]	14.9505
240201_1-2	WT	E500	59	[45, 59]	16.7736
240201_1-2	WT	E500	59	[45, 59]	17.6882
240201_1-2	WT	E500	59	[45, 59]	19.6299
240201_1-2	WT	E500	59	[45, 59]	17.0491
240201_1-2	WT	E500	59	[45, 59]	21.7737
240201_1-2	WT	E500	59	[45, 59]	18.6236
240201_1-2	WT	E500	59	[45, 59]	13.5966
240201_1-2	WT	E500	59	[45, 59]	17.1359
240201_1-2	WT	E500	59	[45, 59]	15.0981
240201_1-2	WT	E500	59	[45, 59]	17.8368
240201_1-2	WT	E500	59	[45, 59]	13.7362
240201_1-2	WT	E500	59	[45, 59]	14.4315
240201_1-2	WT	E500	59	[45, 59]	14.7065
240201_1-6	WT	E500	49	[45, 59]	15.3131
240201_1-6	WT	E500	49	[45, 59]	23.0217
240201_1-6	WT	E500	49	[45, 59]	30.0909
240201_1-6	WT	E500	49	[45, 59]	16.8201
240201_1-6	WT	E500	49	[45, 59]	22.3296
240201_1-6	WT	E500	49	[45, 59]	17.0403
240201_1-6	WT	E500	49	[45, 59]	17.3419
240201_1-6	WT	E500	49	[45, 59]	20.6271
240201_1-6	WT	E500	49	[45, 59]	20.0087
240201_1-6	WT	E500	49	[45, 59]	20.7014
240201_1-6	WT	E500	49	[45, 59]	20.5834
240201_1-6	WT	E500	49	[45, 59]	24.3213
240201_1-6	WT	E500	49	[45, 59]	21.9065
240201_1-6	WT	E500	49	[45, 59]	18.1611
240201_1-6	WT	E500	49	[45, 59]	23.4406
240201_1-6	WT	E500	49	[45, 59]	17.437
240201_1-6	WT	E500	49	[45, 59]	19.1523
240201_1-6	WT	E500	49	[45, 59]	20.7006
240201_1-6	WT	E500	49	[45, 59]	20.75
240201_1-6	WT	E500	49	[45, 59]	22.1921
240201_1-6	WT	E500	49	[45, 59]	15.8329
240201_1-6	WT	E500	49	[45, 59]	14.7513
240201_1-6	WT	E500	49	[45, 59]	19.564
240201_1-6	WT	E500	49	[45, 59]	20.9577
240201_1-6	WT	E500	49	[45, 59]	19.198
240201_1-6	WT	E500	49	[45, 59]	15.0789
240201_1-6	WT	E500	49	[45, 59]	18.437
240201_1-6	WT	E500	49	[45, 59]	17.3616
240201_1-6	WT	E500	49	[45, 59]	20.6701
240201_1-6	WT	E500	49	[45, 59]	16.7301
240201_1-6	WT	E500	49	[45, 59]	16.8247
240201_1-6	WT	E500	49	[45, 59]	15.5317
240201_1-6	WT	E500	49	[45, 59]	15.563
240201_1-6	WT	E500	49	[45, 59]	21.4528
240201_1-6	WT	E500	49	[45, 59]	21.2014
240201_1-6	WT	E500	49	[45, 59]	14.204
240201_1-6	WT	E500	49	[45, 59]	16.7318
240201_1-6	WT	E500	49	[45, 59]	17.4444
240201_1-6	WT	E500	49	[45, 59]	16.2929
240201_1-6	WT	E500	49	[45, 59]	22.2026
240201_1-6	WT	E500	49	[45, 59]	19.7471
240201_1-6	WT	E500	49	[45, 59]	15.6047
240201_1-6	WT	E500	49	[45, 59]	15.4124
240201_1-6	WT	E500	49	[45, 59]	18.6547
240201_1-6	WT	E500	49	[45, 59]	19.3279
240201_1-6	WT	E500	49	[45, 59]	18.1309
240201_1-6	WT	E500	49	[45, 59]	17.3713
240201_1-6	WT	E500	49	[45, 59]	16.7517
240201_1-6	WT	E500	49	[45, 59]	17.8906
231031_1-2	WT	E475	69	[60, 74]	16.6415
231031_1-2	WT	E475	69	[60, 74]	15.9678
231031_1-2	WT	E475	69	[60, 74]	15.1244
231031_1-2	WT	E475	69	[60, 74]	16.7152
231031_1-2	WT	E475	69	[60, 74]	18.4659
231031_1-2	WT	E475	69	[60, 74]	18.5426
231031_1-2	WT	E475	69	[60, 74]	22.4135
231031_1-2	WT	E475	69	[60, 74]	19.2114
231031_1-2	WT	E475	69	[60, 74]	18.4597
231031_1-2	WT	E475	69	[60, 74]	15.1161
231031_1-2	WT	E475	69	[60, 74]	17.7977
231031_1-2	WT	E475	69	[60, 74]	15.6919
231031_1-2	WT	E475	69	[60, 74]	13.1701
231031_1-2	WT	E475	69	[60, 74]	19.7502
231031_1-2	WT	E475	69	[60, 74]	20.9309
231031_1-2	WT	E475	69	[60, 74]	19.8129
231031_1-2	WT	E475	69	[60, 74]	21.4379
231031_1-2	WT	E475	69	[60, 74]	14.1666
231031_1-2	WT	E475	69	[60, 74]	23.8134
231031_1-2	WT	E475	69	[60, 74]	16.5913
231031_1-2	WT	E475	69	[60, 74]	19.454
231031_1-2	WT	E475	69	[60, 74]	15.1027
231031_1-2	WT	E475	69	[60, 74]	16.0278
231031_1-2	WT	E475	69	[60, 74]	16.5804
231031_1-2	WT	E475	69	[60, 74]	15.8343
231031_1-2	WT	E475	69	[60, 74]	13.9377
231031_1-2	WT	E475	69	[60, 74]	17.073
231031_1-2	WT	E475	69	[60, 74]	15.819
231031_1-2	WT	E475	69	[60, 74]	17.7735
231031_1-2	WT	E475	69	[60, 74]	21.4561
231031_1-2	WT	E475	69	[60, 74]	17.4475
231031_1-2	WT	E475	69	[60, 74]	16.1117
231031_1-2	WT	E475	69	[60, 74]	11.2911
231031_1-2	WT	E475	69	[60, 74]	17.3746
231031_1-2	WT	E475	69	[60, 74]	17.2954
231031_1-2	WT	E475	69	[60, 74]	18.8067
231031_1-2	WT	E475	69	[60, 74]	16.741
231031_1-2	WT	E475	69	[60, 74]	17.5486
231031_1-2	WT	E475	69	[60, 74]	13.6034
231031_1-2	WT	E475	69	[60, 74]	14.7455
231031_1-2	WT	E475	69	[60, 74]	15.8926
231031_1-2	WT	E475	69	[60, 74]	16.8194
231031_1-2	WT	E475	69	[60, 74]	25.3758
231031_1-2	WT	E475	69	[60, 74]	13.734
231031_1-2	WT	E475	69	[60, 74]	24.2304
231031_1-2	WT	E475	69	[60, 74]	14.1683
231031_1-2	WT	E475	69	[60, 74]	16.5064
231031_1-2	WT	E475	69	[60, 74]	21.2778
231031_1-2	WT	E475	69	[60, 74]	16.6028
231031_1-2	WT	E475	69	[60, 74]	18.4957
231031_1-2	WT	E475	69	[60, 74]	18.6354
231031_1-2	WT	E475	69	[60, 74]	16.1354
231031_1-2	WT	E475	69	[60, 74]	17.1739
231031_1-2	WT	E475	69	[60, 74]	18.8595
231031_1-2	WT	E475	69	[60, 74]	18.7294
231031_1-2	WT	E475	69	[60, 74]	19.2057
231031_1-2	WT	E475	69	[60, 74]	20.9949
231031_1-2	WT	E475	69	[60, 74]	25.3624
231031_1-2	WT	E475	69	[60, 74]	18.7336
231031_1-2	WT	E475	69	[60, 74]	18.2899
231031_1-2	WT	E475	69	[60, 74]	16.3234
231031_1-2	WT	E475	69	[60, 74]	14.0237
231031_1-2	WT	E475	69	[60, 74]	21.159
231031_1-2	WT	E475	69	[60, 74]	16.952
231031_1-2	WT	E475	69	[60, 74]	18.3625
231031_1-2	WT	E475	69	[60, 74]	16.6477
231031_1-2	WT	E475	69	[60, 74]	16.4889
231031_1-2	WT	E475	69	[60, 74]	19.9404
231031_1-2	WT	E475	69	[60, 74]	15.4964
231225_3-2	WT	E500	68	[60, 74]	19.7007
231225_3-2	WT	E500	68	[60, 74]	20.3915
231225_3-2	WT	E500	68	[60, 74]	19.4259
231225_3-2	WT	E500	68	[60, 74]	19.4058
231225_3-2	WT	E500	68	[60, 74]	18.2102
231225_3-2	WT	E500	68	[60, 74]	19.9085
231225_3-2	WT	E500	68	[60, 74]	23.585
231225_3-2	WT	E500	68	[60, 74]	17.5026
231225_3-2	WT	E500	68	[60, 74]	18.0918
231225_3-2	WT	E500	68	[60, 74]	18.73
231225_3-2	WT	E500	68	[60, 74]	18.2118
231225_3-2	WT	E500	68	[60, 74]	17.6537
231225_3-2	WT	E500	68	[60, 74]	16.496
231225_3-2	WT	E500	68	[60, 74]	22.4336
231225_3-2	WT	E500	68	[60, 74]	19.2514
231225_3-2	WT	E500	68	[60, 74]	16.0536
231225_3-2	WT	E500	68	[60, 74]	15.0054
231225_3-2	WT	E500	68	[60, 74]	17.2539
231225_3-2	WT	E500	68	[60, 74]	19.7249
231225_3-2	WT	E500	68	[60, 74]	13.7675
231225_3-2	WT	E500	68	[60, 74]	18.234
231225_3-2	WT	E500	68	[60, 74]	17.6671
231225_3-2	WT	E500	68	[60, 74]	19.1631
231225_3-2	WT	E500	68	[60, 74]	15.4583
231225_3-2	WT	E500	68	[60, 74]	20.4239
231225_3-2	WT	E500	68	[60, 74]	21.0243
231225_3-2	WT	E500	68	[60, 74]	20.1298
231225_3-2	WT	E500	68	[60, 74]	21.5357
231225_3-2	WT	E500	68	[60, 74]	19.882
231225_3-2	WT	E500	68	[60, 74]	16.1084
231225_3-2	WT	E500	68	[60, 74]	14.9472
231225_3-2	WT	E500	68	[60, 74]	16.0922
231225_3-2	WT	E500	68	[60, 74]	18.4948
231225_3-2	WT	E500	68	[60, 74]	16.0459
231225_3-2	WT	E500	68	[60, 74]	20.9082
231225_3-2	WT	E500	68	[60, 74]	17.985
231225_3-2	WT	E500	68	[60, 74]	19.3696
231225_3-2	WT	E500	68	[60, 74]	15.6054
231225_3-2	WT	E500	68	[60, 74]	21.0421
231225_3-2	WT	E500	68	[60, 74]	22.3309
231225_3-2	WT	E500	68	[60, 74]	18.2876
231225_3-2	WT	E500	68	[60, 74]	14.6818
231225_3-2	WT	E500	68	[60, 74]	19.1455
231225_3-2	WT	E500	68	[60, 74]	15.3718
231225_3-2	WT	E500	68	[60, 74]	24.2728
231225_3-2	WT	E500	68	[60, 74]	17.4088
231225_3-2	WT	E500	68	[60, 74]	16.583
231225_3-2	WT	E500	68	[60, 74]	16.6741
231225_3-2	WT	E500	68	[60, 74]	16.7053
231225_3-2	WT	E500	68	[60, 74]	16.8322
231225_3-2	WT	E500	68	[60, 74]	18.1739
231225_3-2	WT	E500	68	[60, 74]	24.1405
231225_3-2	WT	E500	68	[60, 74]	21.3008
231225_3-2	WT	E500	68	[60, 74]	17.9836
231225_3-2	WT	E500	68	[60, 74]	22.9188
231225_3-2	WT	E500	68	[60, 74]	23.5942
231225_3-2	WT	E500	68	[60, 74]	18.0532
231225_3-2	WT	E500	68	[60, 74]	22.6539
231225_3-2	WT	E500	68	[60, 74]	18.4487
231225_3-2	WT	E500	68	[60, 74]	20.6152
231225_3-2	WT	E500	68	[60, 74]	16.7656
231225_3-2	WT	E500	68	[60, 74]	22.2931
231225_3-2	WT	E500	68	[60, 74]	18.8519
231225_3-2	WT	E500	68	[60, 74]	16.4434
231225_3-2	WT	E500	68	[60, 74]	19.6788
231225_3-2	WT	E500	68	[60, 74]	25.9736
231225_3-2	WT	E500	68	[60, 74]	17.0853
231225_3-2	WT	E500	68	[60, 74]	18.0394
231225_3-5	WT	E500	61	[60, 74]	21.3236
231225_3-5	WT	E500	61	[60, 74]	22.4792
231225_3-5	WT	E500	61	[60, 74]	18.9285
231225_3-5	WT	E500	61	[60, 74]	24.4789
231225_3-5	WT	E500	61	[60, 74]	17.3851
231225_3-5	WT	E500	61	[60, 74]	18.1053
231225_3-5	WT	E500	61	[60, 74]	20.7742
231225_3-5	WT	E500	61	[60, 74]	22.1419
231225_3-5	WT	E500	61	[60, 74]	20.14
231225_3-5	WT	E500	61	[60, 74]	17.4188
231225_3-5	WT	E500	61	[60, 74]	17.3542
231225_3-5	WT	E500	61	[60, 74]	18.2956
231225_3-5	WT	E500	61	[60, 74]	26.2051
231225_3-5	WT	E500	61	[60, 74]	18.0076
231225_3-5	WT	E500	61	[60, 74]	18.9478
231225_3-5	WT	E500	61	[60, 74]	13.8245
231225_3-5	WT	E500	61	[60, 74]	24.637
231225_3-5	WT	E500	61	[60, 74]	21.5843
231225_3-5	WT	E500	61	[60, 74]	19.5802
231225_3-5	WT	E500	61	[60, 74]	14.0638
231225_3-5	WT	E500	61	[60, 74]	16.9703
231225_3-5	WT	E500	61	[60, 74]	19.0494
231225_3-5	WT	E500	61	[60, 74]	21.3415
231225_3-5	WT	E500	61	[60, 74]	15.7094
231225_3-5	WT	E500	61	[60, 74]	20.1927
231225_3-5	WT	E500	61	[60, 74]	18.5238
231225_3-5	WT	E500	61	[60, 74]	26.9343
231225_3-5	WT	E500	61	[60, 74]	17.3484
231225_3-5	WT	E500	61	[60, 74]	20.3869
231225_3-5	WT	E500	61	[60, 74]	29.7373
231225_3-5	WT	E500	61	[60, 74]	17.0134
231225_3-5	WT	E500	61	[60, 74]	23.7026
231225_3-5	WT	E500	61	[60, 74]	20.6153
231225_3-5	WT	E500	61	[60, 74]	20.6105
231225_3-5	WT	E500	61	[60, 74]	16.6373
231225_3-5	WT	E500	61	[60, 74]	17.7355
231225_3-5	WT	E500	61	[60, 74]	14.8044
231225_3-5	WT	E500	61	[60, 74]	27.6375
231225_3-5	WT	E500	61	[60, 74]	23.775
231225_3-5	WT	E500	61	[60, 74]	19.4447
231225_3-5	WT	E500	61	[60, 74]	19.9726
231225_3-5	WT	E500	61	[60, 74]	18.9247
231225_3-5	WT	E500	61	[60, 74]	16.1513
231225_3-5	WT	E500	61	[60, 74]	22.3977
231225_3-5	WT	E500	61	[60, 74]	15.9919
231225_3-5	WT	E500	61	[60, 74]	19.7779
231225_3-5	WT	E500	61	[60, 74]	20.2848
231225_3-5	WT	E500	61	[60, 74]	19.9302
231225_3-5	WT	E500	61	[60, 74]	20.5612
231225_3-5	WT	E500	61	[60, 74]	19.5063
231225_3-5	WT	E500	61	[60, 74]	21.8286
231225_3-5	WT	E500	61	[60, 74]	18.2407
231225_3-5	WT	E500	61	[60, 74]	24.0115
231225_3-5	WT	E500	61	[60, 74]	18.6842
231225_3-5	WT	E500	61	[60, 74]	20.2681
231225_3-5	WT	E500	61	[60, 74]	20.6536
231225_3-5	WT	E500	61	[60, 74]	16.6899
231225_3-5	WT	E500	61	[60, 74]	18.1154
231225_3-5	WT	E500	61	[60, 74]	20.9474
231225_3-5	WT	E500	61	[60, 74]	25.63
231225_3-5	WT	E500	61	[60, 74]	21.6555
240201_2-6	WT	E475	60	[60, 74]	19.2245
240201_2-6	WT	E475	60	[60, 74]	20.4566
240201_2-6	WT	E475	60	[60, 74]	22.6194
240201_2-6	WT	E475	60	[60, 74]	20.3995
240201_2-6	WT	E475	60	[60, 74]	17.6241
240201_2-6	WT	E475	60	[60, 74]	18.0297
240201_2-6	WT	E475	60	[60, 74]	19.5807
240201_2-6	WT	E475	60	[60, 74]	16.7546
240201_2-6	WT	E475	60	[60, 74]	18.2322
240201_2-6	WT	E475	60	[60, 74]	17.3655
240201_2-6	WT	E475	60	[60, 74]	24.382
240201_2-6	WT	E475	60	[60, 74]	23.7032
240201_2-6	WT	E475	60	[60, 74]	19.6723
240201_2-6	WT	E475	60	[60, 74]	17.4409
240201_2-6	WT	E475	60	[60, 74]	20.1752
240201_2-6	WT	E475	60	[60, 74]	15.3972
240201_2-6	WT	E475	60	[60, 74]	19.2477
240201_2-6	WT	E475	60	[60, 74]	15.3791
240201_2-6	WT	E475	60	[60, 74]	16.1917
240201_2-6	WT	E475	60	[60, 74]	22.2834
240201_2-6	WT	E475	60	[60, 74]	20.5211
240201_2-6	WT	E475	60	[60, 74]	20.4969
240201_2-6	WT	E475	60	[60, 74]	19.0197
240201_2-6	WT	E475	60	[60, 74]	18.0078
240201_2-6	WT	E475	60	[60, 74]	16.7112
240201_2-6	WT	E475	60	[60, 74]	19.0484
240201_2-6	WT	E475	60	[60, 74]	17.5697
240201_2-6	WT	E475	60	[60, 74]	20.0976
240201_2-6	WT	E475	60	[60, 74]	21.1839
240201_2-6	WT	E475	60	[60, 74]	18.0495
240201_2-6	WT	E475	60	[60, 74]	21.4142
240201_2-6	WT	E475	60	[60, 74]	17.2132
240201_2-6	WT	E475	60	[60, 74]	19.5405
240201_2-6	WT	E475	60	[60, 74]	21.1715
240201_2-6	WT	E475	60	[60, 74]	24.9226
240201_2-6	WT	E475	60	[60, 74]	18.9284
240201_2-6	WT	E475	60	[60, 74]	23.8591
240201_2-6	WT	E475	60	[60, 74]	16.0671
240201_2-6	WT	E475	60	[60, 74]	16.1937
240201_2-6	WT	E475	60	[60, 74]	19.4289
240201_2-6	WT	E475	60	[60, 74]	16.8623
240201_2-6	WT	E475	60	[60, 74]	18.2633
240201_2-6	WT	E475	60	[60, 74]	14.2837
240201_2-6	WT	E475	60	[60, 74]	18.6901
240201_2-6	WT	E475	60	[60, 74]	29.5619
240201_2-6	WT	E475	60	[60, 74]	17.0171
240201_2-6	WT	E475	60	[60, 74]	19.628
240201_2-6	WT	E475	60	[60, 74]	14.1646
240201_2-6	WT	E475	60	[60, 74]	17.5175
240201_2-6	WT	E475	60	[60, 74]	19.4057
240201_2-6	WT	E475	60	[60, 74]	19.847
240201_2-6	WT	E475	60	[60, 74]	19.0628
240201_2-6	WT	E475	60	[60, 74]	23.0252
240201_2-6	WT	E475	60	[60, 74]	19.1475
240201_2-6	WT	E475	60	[60, 74]	22.2456
240201_2-6	WT	E475	60	[60, 74]	21.533
240201_2-6	WT	E475	60	[60, 74]	17.4905
240201_2-6	WT	E475	60	[60, 74]	22.4693
240201_2-6	WT	E475	60	[60, 74]	21.8968
240201_2-6	WT	E475	60	[60, 74]	20.0137
240201_3-2	WT	E500	63	[60, 74]	15.6273
240201_3-2	WT	E500	63	[60, 74]	21.2723
240201_3-2	WT	E500	63	[60, 74]	16.4428
240201_3-2	WT	E500	63	[60, 74]	15.7223
240201_3-2	WT	E500	63	[60, 74]	16.494
240201_3-2	WT	E500	63	[60, 74]	17.8024
240201_3-2	WT	E500	63	[60, 74]	20.9949
240201_3-2	WT	E500	63	[60, 74]	18.1025
240201_3-2	WT	E500	63	[60, 74]	12.8458
240201_3-2	WT	E500	63	[60, 74]	18.7208
240201_3-2	WT	E500	63	[60, 74]	17.0789
240201_3-2	WT	E500	63	[60, 74]	16.2254
240201_3-2	WT	E500	63	[60, 74]	18.8748
240201_3-2	WT	E500	63	[60, 74]	12.7669
240201_3-2	WT	E500	63	[60, 74]	21.79
240201_3-2	WT	E500	63	[60, 74]	16.6703
240201_3-2	WT	E500	63	[60, 74]	20.3181
240201_3-2	WT	E500	63	[60, 74]	14.5168
240201_3-2	WT	E500	63	[60, 74]	17.6898
240201_3-2	WT	E500	63	[60, 74]	19.4798
240201_3-2	WT	E500	63	[60, 74]	21.4788
240201_3-2	WT	E500	63	[60, 74]	14.6659
240201_3-2	WT	E500	63	[60, 74]	14.5017
240201_3-2	WT	E500	63	[60, 74]	16.4462
240201_3-2	WT	E500	63	[60, 74]	21.2913
240201_3-2	WT	E500	63	[60, 74]	24.0304
240201_3-2	WT	E500	63	[60, 74]	15.0982
240201_3-2	WT	E500	63	[60, 74]	20.4911
240201_3-2	WT	E500	63	[60, 74]	11.6453
240201_3-2	WT	E500	63	[60, 74]	16.6493
240201_3-2	WT	E500	63	[60, 74]	17.104
240201_3-2	WT	E500	63	[60, 74]	24.5544
240201_3-2	WT	E500	63	[60, 74]	18.1864
240201_3-2	WT	E500	63	[60, 74]	14.7136
240201_3-2	WT	E500	63	[60, 74]	21.3379
240201_3-2	WT	E500	63	[60, 74]	16.4228
240201_3-2	WT	E500	63	[60, 74]	16.695
240201_3-2	WT	E500	63	[60, 74]	12.2941
240201_3-2	WT	E500	63	[60, 74]	19.1493
240201_3-2	WT	E500	63	[60, 74]	22.2276
240201_3-2	WT	E500	63	[60, 74]	18.8176
240201_3-2	WT	E500	63	[60, 74]	24.5403
240201_3-2	WT	E500	63	[60, 74]	23.279
240201_3-2	WT	E500	63	[60, 74]	15.3031
240201_3-2	WT	E500	63	[60, 74]	18.637
240201_3-2	WT	E500	63	[60, 74]	23.477
240201_3-2	WT	E500	63	[60, 74]	20.1949
240201_3-2	WT	E500	63	[60, 74]	15.3651
240201_3-2	WT	E500	63	[60, 74]	16.7498
240201_3-2	WT	E500	63	[60, 74]	22.835
240201_3-2	WT	E500	63	[60, 74]	20.2021
240201_3-2	WT	E500	63	[60, 74]	20.5827
240201_3-2	WT	E500	63	[60, 74]	23.377
240201_3-2	WT	E500	63	[60, 74]	20.0154
240201_3-2	WT	E500	63	[60, 74]	19.5179
240201_3-2	WT	E500	63	[60, 74]	16.4449
240201_3-2	WT	E500	63	[60, 74]	17.2336
240201_3-2	WT	E500	63	[60, 74]	23.2574
240201_3-2	WT	E500	63	[60, 74]	20.6222
240201_3-2	WT	E500	63	[60, 74]	19.3501
240201_3-2	WT	E500	63	[60, 74]	15.7011
240201_3-2	WT	E500	63	[60, 74]	15.1866
240201_3-2	WT	E500	63	[60, 74]	20.8114
230816_1-1	WT	E475	75	[75, 89]	18.2602
230816_1-1	WT	E475	75	[75, 89]	20.9154
230816_1-1	WT	E475	75	[75, 89]	20.0204
230816_1-1	WT	E475	75	[75, 89]	22.6617
230816_1-1	WT	E475	75	[75, 89]	24.0181
230816_1-1	WT	E475	75	[75, 89]	26.2067
230816_1-1	WT	E475	75	[75, 89]	19.0628
230816_1-1	WT	E475	75	[75, 89]	18.1582
230816_1-1	WT	E475	75	[75, 89]	18.0104
230816_1-1	WT	E475	75	[75, 89]	14.7245
230816_1-1	WT	E475	75	[75, 89]	21.1631
230816_1-1	WT	E475	75	[75, 89]	25.4901
230816_1-1	WT	E475	75	[75, 89]	22.6519
230816_1-1	WT	E475	75	[75, 89]	22.4338
230816_1-1	WT	E475	75	[75, 89]	18.2162
230816_1-1	WT	E475	75	[75, 89]	18.7689
230816_1-1	WT	E475	75	[75, 89]	16.4174
230816_1-1	WT	E475	75	[75, 89]	14.9372
230816_1-1	WT	E475	75	[75, 89]	21.8338
230816_1-1	WT	E475	75	[75, 89]	21.1389
230816_1-1	WT	E475	75	[75, 89]	30.4435
230816_1-1	WT	E475	75	[75, 89]	19.8395
230816_1-1	WT	E475	75	[75, 89]	18.3862
230816_1-1	WT	E475	75	[75, 89]	18.0822
230816_1-1	WT	E475	75	[75, 89]	26.3953
230816_1-1	WT	E475	75	[75, 89]	25.5714
230816_1-1	WT	E475	75	[75, 89]	24.1456
230816_1-1	WT	E475	75	[75, 89]	18.0772
230816_1-1	WT	E475	75	[75, 89]	24.7182
230816_1-1	WT	E475	75	[75, 89]	25.9439
230816_1-1	WT	E475	75	[75, 89]	18.0426
230816_1-1	WT	E475	75	[75, 89]	23.2882
230816_1-1	WT	E475	75	[75, 89]	28.5031
230816_1-1	WT	E475	75	[75, 89]	19.6483
230816_1-1	WT	E475	75	[75, 89]	23.3031
230816_1-1	WT	E475	75	[75, 89]	28.9001
230816_1-1	WT	E475	75	[75, 89]	15.525
230816_1-1	WT	E475	75	[75, 89]	29.8958
230816_1-1	WT	E475	75	[75, 89]	24.7042
230816_1-1	WT	E475	75	[75, 89]	15.5479
230816_1-1	WT	E475	75	[75, 89]	25.0128
230816_1-1	WT	E475	75	[75, 89]	21.7962
230816_1-1	WT	E475	75	[75, 89]	22.9883
230816_1-1	WT	E475	75	[75, 89]	28.0782
230816_1-1	WT	E475	75	[75, 89]	23.9637
230816_1-1	WT	E475	75	[75, 89]	17.2538
230816_1-1	WT	E475	75	[75, 89]	21.9964
230816_1-1	WT	E475	75	[75, 89]	17.4301
230816_1-1	WT	E475	75	[75, 89]	31.7074
230816_1-1	WT	E475	75	[75, 89]	30.0567
230816_1-1	WT	E475	75	[75, 89]	23.9485
230816_1-1	WT	E475	75	[75, 89]	29.1895
230816_1-1	WT	E475	75	[75, 89]	16.5623
230816_1-1	WT	E475	75	[75, 89]	21.9902
230816_1-1	WT	E475	75	[75, 89]	20.1724
230816_1-1	WT	E475	75	[75, 89]	17.2264
230816_1-1	WT	E475	75	[75, 89]	27.3257
230816_1-1	WT	E475	75	[75, 89]	21.8616
230816_1-1	WT	E475	75	[75, 89]	19.2875
230816_1-1	WT	E475	75	[75, 89]	19.8329
230816_1-1	WT	E475	75	[75, 89]	29.0281
230816_1-1	WT	E475	75	[75, 89]	24.162
230816_1-1	WT	E475	75	[75, 89]	27.5146
230816_1-1	WT	E475	75	[75, 89]	28.652
230816_1-1	WT	E475	75	[75, 89]	33.5361
230816_1-1	WT	E475	75	[75, 89]	22.3562
230816_1-1	WT	E475	75	[75, 89]	25.4116
230816_1-1	WT	E475	75	[75, 89]	22.6943
230816_1-1	WT	E475	75	[75, 89]	22.2687
230816_1-1	WT	E475	75	[75, 89]	23.8955
230816_1-1	WT	E475	75	[75, 89]	18.3696
230816_1-1	WT	E475	75	[75, 89]	20.0673
230816_1-1	WT	E475	75	[75, 89]	17.2818
230816_1-1	WT	E475	75	[75, 89]	14.3238
230816_1-1	WT	E475	75	[75, 89]	12.4357
231225_2-2	WT	E500	85	[75, 89]	20.826
231225_2-2	WT	E500	85	[75, 89]	20.6479
231225_2-2	WT	E500	85	[75, 89]	27.5624
231225_2-2	WT	E500	85	[75, 89]	24.3811
231225_2-2	WT	E500	85	[75, 89]	23.4243
231225_2-2	WT	E500	85	[75, 89]	23.6906
231225_2-2	WT	E500	85	[75, 89]	24.4368
231225_2-2	WT	E500	85	[75, 89]	23.9599
231225_2-2	WT	E500	85	[75, 89]	22.0114
231225_2-2	WT	E500	85	[75, 89]	19.0329
231225_2-2	WT	E500	85	[75, 89]	20.5946
231225_2-2	WT	E500	85	[75, 89]	20.9678
231225_2-2	WT	E500	85	[75, 89]	20.1478
231225_2-2	WT	E500	85	[75, 89]	31.9319
231225_2-2	WT	E500	85	[75, 89]	19.3657
231225_2-2	WT	E500	85	[75, 89]	31.0134
231225_2-2	WT	E500	85	[75, 89]	17.9151
231225_2-2	WT	E500	85	[75, 89]	18.4314
231225_2-2	WT	E500	85	[75, 89]	21.1385
231225_2-2	WT	E500	85	[75, 89]	24.6205
231225_2-2	WT	E500	85	[75, 89]	28.1787
231225_2-2	WT	E500	85	[75, 89]	29.1601
231225_2-2	WT	E500	85	[75, 89]	26.5972
231225_2-2	WT	E500	85	[75, 89]	27.6095
231225_2-2	WT	E500	85	[75, 89]	19.6019
231225_2-2	WT	E500	85	[75, 89]	27.6464
231225_2-2	WT	E500	85	[75, 89]	18.4336
231225_2-2	WT	E500	85	[75, 89]	22.1371
231225_2-2	WT	E500	85	[75, 89]	21.8984
231225_2-2	WT	E500	85	[75, 89]	20.8375
231225_2-2	WT	E500	85	[75, 89]	27.9086
231225_2-2	WT	E500	85	[75, 89]	17.9175
231225_2-2	WT	E500	85	[75, 89]	20.4786
231225_2-2	WT	E500	85	[75, 89]	19.3617
231225_2-2	WT	E500	85	[75, 89]	27.4825
231225_2-2	WT	E500	85	[75, 89]	18.918
231225_2-2	WT	E500	85	[75, 89]	21.7723
231225_2-2	WT	E500	85	[75, 89]	21.8821
231225_2-2	WT	E500	85	[75, 89]	18.0062
231225_2-2	WT	E500	85	[75, 89]	20.7317
231225_2-2	WT	E500	85	[75, 89]	19.3694
231225_2-2	WT	E500	85	[75, 89]	18.6674
231225_2-2	WT	E500	85	[75, 89]	17.4651
231225_2-2	WT	E500	85	[75, 89]	25.4393
231225_2-2	WT	E500	85	[75, 89]	21.5409
231225_2-2	WT	E500	85	[75, 89]	16.0924
231225_2-2	WT	E500	85	[75, 89]	22.836
231225_2-2	WT	E500	85	[75, 89]	33.0232
231225_2-2	WT	E500	85	[75, 89]	16.027
231225_2-2	WT	E500	85	[75, 89]	20.4888
231225_2-2	WT	E500	85	[75, 89]	19.0967
231225_2-2	WT	E500	85	[75, 89]	19.0098
231225_2-2	WT	E500	85	[75, 89]	16.5232
231225_2-2	WT	E500	85	[75, 89]	22.6662
231225_2-2	WT	E500	85	[75, 89]	28.189
231225_2-2	WT	E500	85	[75, 89]	30.6962
231225_2-2	WT	E500	85	[75, 89]	25.0187
231225_2-2	WT	E500	85	[75, 89]	16.744
231225_2-2	WT	E500	85	[75, 89]	23.8405
231225_2-2	WT	E500	85	[75, 89]	20.4161
231225_2-2	WT	E500	85	[75, 89]	18.2339
231225_2-2	WT	E500	85	[75, 89]	20.6015
231225_2-2	WT	E500	85	[75, 89]	16.4485
231225_2-2	WT	E500	85	[75, 89]	22.2727
231225_2-2	WT	E500	85	[75, 89]	17.7171
231225_2-2	WT	E500	85	[75, 89]	18.7496
231225_2-2	WT	E500	85	[75, 89]	17.8868
231225_2-2	WT	E500	85	[75, 89]	22.6144
231225_2-2	WT	E500	85	[75, 89]	22.1776
231225_2-2	WT	E500	85	[75, 89]	14.7578
231225_2-2	WT	E500	85	[75, 89]	16.2138
231225_2-2	WT	E500	85	[75, 89]	18.4394
231225_2-2	WT	E500	85	[75, 89]	15.6542
231225_2-2	WT	E500	85	[75, 89]	22.2638
231225_2-2	WT	E500	85	[75, 89]	22.1422
231225_2-2	WT	E500	85	[75, 89]	16.3214
231225_2-2	WT	E500	85	[75, 89]	17.1116
231225_2-2	WT	E500	85	[75, 89]	19.219
231225_2-2	WT	E500	85	[75, 89]	18.7153
231225_2-2	WT	E500	85	[75, 89]	27.0663
231225_2-2	WT	E500	85	[75, 89]	23.1746
231225_2-2	WT	E500	85	[75, 89]	23.1627
231225_2-2	WT	E500	85	[75, 89]	27.1453
231225_2-2	WT	E500	85	[75, 89]	24.5788
231225_2-2	WT	E500	85	[75, 89]	18.2382
230803_1-2	Het	E450	17	[15, 29]	20.6624
230803_1-2	Het	E450	17	[15, 29]	15.4054
230803_1-2	Het	E450	17	[15, 29]	18.0441
230803_1-2	Het	E450	17	[15, 29]	16.8434
230803_1-2	Het	E450	17	[15, 29]	18.9743
230803_1-2	Het	E450	17	[15, 29]	22.7753
230803_1-2	Het	E450	17	[15, 29]	16.7154
230803_1-2	Het	E450	17	[15, 29]	20.4113
230803_1-2	Het	E450	17	[15, 29]	17.0346
230803_1-2	Het	E450	17	[15, 29]	17.8226
230803_1-2	Het	E450	17	[15, 29]	18.9297
230803_1-2	Het	E450	17	[15, 29]	18.1209
230803_1-2	Het	E450	17	[15, 29]	17.7518
230803_1-2	Het	E450	17	[15, 29]	15.2986
230803_1-2	Het	E450	17	[15, 29]	21.0881
230803_1-2	Het	E450	17	[15, 29]	19.6272
230803_1-2	Het	E450	17	[15, 29]	16.1561
230803_1-6	Het	E450	27	[15, 29]	17.2964
230803_1-6	Het	E450	27	[15, 29]	17.1667
230803_1-6	Het	E450	27	[15, 29]	18.9591
230803_1-6	Het	E450	27	[15, 29]	16.5026
230803_1-6	Het	E450	27	[15, 29]	20.459
230803_1-6	Het	E450	27	[15, 29]	17.6923
230803_1-6	Het	E450	27	[15, 29]	17.4936
230803_1-6	Het	E450	27	[15, 29]	16.5922
230803_1-6	Het	E450	27	[15, 29]	16.6074
230803_1-6	Het	E450	27	[15, 29]	16.6392
230803_1-6	Het	E450	27	[15, 29]	19.4884
230803_1-6	Het	E450	27	[15, 29]	15.8665
230803_1-6	Het	E450	27	[15, 29]	17.7038
230803_1-6	Het	E450	27	[15, 29]	19.7965
230803_1-6	Het	E450	27	[15, 29]	18.4138
230803_1-6	Het	E450	27	[15, 29]	20.0265
230803_1-6	Het	E450	27	[15, 29]	15.3542
230803_1-6	Het	E450	27	[15, 29]	20.6195
230803_1-6	Het	E450	27	[15, 29]	14.2014
230803_1-6	Het	E450	27	[15, 29]	16.2657
230803_1-6	Het	E450	27	[15, 29]	19.3285
230803_1-6	Het	E450	27	[15, 29]	16.6394
230803_1-6	Het	E450	27	[15, 29]	15.1188
230803_1-6	Het	E450	27	[15, 29]	17.6509
230803_1-6	Het	E450	27	[15, 29]	16.1243
230803_1-6	Het	E450	27	[15, 29]	18.3759
230803_1-6	Het	E450	27	[15, 29]	15.8258
230803_1-7	Het	E450	23	[15, 29]	14.3806
230803_1-7	Het	E450	23	[15, 29]	17.0502
230803_1-7	Het	E450	23	[15, 29]	18.0977
230803_1-7	Het	E450	23	[15, 29]	14.7731
230803_1-7	Het	E450	23	[15, 29]	17.421
230803_1-7	Het	E450	23	[15, 29]	24.6774
230803_1-7	Het	E450	23	[15, 29]	16.3115
230803_1-7	Het	E450	23	[15, 29]	17.216
230803_1-7	Het	E450	23	[15, 29]	19.9189
230803_1-7	Het	E450	23	[15, 29]	20.6903
230803_1-7	Het	E450	23	[15, 29]	18.5884
230803_1-7	Het	E450	23	[15, 29]	17.5108
230803_1-7	Het	E450	23	[15, 29]	22.8022
230803_1-7	Het	E450	23	[15, 29]	15.6001
230803_1-7	Het	E450	23	[15, 29]	14.7043
230803_1-7	Het	E450	23	[15, 29]	21.4428
230803_1-7	Het	E450	23	[15, 29]	18.0374
230803_1-7	Het	E450	23	[15, 29]	17.1719
230803_1-7	Het	E450	23	[15, 29]	15.4174
230803_1-7	Het	E450	23	[15, 29]	17.769
230803_1-7	Het	E450	23	[15, 29]	18.366
230803_1-7	Het	E450	23	[15, 29]	16.4476
230803_1-7	Het	E450	23	[15, 29]	16.2221
230803_2-8	Het	E450	22	[15, 29]	17.8007
230803_2-8	Het	E450	22	[15, 29]	17.0477
230803_2-8	Het	E450	22	[15, 29]	18.0996
230803_2-8	Het	E450	22	[15, 29]	18.6742
230803_2-8	Het	E450	22	[15, 29]	14.8006
230803_2-8	Het	E450	22	[15, 29]	20.8137
230803_2-8	Het	E450	22	[15, 29]	17.1264
230803_2-8	Het	E450	22	[15, 29]	17.8466
230803_2-8	Het	E450	22	[15, 29]	16.9364
230803_2-8	Het	E450	22	[15, 29]	21.2906
230803_2-8	Het	E450	22	[15, 29]	20.3976
230803_2-8	Het	E450	22	[15, 29]	15.4179
230803_2-8	Het	E450	22	[15, 29]	24.5733
230803_2-8	Het	E450	22	[15, 29]	24.8173
230803_2-8	Het	E450	22	[15, 29]	15.8743
230803_2-8	Het	E450	22	[15, 29]	17.2341
230803_2-8	Het	E450	22	[15, 29]	21.1819
230803_2-8	Het	E450	22	[15, 29]	19.3574
230803_2-8	Het	E450	22	[15, 29]	19.8044
230803_2-8	Het	E450	22	[15, 29]	17.0058
230803_2-8	Het	E450	22	[15, 29]	19.4991
230803_2-8	Het	E450	22	[15, 29]	18.3324
230816_1-4	Het	E475	24	[15, 29]	19.3627
230816_1-4	Het	E475	24	[15, 29]	17.3511
230816_1-4	Het	E475	24	[15, 29]	18.1671
230816_1-4	Het	E475	24	[15, 29]	18.4631
230816_1-4	Het	E475	24	[15, 29]	17.4306
230816_1-4	Het	E475	24	[15, 29]	17.4648
230816_1-4	Het	E475	24	[15, 29]	16.6674
230816_1-4	Het	E475	24	[15, 29]	21.625
230816_1-4	Het	E475	24	[15, 29]	21.3759
230816_1-4	Het	E475	24	[15, 29]	22.1517
230816_1-4	Het	E475	24	[15, 29]	22.8511
230816_1-4	Het	E475	24	[15, 29]	21.5099
230816_1-4	Het	E475	24	[15, 29]	20.1763
230816_1-4	Het	E475	24	[15, 29]	23.7033
230816_1-4	Het	E475	24	[15, 29]	20.3352
230816_1-4	Het	E475	24	[15, 29]	21.6072
230816_1-4	Het	E475	24	[15, 29]	16.9058
230816_1-4	Het	E475	24	[15, 29]	21.0416
230816_1-4	Het	E475	24	[15, 29]	27.9528
230816_1-4	Het	E475	24	[15, 29]	21.1405
230816_1-4	Het	E475	24	[15, 29]	18.4538
230816_1-4	Het	E475	24	[15, 29]	20.5023
230816_1-4	Het	E475	24	[15, 29]	22.8258
230816_1-4	Het	E475	24	[15, 29]	18.1034
230816_1-7	Het	E475	18	[15, 29]	16.9838
230816_1-7	Het	E475	18	[15, 29]	19.7012
230816_1-7	Het	E475	18	[15, 29]	20.2484
230816_1-7	Het	E475	18	[15, 29]	18.3739
230816_1-7	Het	E475	18	[15, 29]	17.5485
230816_1-7	Het	E475	18	[15, 29]	17.6259
230816_1-7	Het	E475	18	[15, 29]	18.5811
230816_1-7	Het	E475	18	[15, 29]	18.9193
230816_1-7	Het	E475	18	[15, 29]	23.8941
230816_1-7	Het	E475	18	[15, 29]	18.2352
230816_1-7	Het	E475	18	[15, 29]	16.9603
230816_1-7	Het	E475	18	[15, 29]	19.922
230816_1-7	Het	E475	18	[15, 29]	18.3275
230816_1-7	Het	E475	18	[15, 29]	18.4976
230816_1-7	Het	E475	18	[15, 29]	15.604
230816_1-7	Het	E475	18	[15, 29]	15.8035
230816_1-7	Het	E475	18	[15, 29]	15.6487
230816_1-7	Het	E475	18	[15, 29]	25.5628
230816_4-4	Het	E450	19	[15, 29]	24.5878
230816_4-4	Het	E450	19	[15, 29]	19.3531
230816_4-4	Het	E450	19	[15, 29]	21.4797
230816_4-4	Het	E450	19	[15, 29]	19.7996
230816_4-4	Het	E450	19	[15, 29]	20.3668
230816_4-4	Het	E450	19	[15, 29]	21.948
230816_4-4	Het	E450	19	[15, 29]	15.9313
230816_4-4	Het	E450	19	[15, 29]	18.8981
230816_4-4	Het	E450	19	[15, 29]	21.1722
230816_4-4	Het	E450	19	[15, 29]	20.6142
230816_4-4	Het	E450	19	[15, 29]	15.5049
230816_4-4	Het	E450	19	[15, 29]	18.011
230816_4-4	Het	E450	19	[15, 29]	15.9741
230816_4-4	Het	E450	19	[15, 29]	15.5029
230816_4-4	Het	E450	19	[15, 29]	20.0601
230816_4-4	Het	E450	19	[15, 29]	24.2752
230816_4-4	Het	E450	19	[15, 29]	22.7027
230816_4-4	Het	E450	19	[15, 29]	18.5979
230816_4-4	Het	E450	19	[15, 29]	19.6849
240201_2-9	Het	E475	22	[15, 29]	20.4809
240201_2-9	Het	E475	22	[15, 29]	28.192
240201_2-9	Het	E475	22	[15, 29]	22.1325
240201_2-9	Het	E475	22	[15, 29]	22.314
240201_2-9	Het	E475	22	[15, 29]	19.7732
240201_2-9	Het	E475	22	[15, 29]	26.6223
240201_2-9	Het	E475	22	[15, 29]	18.389
240201_2-9	Het	E475	22	[15, 29]	18.1421
240201_2-9	Het	E475	22	[15, 29]	22.1731
240201_2-9	Het	E475	22	[15, 29]	20.0409
240201_2-9	Het	E475	22	[15, 29]	16.8803
240201_2-9	Het	E475	22	[15, 29]	24.7101
240201_2-9	Het	E475	22	[15, 29]	23.2364
240201_2-9	Het	E475	22	[15, 29]	21.916
240201_2-9	Het	E475	22	[15, 29]	18.018
240201_2-9	Het	E475	22	[15, 29]	20.1214
240201_2-9	Het	E475	22	[15, 29]	22.4848
240201_2-9	Het	E475	22	[15, 29]	17.3379
240201_2-9	Het	E475	22	[15, 29]	21.1925
240201_2-9	Het	E475	22	[15, 29]	25.2163
240201_2-9	Het	E475	22	[15, 29]	19.0091
240201_2-9	Het	E475	22	[15, 29]	22.303
230803_2-3	Het	E450	38	[30, 44]	15.3737
230803_2-3	Het	E450	38	[30, 44]	20.2858
230803_2-3	Het	E450	38	[30, 44]	20.311
230803_2-3	Het	E450	38	[30, 44]	17.0855
230803_2-3	Het	E450	38	[30, 44]	16.3167
230803_2-3	Het	E450	38	[30, 44]	22.0729
230803_2-3	Het	E450	38	[30, 44]	16.938
230803_2-3	Het	E450	38	[30, 44]	16.6367
230803_2-3	Het	E450	38	[30, 44]	21.4912
230803_2-3	Het	E450	38	[30, 44]	15.4577
230803_2-3	Het	E450	38	[30, 44]	21.0126
230803_2-3	Het	E450	38	[30, 44]	16.3971
230803_2-3	Het	E450	38	[30, 44]	18.8453
230803_2-3	Het	E450	38	[30, 44]	20.7246
230803_2-3	Het	E450	38	[30, 44]	18.4189
230803_2-3	Het	E450	38	[30, 44]	19.9516
230803_2-3	Het	E450	38	[30, 44]	15.8155
230803_2-3	Het	E450	38	[30, 44]	20.0776
230803_2-3	Het	E450	38	[30, 44]	19.2381
230803_2-3	Het	E450	38	[30, 44]	19.3178
230803_2-3	Het	E450	38	[30, 44]	18.4915
230803_2-3	Het	E450	38	[30, 44]	13.1378
230803_2-3	Het	E450	38	[30, 44]	17.076
230803_2-3	Het	E450	38	[30, 44]	17.3549
230803_2-3	Het	E450	38	[30, 44]	21.0103
230803_2-3	Het	E450	38	[30, 44]	19.9956
230803_2-3	Het	E450	38	[30, 44]	19.9015
230803_2-3	Het	E450	38	[30, 44]	21.4421
230803_2-3	Het	E450	38	[30, 44]	20.6146
230803_2-3	Het	E450	38	[30, 44]	23.5302
230803_2-3	Het	E450	38	[30, 44]	16.0967
230803_2-3	Het	E450	38	[30, 44]	19.8097
230803_2-3	Het	E450	38	[30, 44]	23.1414
230803_2-3	Het	E450	38	[30, 44]	20.9811
230803_2-3	Het	E450	38	[30, 44]	20.86
230803_2-3	Het	E450	38	[30, 44]	20.8504
230803_2-3	Het	E450	38	[30, 44]	19.9296
230803_2-3	Het	E450	38	[30, 44]	20.8376
230816_1-3	Het	E475	39	[30, 44]	21.5322
230816_1-3	Het	E475	39	[30, 44]	18.5318
230816_1-3	Het	E475	39	[30, 44]	16.7724
230816_1-3	Het	E475	39	[30, 44]	17.6186
230816_1-3	Het	E475	39	[30, 44]	18.5911
230816_1-3	Het	E475	39	[30, 44]	25.7262
230816_1-3	Het	E475	39	[30, 44]	18.6201
230816_1-3	Het	E475	39	[30, 44]	16.2008
230816_1-3	Het	E475	39	[30, 44]	16.8407
230816_1-3	Het	E475	39	[30, 44]	17.6192
230816_1-3	Het	E475	39	[30, 44]	18.1189
230816_1-3	Het	E475	39	[30, 44]	15.5881
230816_1-3	Het	E475	39	[30, 44]	16.9844
230816_1-3	Het	E475	39	[30, 44]	17.3231
230816_1-3	Het	E475	39	[30, 44]	18.5031
230816_1-3	Het	E475	39	[30, 44]	17.5103
230816_1-3	Het	E475	39	[30, 44]	15.5251
230816_1-3	Het	E475	39	[30, 44]	16.8893
230816_1-3	Het	E475	39	[30, 44]	17.7795
230816_1-3	Het	E475	39	[30, 44]	18.4521
230816_1-3	Het	E475	39	[30, 44]	16.3315
230816_1-3	Het	E475	39	[30, 44]	18.2371
230816_1-3	Het	E475	39	[30, 44]	17.9997
230816_1-3	Het	E475	39	[30, 44]	22.4092
230816_1-3	Het	E475	39	[30, 44]	14.4065
230816_1-3	Het	E475	39	[30, 44]	21.054
230816_1-3	Het	E475	39	[30, 44]	20.9861
230816_1-3	Het	E475	39	[30, 44]	16.3251
230816_1-3	Het	E475	39	[30, 44]	19.4525
230816_1-3	Het	E475	39	[30, 44]	17.7961
230816_1-3	Het	E475	39	[30, 44]	19.3917
230816_1-3	Het	E475	39	[30, 44]	23.092
230816_1-3	Het	E475	39	[30, 44]	17.9567
230816_1-3	Het	E475	39	[30, 44]	23.0955
230816_1-3	Het	E475	39	[30, 44]	19.0203
230816_1-3	Het	E475	39	[30, 44]	19.562
230816_1-3	Het	E475	39	[30, 44]	17.5917
230816_1-3	Het	E475	39	[30, 44]	20.4076
230816_1-3	Het	E475	39	[30, 44]	16.7788
230816_2-2	Het	E475	36	[30, 44]	16.4871
230816_2-2	Het	E475	36	[30, 44]	20.2643
230816_2-2	Het	E475	36	[30, 44]	15.1935
230816_2-2	Het	E475	36	[30, 44]	32.6632
230816_2-2	Het	E475	36	[30, 44]	17.7324
230816_2-2	Het	E475	36	[30, 44]	20.1057
230816_2-2	Het	E475	36	[30, 44]	19.8237
230816_2-2	Het	E475	36	[30, 44]	22.3914
230816_2-2	Het	E475	36	[30, 44]	28.5344
230816_2-2	Het	E475	36	[30, 44]	18.5219
230816_2-2	Het	E475	36	[30, 44]	20.7034
230816_2-2	Het	E475	36	[30, 44]	22.6226
230816_2-2	Het	E475	36	[30, 44]	23.6289
230816_2-2	Het	E475	36	[30, 44]	28.3897
230816_2-2	Het	E475	36	[30, 44]	20.6841
230816_2-2	Het	E475	36	[30, 44]	21.6443
230816_2-2	Het	E475	36	[30, 44]	22.5204
230816_2-2	Het	E475	36	[30, 44]	18.294
230816_2-2	Het	E475	36	[30, 44]	19.6645
230816_2-2	Het	E475	36	[30, 44]	25.5071
230816_2-2	Het	E475	36	[30, 44]	24.0091
230816_2-2	Het	E475	36	[30, 44]	20.4125
230816_2-2	Het	E475	36	[30, 44]	15.0872
230816_2-2	Het	E475	36	[30, 44]	27.387
230816_2-2	Het	E475	36	[30, 44]	21.5366
230816_2-2	Het	E475	36	[30, 44]	21.5584
230816_2-2	Het	E475	36	[30, 44]	17.3843
230816_2-2	Het	E475	36	[30, 44]	16.9434
230816_2-2	Het	E475	36	[30, 44]	24.2873
230816_2-2	Het	E475	36	[30, 44]	21.8718
230816_2-2	Het	E475	36	[30, 44]	27.3711
230816_2-2	Het	E475	36	[30, 44]	18.6632
230816_2-2	Het	E475	36	[30, 44]	23.4058
230816_2-2	Het	E475	36	[30, 44]	21.2258
230816_2-2	Het	E475	36	[30, 44]	18.6255
230816_2-2	Het	E475	36	[30, 44]	20.9208
230816_2-3	Het	E475	32	[30, 44]	21.9973
230816_2-3	Het	E475	32	[30, 44]	19.2669
230816_2-3	Het	E475	32	[30, 44]	18.2819
230816_2-3	Het	E475	32	[30, 44]	14.6434
230816_2-3	Het	E475	32	[30, 44]	19.6465
230816_2-3	Het	E475	32	[30, 44]	17.9788
230816_2-3	Het	E475	32	[30, 44]	21.7903
230816_2-3	Het	E475	32	[30, 44]	20.8691
230816_2-3	Het	E475	32	[30, 44]	22.3322
230816_2-3	Het	E475	32	[30, 44]	18.2043
230816_2-3	Het	E475	32	[30, 44]	16.4693
230816_2-3	Het	E475	32	[30, 44]	23.662
230816_2-3	Het	E475	32	[30, 44]	15.78
230816_2-3	Het	E475	32	[30, 44]	21.6856
230816_2-3	Het	E475	32	[30, 44]	27.1233
230816_2-3	Het	E475	32	[30, 44]	22.6927
230816_2-3	Het	E475	32	[30, 44]	18.4402
230816_2-3	Het	E475	32	[30, 44]	18.4891
230816_2-3	Het	E475	32	[30, 44]	19.4462
230816_2-3	Het	E475	32	[30, 44]	21.5282
230816_2-3	Het	E475	32	[30, 44]	21.7809
230816_2-3	Het	E475	32	[30, 44]	21.5596
230816_2-3	Het	E475	32	[30, 44]	15.3451
230816_2-3	Het	E475	32	[30, 44]	22.1704
230816_2-3	Het	E475	32	[30, 44]	19.2006
230816_2-3	Het	E475	32	[30, 44]	19.8464
230816_2-3	Het	E475	32	[30, 44]	23.372
230816_2-3	Het	E475	32	[30, 44]	19.9213
230816_2-3	Het	E475	32	[30, 44]	16.9446
230816_2-3	Het	E475	32	[30, 44]	18.6041
230816_2-3	Het	E475	32	[30, 44]	17.0492
230816_2-3	Het	E475	32	[30, 44]	17.8899
230816_2-6	Het	E475	35	[30, 44]	16.1551
230816_2-6	Het	E475	35	[30, 44]	19.0488
230816_2-6	Het	E475	35	[30, 44]	21.7525
230816_2-6	Het	E475	35	[30, 44]	20.5285
230816_2-6	Het	E475	35	[30, 44]	19.7743
230816_2-6	Het	E475	35	[30, 44]	17.7841
230816_2-6	Het	E475	35	[30, 44]	14.2526
230816_2-6	Het	E475	35	[30, 44]	23.7096
230816_2-6	Het	E475	35	[30, 44]	20.9258
230816_2-6	Het	E475	35	[30, 44]	22.4324
230816_2-6	Het	E475	35	[30, 44]	28.3428
230816_2-6	Het	E475	35	[30, 44]	21.3608
230816_2-6	Het	E475	35	[30, 44]	17.0437
230816_2-6	Het	E475	35	[30, 44]	21.5239
230816_2-6	Het	E475	35	[30, 44]	20.8242
230816_2-6	Het	E475	35	[30, 44]	19.5024
230816_2-6	Het	E475	35	[30, 44]	18.8534
230816_2-6	Het	E475	35	[30, 44]	17.2821
230816_2-6	Het	E475	35	[30, 44]	14.8748
230816_2-6	Het	E475	35	[30, 44]	19.9717
230816_2-6	Het	E475	35	[30, 44]	21.6893
230816_2-6	Het	E475	35	[30, 44]	27.4862
230816_2-6	Het	E475	35	[30, 44]	22.8765
230816_2-6	Het	E475	35	[30, 44]	15.8739
230816_2-6	Het	E475	35	[30, 44]	22.3759
230816_2-6	Het	E475	35	[30, 44]	20.0617
230816_2-6	Het	E475	35	[30, 44]	21.7666
230816_2-6	Het	E475	35	[30, 44]	21.1451
230816_2-6	Het	E475	35	[30, 44]	19.515
230816_2-6	Het	E475	35	[30, 44]	18.6998
230816_2-6	Het	E475	35	[30, 44]	32.1143
230816_2-6	Het	E475	35	[30, 44]	22.1842
230816_2-6	Het	E475	35	[30, 44]	17.4721
230816_2-6	Het	E475	35	[30, 44]	19.3687
230816_2-6	Het	E475	35	[30, 44]	17.729
230816_3-2	Het	E475	39	[30, 44]	20.4478
230816_3-2	Het	E475	39	[30, 44]	25.9741
230816_3-2	Het	E475	39	[30, 44]	21.7094
230816_3-2	Het	E475	39	[30, 44]	20.1487
230816_3-2	Het	E475	39	[30, 44]	19.7292
230816_3-2	Het	E475	39	[30, 44]	25.1032
230816_3-2	Het	E475	39	[30, 44]	21.2517
230816_3-2	Het	E475	39	[30, 44]	34.4679
230816_3-2	Het	E475	39	[30, 44]	20.3848
230816_3-2	Het	E475	39	[30, 44]	19.6723
230816_3-2	Het	E475	39	[30, 44]	20.5035
230816_3-2	Het	E475	39	[30, 44]	14.6847
230816_3-2	Het	E475	39	[30, 44]	20.3427
230816_3-2	Het	E475	39	[30, 44]	25.6352
230816_3-2	Het	E475	39	[30, 44]	19.0659
230816_3-2	Het	E475	39	[30, 44]	28.7134
230816_3-2	Het	E475	39	[30, 44]	14.4202
230816_3-2	Het	E475	39	[30, 44]	22.2918
230816_3-2	Het	E475	39	[30, 44]	25.5109
230816_3-2	Het	E475	39	[30, 44]	15.633
230816_3-2	Het	E475	39	[30, 44]	20.0203
230816_3-2	Het	E475	39	[30, 44]	19.9895
230816_3-2	Het	E475	39	[30, 44]	14.269
230816_3-2	Het	E475	39	[30, 44]	13.8066
230816_3-2	Het	E475	39	[30, 44]	17.9132
230816_3-2	Het	E475	39	[30, 44]	22.6181
230816_3-2	Het	E475	39	[30, 44]	32.6506
230816_3-2	Het	E475	39	[30, 44]	19.6341
230816_3-2	Het	E475	39	[30, 44]	28.3166
230816_3-2	Het	E475	39	[30, 44]	22.2159
230816_3-2	Het	E475	39	[30, 44]	15.9318
230816_3-2	Het	E475	39	[30, 44]	13.0474
230816_3-2	Het	E475	39	[30, 44]	19.1581
230816_3-2	Het	E475	39	[30, 44]	19.4015
230816_3-2	Het	E475	39	[30, 44]	18.4171
230816_3-2	Het	E475	39	[30, 44]	22.0897
230816_3-2	Het	E475	39	[30, 44]	16.9063
230816_3-2	Het	E475	39	[30, 44]	19.9895
230816_3-2	Het	E475	39	[30, 44]	16.9237
230816_3-7	Het	E475	34	[30, 44]	20.9125
230816_3-7	Het	E475	34	[30, 44]	16.4563
230816_3-7	Het	E475	34	[30, 44]	19.6883
230816_3-7	Het	E475	34	[30, 44]	18.1063
230816_3-7	Het	E475	34	[30, 44]	21.9721
230816_3-7	Het	E475	34	[30, 44]	17.0176
230816_3-7	Het	E475	34	[30, 44]	19.2595
230816_3-7	Het	E475	34	[30, 44]	22.5151
230816_3-7	Het	E475	34	[30, 44]	16.7645
230816_3-7	Het	E475	34	[30, 44]	19.5861
230816_3-7	Het	E475	34	[30, 44]	20.2347
230816_3-7	Het	E475	34	[30, 44]	15.6641
230816_3-7	Het	E475	34	[30, 44]	15.6019
230816_3-7	Het	E475	34	[30, 44]	15.53
230816_3-7	Het	E475	34	[30, 44]	16.5122
230816_3-7	Het	E475	34	[30, 44]	23.1764
230816_3-7	Het	E475	34	[30, 44]	21.0884
230816_3-7	Het	E475	34	[30, 44]	17.2481
230816_3-7	Het	E475	34	[30, 44]	16.3915
230816_3-7	Het	E475	34	[30, 44]	16.7167
230816_3-7	Het	E475	34	[30, 44]	16.9155
230816_3-7	Het	E475	34	[30, 44]	19.9583
230816_3-7	Het	E475	34	[30, 44]	18.0382
230816_3-7	Het	E475	34	[30, 44]	16.7365
230816_3-7	Het	E475	34	[30, 44]	15.7373
230816_3-7	Het	E475	34	[30, 44]	25.2126
230816_3-7	Het	E475	34	[30, 44]	15.8089
230816_3-7	Het	E475	34	[30, 44]	14.1227
230816_3-7	Het	E475	34	[30, 44]	17.6029
230816_3-7	Het	E475	34	[30, 44]	16.1553
230816_3-7	Het	E475	34	[30, 44]	15.6918
230816_3-7	Het	E475	34	[30, 44]	15.9203
230816_3-7	Het	E475	34	[30, 44]	16.5595
230816_3-7	Het	E475	34	[30, 44]	16.3498
230803_2-2	Het	E450	53	[45, 59]	20.1436
230803_2-2	Het	E450	53	[45, 59]	15.484
230803_2-2	Het	E450	53	[45, 59]	21.6602
230803_2-2	Het	E450	53	[45, 59]	17.382
230803_2-2	Het	E450	53	[45, 59]	18.1051
230803_2-2	Het	E450	53	[45, 59]	12.7374
230803_2-2	Het	E450	53	[45, 59]	23.8083
230803_2-2	Het	E450	53	[45, 59]	17.381
230803_2-2	Het	E450	53	[45, 59]	16.9957
230803_2-2	Het	E450	53	[45, 59]	16.9501
230803_2-2	Het	E450	53	[45, 59]	18.9954
230803_2-2	Het	E450	53	[45, 59]	19.2773
230803_2-2	Het	E450	53	[45, 59]	17.0457
230803_2-2	Het	E450	53	[45, 59]	20.3246
230803_2-2	Het	E450	53	[45, 59]	22.2872
230803_2-2	Het	E450	53	[45, 59]	21.2646
230803_2-2	Het	E450	53	[45, 59]	16.7942
230803_2-2	Het	E450	53	[45, 59]	15.8973
230803_2-2	Het	E450	53	[45, 59]	17.4612
230803_2-2	Het	E450	53	[45, 59]	15.5851
230803_2-2	Het	E450	53	[45, 59]	21.1045
230803_2-2	Het	E450	53	[45, 59]	15.9537
230803_2-2	Het	E450	53	[45, 59]	13.4682
230803_2-2	Het	E450	53	[45, 59]	16.4406
230803_2-2	Het	E450	53	[45, 59]	15.1952
230803_2-2	Het	E450	53	[45, 59]	14.4799
230803_2-2	Het	E450	53	[45, 59]	16.0081
230803_2-2	Het	E450	53	[45, 59]	16.9222
230803_2-2	Het	E450	53	[45, 59]	19.2867
230803_2-2	Het	E450	53	[45, 59]	20.2059
230803_2-2	Het	E450	53	[45, 59]	18.9238
230803_2-2	Het	E450	53	[45, 59]	17.353
230803_2-2	Het	E450	53	[45, 59]	17.7153
230803_2-2	Het	E450	53	[45, 59]	21.8926
230803_2-2	Het	E450	53	[45, 59]	19.4764
230803_2-2	Het	E450	53	[45, 59]	14.8048
230803_2-2	Het	E450	53	[45, 59]	16.1566
230803_2-2	Het	E450	53	[45, 59]	18.8063
230803_2-2	Het	E450	53	[45, 59]	15.8511
230803_2-2	Het	E450	53	[45, 59]	15.9531
230803_2-2	Het	E450	53	[45, 59]	18.6907
230803_2-2	Het	E450	53	[45, 59]	18.3468
230803_2-2	Het	E450	53	[45, 59]	17.5822
230803_2-2	Het	E450	53	[45, 59]	18.6863
230803_2-2	Het	E450	53	[45, 59]	15.1199
230803_2-2	Het	E450	53	[45, 59]	15.9558
230803_2-2	Het	E450	53	[45, 59]	16.2259
230803_2-2	Het	E450	53	[45, 59]	14.9766
230803_2-2	Het	E450	53	[45, 59]	16.8055
230803_2-2	Het	E450	53	[45, 59]	22.5511
230803_2-2	Het	E450	53	[45, 59]	17.5669
230803_2-2	Het	E450	53	[45, 59]	19.1879
230803_2-2	Het	E450	53	[45, 59]	15.4936
230816_1-6	Het	E475	47	[45, 59]	18.1128
230816_1-6	Het	E475	47	[45, 59]	28.8092
230816_1-6	Het	E475	47	[45, 59]	20.0602
230816_1-6	Het	E475	47	[45, 59]	26.5839
230816_1-6	Het	E475	47	[45, 59]	25.603
230816_1-6	Het	E475	47	[45, 59]	29.1064
230816_1-6	Het	E475	47	[45, 59]	22.3902
230816_1-6	Het	E475	47	[45, 59]	21.1411
230816_1-6	Het	E475	47	[45, 59]	25.2506
230816_1-6	Het	E475	47	[45, 59]	22.6849
230816_1-6	Het	E475	47	[45, 59]	19.5681
230816_1-6	Het	E475	47	[45, 59]	15.8594
230816_1-6	Het	E475	47	[45, 59]	24.1269
230816_1-6	Het	E475	47	[45, 59]	24.6063
230816_1-6	Het	E475	47	[45, 59]	27.9231
230816_1-6	Het	E475	47	[45, 59]	27.5781
230816_1-6	Het	E475	47	[45, 59]	20.9995
230816_1-6	Het	E475	47	[45, 59]	32.4569
230816_1-6	Het	E475	47	[45, 59]	21.9355
230816_1-6	Het	E475	47	[45, 59]	23.0366
230816_1-6	Het	E475	47	[45, 59]	24.2137
230816_1-6	Het	E475	47	[45, 59]	31.0009
230816_1-6	Het	E475	47	[45, 59]	21.8867
230816_1-6	Het	E475	47	[45, 59]	26.8197
230816_1-6	Het	E475	47	[45, 59]	20.8584
230816_1-6	Het	E475	47	[45, 59]	19.3494
230816_1-6	Het	E475	47	[45, 59]	22.0709
230816_1-6	Het	E475	47	[45, 59]	35.7923
230816_1-6	Het	E475	47	[45, 59]	25.0342
230816_1-6	Het	E475	47	[45, 59]	24.9681
230816_1-6	Het	E475	47	[45, 59]	22.7489
230816_1-6	Het	E475	47	[45, 59]	15.1332
230816_1-6	Het	E475	47	[45, 59]	22.1238
230816_1-6	Het	E475	47	[45, 59]	28.9042
230816_1-6	Het	E475	47	[45, 59]	23.8577
230816_1-6	Het	E475	47	[45, 59]	31.3502
230816_1-6	Het	E475	47	[45, 59]	27.8686
230816_1-6	Het	E475	47	[45, 59]	34.0338
230816_1-6	Het	E475	47	[45, 59]	24.4829
230816_1-6	Het	E475	47	[45, 59]	23.1936
230816_1-6	Het	E475	47	[45, 59]	19.4919
230816_1-6	Het	E475	47	[45, 59]	24.4965
230816_1-6	Het	E475	47	[45, 59]	17.0598
230816_1-6	Het	E475	47	[45, 59]	21.8844
230816_1-6	Het	E475	47	[45, 59]	23.3499
230816_1-6	Het	E475	47	[45, 59]	23.1965
230816_1-6	Het	E475	47	[45, 59]	19.6771
230816_3-1	Het	E475	47	[45, 59]	25.9438
230816_3-1	Het	E475	47	[45, 59]	24.844
230816_3-1	Het	E475	47	[45, 59]	24.0068
230816_3-1	Het	E475	47	[45, 59]	26.5091
230816_3-1	Het	E475	47	[45, 59]	28.7104
230816_3-1	Het	E475	47	[45, 59]	15.7387
230816_3-1	Het	E475	47	[45, 59]	16.8923
230816_3-1	Het	E475	47	[45, 59]	18.9566
230816_3-1	Het	E475	47	[45, 59]	18.1373
230816_3-1	Het	E475	47	[45, 59]	23.962
230816_3-1	Het	E475	47	[45, 59]	22.1396
230816_3-1	Het	E475	47	[45, 59]	20.5903
230816_3-1	Het	E475	47	[45, 59]	19.0011
230816_3-1	Het	E475	47	[45, 59]	22.6362
230816_3-1	Het	E475	47	[45, 59]	23.281
230816_3-1	Het	E475	47	[45, 59]	17.1719
230816_3-1	Het	E475	47	[45, 59]	19.716
230816_3-1	Het	E475	47	[45, 59]	20.0557
230816_3-1	Het	E475	47	[45, 59]	23.3769
230816_3-1	Het	E475	47	[45, 59]	12.3291
230816_3-1	Het	E475	47	[45, 59]	25.0212
230816_3-1	Het	E475	47	[45, 59]	21.754
230816_3-1	Het	E475	47	[45, 59]	21.6456
230816_3-1	Het	E475	47	[45, 59]	19.1798
230816_3-1	Het	E475	47	[45, 59]	19.1042
230816_3-1	Het	E475	47	[45, 59]	17.1519
230816_3-1	Het	E475	47	[45, 59]	17.0884
230816_3-1	Het	E475	47	[45, 59]	22.009
230816_3-1	Het	E475	47	[45, 59]	18.7554
230816_3-1	Het	E475	47	[45, 59]	25.6617
230816_3-1	Het	E475	47	[45, 59]	19.5271
230816_3-1	Het	E475	47	[45, 59]	20.7532
230816_3-1	Het	E475	47	[45, 59]	22.3264
230816_3-1	Het	E475	47	[45, 59]	26.3465
230816_3-1	Het	E475	47	[45, 59]	16.4129
230816_3-1	Het	E475	47	[45, 59]	19.3856
230816_3-1	Het	E475	47	[45, 59]	19.6861
230816_3-1	Het	E475	47	[45, 59]	20.2025
230816_3-1	Het	E475	47	[45, 59]	21.5677
230816_3-1	Het	E475	47	[45, 59]	23.8897
230816_3-1	Het	E475	47	[45, 59]	17.3197
230816_3-1	Het	E475	47	[45, 59]	18.651
230816_3-1	Het	E475	47	[45, 59]	24.9072
230816_3-1	Het	E475	47	[45, 59]	20.1803
230816_3-1	Het	E475	47	[45, 59]	21.0261
230816_3-1	Het	E475	47	[45, 59]	20.3272
230816_3-1	Het	E475	47	[45, 59]	17.6412
231219_1-3	Het	E500	56	[45, 59]	20.3276
231219_1-3	Het	E500	56	[45, 59]	20.7273
231219_1-3	Het	E500	56	[45, 59]	24.615
231219_1-3	Het	E500	56	[45, 59]	24.5075
231219_1-3	Het	E500	56	[45, 59]	19.9504
231219_1-3	Het	E500	56	[45, 59]	18.9358
231219_1-3	Het	E500	56	[45, 59]	21.0823
231219_1-3	Het	E500	56	[45, 59]	20.8738
231219_1-3	Het	E500	56	[45, 59]	23.4994
231219_1-3	Het	E500	56	[45, 59]	28.0111
231219_1-3	Het	E500	56	[45, 59]	20.6978
231219_1-3	Het	E500	56	[45, 59]	19.6458
231219_1-3	Het	E500	56	[45, 59]	21.7928
231219_1-3	Het	E500	56	[45, 59]	18.6075
231219_1-3	Het	E500	56	[45, 59]	18.7761
231219_1-3	Het	E500	56	[45, 59]	15.1796
231219_1-3	Het	E500	56	[45, 59]	19.8698
231219_1-3	Het	E500	56	[45, 59]	17.1292
231219_1-3	Het	E500	56	[45, 59]	20.0969
231219_1-3	Het	E500	56	[45, 59]	21.0002
231219_1-3	Het	E500	56	[45, 59]	15.5724
231219_1-3	Het	E500	56	[45, 59]	21.7414
231219_1-3	Het	E500	56	[45, 59]	24.6372
231219_1-3	Het	E500	56	[45, 59]	19.7585
231219_1-3	Het	E500	56	[45, 59]	17.7934
231219_1-3	Het	E500	56	[45, 59]	20.8918
231219_1-3	Het	E500	56	[45, 59]	18.819
231219_1-3	Het	E500	56	[45, 59]	17.3973
231219_1-3	Het	E500	56	[45, 59]	17.2719
231219_1-3	Het	E500	56	[45, 59]	18.4732
231219_1-3	Het	E500	56	[45, 59]	26.2562
231219_1-3	Het	E500	56	[45, 59]	24.6123
231219_1-3	Het	E500	56	[45, 59]	19.9035
231219_1-3	Het	E500	56	[45, 59]	20.5389
231219_1-3	Het	E500	56	[45, 59]	21.6552
231219_1-3	Het	E500	56	[45, 59]	20.1629
231219_1-3	Het	E500	56	[45, 59]	20.2742
231219_1-3	Het	E500	56	[45, 59]	19.032
231219_1-3	Het	E500	56	[45, 59]	19.3899
231219_1-3	Het	E500	56	[45, 59]	20.4661
231219_1-3	Het	E500	56	[45, 59]	20.9259
231219_1-3	Het	E500	56	[45, 59]	18.4665
231219_1-3	Het	E500	56	[45, 59]	22.0015
231219_1-3	Het	E500	56	[45, 59]	19.8434
231219_1-3	Het	E500	56	[45, 59]	23.1592
231219_1-3	Het	E500	56	[45, 59]	20.9923
231219_1-3	Het	E500	56	[45, 59]	16.582
231219_1-3	Het	E500	56	[45, 59]	20.2269
231219_1-3	Het	E500	56	[45, 59]	23.924
231219_1-3	Het	E500	56	[45, 59]	20.3311
231219_1-3	Het	E500	56	[45, 59]	20.6848
231219_1-3	Het	E500	56	[45, 59]	24.2086
231219_1-3	Het	E500	56	[45, 59]	21.0003
231219_1-3	Het	E500	56	[45, 59]	17.4777
231219_1-3	Het	E500	56	[45, 59]	19.5364
231219_1-3	Het	E500	56	[45, 59]	20.4795
231225_1-4	Het	E475	55	[45, 59]	22.4651
231225_1-4	Het	E475	55	[45, 59]	15.9107
231225_1-4	Het	E475	55	[45, 59]	17.1402
231225_1-4	Het	E475	55	[45, 59]	23.7262
231225_1-4	Het	E475	55	[45, 59]	16.7645
231225_1-4	Het	E475	55	[45, 59]	18.5947
231225_1-4	Het	E475	55	[45, 59]	22.7264
231225_1-4	Het	E475	55	[45, 59]	16.9925
231225_1-4	Het	E475	55	[45, 59]	16.2565
231225_1-4	Het	E475	55	[45, 59]	19.1234
231225_1-4	Het	E475	55	[45, 59]	15.5265
231225_1-4	Het	E475	55	[45, 59]	19.7444
231225_1-4	Het	E475	55	[45, 59]	18.1275
231225_1-4	Het	E475	55	[45, 59]	21.1908
231225_1-4	Het	E475	55	[45, 59]	23.5035
231225_1-4	Het	E475	55	[45, 59]	19.8122
231225_1-4	Het	E475	55	[45, 59]	17.9941
231225_1-4	Het	E475	55	[45, 59]	16.783
231225_1-4	Het	E475	55	[45, 59]	17.2622
231225_1-4	Het	E475	55	[45, 59]	22.1624
231225_1-4	Het	E475	55	[45, 59]	16.2938
231225_1-4	Het	E475	55	[45, 59]	17.6758
231225_1-4	Het	E475	55	[45, 59]	19.6554
231225_1-4	Het	E475	55	[45, 59]	25.961
231225_1-4	Het	E475	55	[45, 59]	19.0673
231225_1-4	Het	E475	55	[45, 59]	22.7423
231225_1-4	Het	E475	55	[45, 59]	23.7475
231225_1-4	Het	E475	55	[45, 59]	21.8594
231225_1-4	Het	E475	55	[45, 59]	22.7148
231225_1-4	Het	E475	55	[45, 59]	19.9406
231225_1-4	Het	E475	55	[45, 59]	16.4238
231225_1-4	Het	E475	55	[45, 59]	25.3626
231225_1-4	Het	E475	55	[45, 59]	27.9604
231225_1-4	Het	E475	55	[45, 59]	19.0376
231225_1-4	Het	E475	55	[45, 59]	17.354
231225_1-4	Het	E475	55	[45, 59]	27.9741
231225_1-4	Het	E475	55	[45, 59]	17.3821
231225_1-4	Het	E475	55	[45, 59]	19.2459
231225_1-4	Het	E475	55	[45, 59]	22.9881
231225_1-4	Het	E475	55	[45, 59]	20.0381
231225_1-4	Het	E475	55	[45, 59]	16.3202
231225_1-4	Het	E475	55	[45, 59]	17.7151
231225_1-4	Het	E475	55	[45, 59]	22.8734
231225_1-4	Het	E475	55	[45, 59]	17.4717
231225_1-4	Het	E475	55	[45, 59]	18.5171
231225_1-4	Het	E475	55	[45, 59]	17.2941
231225_1-4	Het	E475	55	[45, 59]	18.0367
231225_1-4	Het	E475	55	[45, 59]	19.8752
231225_1-4	Het	E475	55	[45, 59]	18.9665
231225_1-4	Het	E475	55	[45, 59]	15.9525
231225_1-4	Het	E475	55	[45, 59]	17.4546
231225_1-4	Het	E475	55	[45, 59]	16.273
231225_1-4	Het	E475	55	[45, 59]	14.7211
231225_1-4	Het	E475	55	[45, 59]	17.3227
231225_1-4	Het	E475	55	[45, 59]	17.3313
240201_1-1	Het	E500	54	[45, 59]	16.4832
240201_1-1	Het	E500	54	[45, 59]	23.4652
240201_1-1	Het	E500	54	[45, 59]	23.7646
240201_1-1	Het	E500	54	[45, 59]	23.5313
240201_1-1	Het	E500	54	[45, 59]	24.6808
240201_1-1	Het	E500	54	[45, 59]	19.9862
240201_1-1	Het	E500	54	[45, 59]	19.6299
240201_1-1	Het	E500	54	[45, 59]	18.1053
240201_1-1	Het	E500	54	[45, 59]	21.6814
240201_1-1	Het	E500	54	[45, 59]	18.4497
240201_1-1	Het	E500	54	[45, 59]	22.5089
240201_1-1	Het	E500	54	[45, 59]	18.4953
240201_1-1	Het	E500	54	[45, 59]	19.6979
240201_1-1	Het	E500	54	[45, 59]	22.3344
240201_1-1	Het	E500	54	[45, 59]	20.8338
240201_1-1	Het	E500	54	[45, 59]	17.0311
240201_1-1	Het	E500	54	[45, 59]	21.4161
240201_1-1	Het	E500	54	[45, 59]	17.3697
240201_1-1	Het	E500	54	[45, 59]	20.5878
240201_1-1	Het	E500	54	[45, 59]	16.2232
240201_1-1	Het	E500	54	[45, 59]	21.1665
240201_1-1	Het	E500	54	[45, 59]	19.7629
240201_1-1	Het	E500	54	[45, 59]	18.1718
240201_1-1	Het	E500	54	[45, 59]	15.6945
240201_1-1	Het	E500	54	[45, 59]	17.6614
240201_1-1	Het	E500	54	[45, 59]	15.4633
240201_1-1	Het	E500	54	[45, 59]	19.8692
240201_1-1	Het	E500	54	[45, 59]	19.7603
240201_1-1	Het	E500	54	[45, 59]	23.6699
240201_1-1	Het	E500	54	[45, 59]	16.9452
240201_1-1	Het	E500	54	[45, 59]	18.2066
240201_1-1	Het	E500	54	[45, 59]	18.137
240201_1-1	Het	E500	54	[45, 59]	15.6017
240201_1-1	Het	E500	54	[45, 59]	25.8428
240201_1-1	Het	E500	54	[45, 59]	19.4085
240201_1-1	Het	E500	54	[45, 59]	18.3329
240201_1-1	Het	E500	54	[45, 59]	20.9129
240201_1-1	Het	E500	54	[45, 59]	17.8321
240201_1-1	Het	E500	54	[45, 59]	16.2716
240201_1-1	Het	E500	54	[45, 59]	16.6818
240201_1-1	Het	E500	54	[45, 59]	19.0382
240201_1-1	Het	E500	54	[45, 59]	17.3531
240201_1-1	Het	E500	54	[45, 59]	16.5701
240201_1-1	Het	E500	54	[45, 59]	16.5182
240201_1-1	Het	E500	54	[45, 59]	21.7888
240201_1-1	Het	E500	54	[45, 59]	16.2007
240201_1-1	Het	E500	54	[45, 59]	18.9015
240201_1-1	Het	E500	54	[45, 59]	18.0114
240201_1-1	Het	E500	54	[45, 59]	18.4531
240201_1-1	Het	E500	54	[45, 59]	17.063
240201_1-1	Het	E500	54	[45, 59]	15.979
240201_1-1	Het	E500	54	[45, 59]	19.0584
240201_1-1	Het	E500	54	[45, 59]	16.8767
240201_1-1	Het	E500	54	[45, 59]	18.7549
230816_1-2	Het	E475	74	[60, 74]	18.0013
230816_1-2	Het	E475	74	[60, 74]	17.248
230816_1-2	Het	E475	74	[60, 74]	14.9655
230816_1-2	Het	E475	74	[60, 74]	17.3723
230816_1-2	Het	E475	74	[60, 74]	22.1151
230816_1-2	Het	E475	74	[60, 74]	18.852
230816_1-2	Het	E475	74	[60, 74]	18.1957
230816_1-2	Het	E475	74	[60, 74]	22.9433
230816_1-2	Het	E475	74	[60, 74]	20.9996
230816_1-2	Het	E475	74	[60, 74]	20.9002
230816_1-2	Het	E475	74	[60, 74]	17.3923
230816_1-2	Het	E475	74	[60, 74]	18.7493
230816_1-2	Het	E475	74	[60, 74]	16.9497
230816_1-2	Het	E475	74	[60, 74]	21.5512
230816_1-2	Het	E475	74	[60, 74]	12.6773
230816_1-2	Het	E475	74	[60, 74]	21.1453
230816_1-2	Het	E475	74	[60, 74]	21.1177
230816_1-2	Het	E475	74	[60, 74]	17.1851
230816_1-2	Het	E475	74	[60, 74]	23.5415
230816_1-2	Het	E475	74	[60, 74]	12.4249
230816_1-2	Het	E475	74	[60, 74]	21.4639
230816_1-2	Het	E475	74	[60, 74]	24.3783
230816_1-2	Het	E475	74	[60, 74]	19.7935
230816_1-2	Het	E475	74	[60, 74]	25.1276
230816_1-2	Het	E475	74	[60, 74]	22.5462
230816_1-2	Het	E475	74	[60, 74]	13.669
230816_1-2	Het	E475	74	[60, 74]	20.1758
230816_1-2	Het	E475	74	[60, 74]	20.1299
230816_1-2	Het	E475	74	[60, 74]	13.7433
230816_1-2	Het	E475	74	[60, 74]	20.369
230816_1-2	Het	E475	74	[60, 74]	19.1415
230816_1-2	Het	E475	74	[60, 74]	28.4887
230816_1-2	Het	E475	74	[60, 74]	20.3542
230816_1-2	Het	E475	74	[60, 74]	20.7658
230816_1-2	Het	E475	74	[60, 74]	17.2044
230816_1-2	Het	E475	74	[60, 74]	22.3128
230816_1-2	Het	E475	74	[60, 74]	25.942
230816_1-2	Het	E475	74	[60, 74]	21.929
230816_1-2	Het	E475	74	[60, 74]	24.3057
230816_1-2	Het	E475	74	[60, 74]	18.446
230816_1-2	Het	E475	74	[60, 74]	27.4994
230816_1-2	Het	E475	74	[60, 74]	18.9793
230816_1-2	Het	E475	74	[60, 74]	13.9123
230816_1-2	Het	E475	74	[60, 74]	25.4518
230816_1-2	Het	E475	74	[60, 74]	26.5942
230816_1-2	Het	E475	74	[60, 74]	18.7107
230816_1-2	Het	E475	74	[60, 74]	16.9058
230816_1-2	Het	E475	74	[60, 74]	21.9293
230816_1-2	Het	E475	74	[60, 74]	19.3954
230816_1-2	Het	E475	74	[60, 74]	17.4927
230816_1-2	Het	E475	74	[60, 74]	18.3461
230816_1-2	Het	E475	74	[60, 74]	18.2131
230816_1-2	Het	E475	74	[60, 74]	20.4824
230816_1-2	Het	E475	74	[60, 74]	23.5466
230816_1-2	Het	E475	74	[60, 74]	23.5434
230816_1-2	Het	E475	74	[60, 74]	19.2965
230816_1-2	Het	E475	74	[60, 74]	16.2474
230816_1-2	Het	E475	74	[60, 74]	19.7849
230816_1-2	Het	E475	74	[60, 74]	19.2706
230816_1-2	Het	E475	74	[60, 74]	22.538
230816_1-2	Het	E475	74	[60, 74]	17.8646
230816_1-2	Het	E475	74	[60, 74]	19.5166
230816_1-2	Het	E475	74	[60, 74]	23.6164
230816_1-2	Het	E475	74	[60, 74]	17.5263
230816_1-2	Het	E475	74	[60, 74]	19.0535
230816_1-2	Het	E475	74	[60, 74]	21.3178
230816_1-2	Het	E475	74	[60, 74]	18.1706
230816_1-2	Het	E475	74	[60, 74]	15.1165
230816_1-2	Het	E475	74	[60, 74]	21.0629
230816_1-2	Het	E475	74	[60, 74]	20.6292
230816_1-2	Het	E475	74	[60, 74]	18.6982
230816_1-2	Het	E475	74	[60, 74]	21.5195
230816_1-2	Het	E475	74	[60, 74]	20.6068
230816_1-2	Het	E475	74	[60, 74]	17.7303
231219_1-1	Het	E500	68	[60, 74]	14.5977
231219_1-1	Het	E500	68	[60, 74]	18.1681
231219_1-1	Het	E500	68	[60, 74]	16.8524
231219_1-1	Het	E500	68	[60, 74]	18.1263
231219_1-1	Het	E500	68	[60, 74]	24.635
231219_1-1	Het	E500	68	[60, 74]	20.091
231219_1-1	Het	E500	68	[60, 74]	22.69
231219_1-1	Het	E500	68	[60, 74]	27.6831
231219_1-1	Het	E500	68	[60, 74]	21.2644
231219_1-1	Het	E500	68	[60, 74]	16.2659
231219_1-1	Het	E500	68	[60, 74]	18.5146
231219_1-1	Het	E500	68	[60, 74]	15.4404
231219_1-1	Het	E500	68	[60, 74]	17.3754
231219_1-1	Het	E500	68	[60, 74]	15.8142
231219_1-1	Het	E500	68	[60, 74]	24.4838
231219_1-1	Het	E500	68	[60, 74]	16.9027
231219_1-1	Het	E500	68	[60, 74]	21.2199
231219_1-1	Het	E500	68	[60, 74]	17.234
231219_1-1	Het	E500	68	[60, 74]	19.1668
231219_1-1	Het	E500	68	[60, 74]	21.5577
231219_1-1	Het	E500	68	[60, 74]	17.6287
231219_1-1	Het	E500	68	[60, 74]	15.4206
231219_1-1	Het	E500	68	[60, 74]	20.3111
231219_1-1	Het	E500	68	[60, 74]	16.7946
231219_1-1	Het	E500	68	[60, 74]	15.4779
231219_1-1	Het	E500	68	[60, 74]	16.7888
231219_1-1	Het	E500	68	[60, 74]	29.5311
231219_1-1	Het	E500	68	[60, 74]	17.8015
231219_1-1	Het	E500	68	[60, 74]	19.5233
231219_1-1	Het	E500	68	[60, 74]	19.9805
231219_1-1	Het	E500	68	[60, 74]	23.7828
231219_1-1	Het	E500	68	[60, 74]	20.1988
231219_1-1	Het	E500	68	[60, 74]	21.8893
231219_1-1	Het	E500	68	[60, 74]	18.5096
231219_1-1	Het	E500	68	[60, 74]	19.171
231219_1-1	Het	E500	68	[60, 74]	21.2681
231219_1-1	Het	E500	68	[60, 74]	21.2989
231219_1-1	Het	E500	68	[60, 74]	17.5586
231219_1-1	Het	E500	68	[60, 74]	19.5515
231219_1-1	Het	E500	68	[60, 74]	26.9857
231219_1-1	Het	E500	68	[60, 74]	25.4887
231219_1-1	Het	E500	68	[60, 74]	16.4919
231219_1-1	Het	E500	68	[60, 74]	18.3734
231219_1-1	Het	E500	68	[60, 74]	25.2938
231219_1-1	Het	E500	68	[60, 74]	21.5373
231219_1-1	Het	E500	68	[60, 74]	18.6162
231219_1-1	Het	E500	68	[60, 74]	22.204
231219_1-1	Het	E500	68	[60, 74]	17.5542
231219_1-1	Het	E500	68	[60, 74]	18.9888
231219_1-1	Het	E500	68	[60, 74]	19.0921
231219_1-1	Het	E500	68	[60, 74]	18.3857
231219_1-1	Het	E500	68	[60, 74]	28.467
231219_1-1	Het	E500	68	[60, 74]	18.2424
231219_1-1	Het	E500	68	[60, 74]	24.9894
231219_1-1	Het	E500	68	[60, 74]	23.7476
231219_1-1	Het	E500	68	[60, 74]	25.8656
231219_1-1	Het	E500	68	[60, 74]	19.3253
[truncated: 1,365 more rows]

## Sheet: EDFig6F
Embryo ID	Genotype	Developmental stage	EPI cell number	EPI cell number group	Long axis diameter (um)
230503_2-6	WT	E450	18	[15, 29]	17.7747
230503_2-6	WT	E450	18	[15, 29]	13.7675
230503_2-6	WT	E450	18	[15, 29]	17.0214
230503_2-6	WT	E450	18	[15, 29]	15.1015
230503_2-6	WT	E450	18	[15, 29]	16.9623
230503_2-6	WT	E450	18	[15, 29]	14.84
230503_2-6	WT	E450	18	[15, 29]	16.7736
230503_2-6	WT	E450	18	[15, 29]	18.9681
230503_2-6	WT	E450	18	[15, 29]	20.907
230503_2-6	WT	E450	18	[15, 29]	21.5743
230503_2-6	WT	E450	18	[15, 29]	15.9125
230503_2-6	WT	E450	18	[15, 29]	16.5964
230503_2-6	WT	E450	18	[15, 29]	14.9654
230503_2-6	WT	E450	18	[15, 29]	18.111
230503_2-6	WT	E450	18	[15, 29]	18.8487
230503_2-6	WT	E450	18	[15, 29]	19.6629
230503_2-6	WT	E450	18	[15, 29]	16.9011
230503_2-6	WT	E450	18	[15, 29]	14.9921
230428_2-1	WT	E475	40	[30, 44]	14.8518
230428_2-1	WT	E475	40	[30, 44]	20.2293
230428_2-1	WT	E475	40	[30, 44]	19.7189
230428_2-1	WT	E475	40	[30, 44]	18.9538
230428_2-1	WT	E475	40	[30, 44]	14.3208
230428_2-1	WT	E475	40	[30, 44]	17.4061
230428_2-1	WT	E475	40	[30, 44]	22.6677
230428_2-1	WT	E475	40	[30, 44]	17.8946
230428_2-1	WT	E475	40	[30, 44]	21.3905
230428_2-1	WT	E475	40	[30, 44]	17.0467
230428_2-1	WT	E475	40	[30, 44]	25.0459
230428_2-1	WT	E475	40	[30, 44]	18.663
230428_2-1	WT	E475	40	[30, 44]	19.544
230428_2-1	WT	E475	40	[30, 44]	16.902
230428_2-1	WT	E475	40	[30, 44]	18.16
230428_2-1	WT	E475	40	[30, 44]	18.5761
230428_2-1	WT	E475	40	[30, 44]	18.7587
230428_2-1	WT	E475	40	[30, 44]	19.1007
230428_2-1	WT	E475	40	[30, 44]	18.6218
230428_2-1	WT	E475	40	[30, 44]	25.5484
230428_2-1	WT	E475	40	[30, 44]	20.051
230428_2-1	WT	E475	40	[30, 44]	18.8923
230428_2-1	WT	E475	40	[30, 44]	26.4007
230428_2-1	WT	E475	40	[30, 44]	20.252
230428_2-1	WT	E475	40	[30, 44]	18.229
230428_2-1	WT	E475	40	[30, 44]	23.7989
230428_2-1	WT	E475	40	[30, 44]	23.9156
230428_2-1	WT	E475	40	[30, 44]	18.3833
230428_2-1	WT	E475	40	[30, 44]	27.3657
230428_2-1	WT	E475	40	[30, 44]	19.9201
230428_2-1	WT	E475	40	[30, 44]	18.4264
230428_2-1	WT	E475	40	[30, 44]	23.1292
230428_2-1	WT	E475	40	[30, 44]	26.6905
230428_2-1	WT	E475	40	[30, 44]	18.4194
230428_2-1	WT	E475	40	[30, 44]	18.6897
230428_2-1	WT	E475	40	[30, 44]	18.9749
230428_2-1	WT	E475	40	[30, 44]	19.9077
230428_2-1	WT	E475	40	[30, 44]	20.8494
230428_2-1	WT	E475	40	[30, 44]	24.1354
230428_2-1	WT	E475	40	[30, 44]	20.1219
230428_2-5	WT	E475	35	[30, 44]	19.8541
230428_2-5	WT	E475	35	[30, 44]	19.8464
230428_2-5	WT	E475	35	[30, 44]	21.3082
230428_2-5	WT	E475	35	[30, 44]	24.7836
230428_2-5	WT	E475	35	[30, 44]	15.6883
230428_2-5	WT	E475	35	[30, 44]	23.9762
230428_2-5	WT	E475	35	[30, 44]	20.6829
230428_2-5	WT	E475	35	[30, 44]	21.9028
230428_2-5	WT	E475	35	[30, 44]	22.9002
230428_2-5	WT	E475	35	[30, 44]	21.0624
230428_2-5	WT	E475	35	[30, 44]	29.5786
230428_2-5	WT	E475	35	[30, 44]	23.2221
230428_2-5	WT	E475	35	[30, 44]	24.2892
230428_2-5	WT	E475	35	[30, 44]	27.3101
230428_2-5	WT	E475	35	[30, 44]	21.6203
230428_2-5	WT	E475	35	[30, 44]	16.5892
230428_2-5	WT	E475	35	[30, 44]	22.9078
230428_2-5	WT	E475	35	[30, 44]	24.1799
230428_2-5	WT	E475	35	[30, 44]	20.8922
230428_2-5	WT	E475	35	[30, 44]	22.1093
230428_2-5	WT	E475	35	[30, 44]	24.257
230428_2-5	WT	E475	35	[30, 44]	24.4449
230428_2-5	WT	E475	35	[30, 44]	24.7022
230428_2-5	WT	E475	35	[30, 44]	19.7259
230428_2-5	WT	E475	35	[30, 44]	15.8405
230428_2-5	WT	E475	35	[30, 44]	25.9902
230428_2-5	WT	E475	35	[30, 44]	23.6958
230428_2-5	WT	E475	35	[30, 44]	18.4374
230428_2-5	WT	E475	35	[30, 44]	27.891
230428_2-5	WT	E475	35	[30, 44]	24.2257
230428_2-5	WT	E475	35	[30, 44]	15.9448
230428_2-5	WT	E475	35	[30, 44]	17.0096
230428_2-5	WT	E475	35	[30, 44]	21.3777
230428_2-5	WT	E475	35	[30, 44]	16.4046
230428_2-5	WT	E475	35	[30, 44]	20.7711
230503_2-4	WT	E450	43	[30, 44]	14.5685
230503_2-4	WT	E450	43	[30, 44]	15.5165
230503_2-4	WT	E450	43	[30, 44]	19.337
230503_2-4	WT	E450	43	[30, 44]	19.1151
230503_2-4	WT	E450	43	[30, 44]	14.1017
230503_2-4	WT	E450	43	[30, 44]	16.0932
230503_2-4	WT	E450	43	[30, 44]	17.9196
230503_2-4	WT	E450	43	[30, 44]	17.832
230503_2-4	WT	E450	43	[30, 44]	16.9141
230503_2-4	WT	E450	43	[30, 44]	21.3394
230503_2-4	WT	E450	43	[30, 44]	24.8707
230503_2-4	WT	E450	43	[30, 44]	18.8784
230503_2-4	WT	E450	43	[30, 44]	14.9776
230503_2-4	WT	E450	43	[30, 44]	16.3894
230503_2-4	WT	E450	43	[30, 44]	26.3318
230503_2-4	WT	E450	43	[30, 44]	25.233
230503_2-4	WT	E450	43	[30, 44]	21.3031
230503_2-4	WT	E450	43	[30, 44]	17.7928
230503_2-4	WT	E450	43	[30, 44]	22.4811
230503_2-4	WT	E450	43	[30, 44]	13.868
230503_2-4	WT	E450	43	[30, 44]	15.6821
230503_2-4	WT	E450	43	[30, 44]	13.6362
230503_2-4	WT	E450	43	[30, 44]	17.0109
230503_2-4	WT	E450	43	[30, 44]	15.9506
230503_2-4	WT	E450	43	[30, 44]	22.8206
230503_2-4	WT	E450	43	[30, 44]	22.3018
230503_2-4	WT	E450	43	[30, 44]	19.9185
230503_2-4	WT	E450	43	[30, 44]	19.971
230503_2-4	WT	E450	43	[30, 44]	20.5506
230503_2-4	WT	E450	43	[30, 44]	22.1867
230503_2-4	WT	E450	43	[30, 44]	18.344
230503_2-4	WT	E450	43	[30, 44]	19.5279
230503_2-4	WT	E450	43	[30, 44]	17.2321
230503_2-4	WT	E450	43	[30, 44]	18.4765
230503_2-4	WT	E450	43	[30, 44]	16.418
230503_2-4	WT	E450	43	[30, 44]	15.6662
230503_2-4	WT	E450	43	[30, 44]	16.0569
230503_2-4	WT	E450	43	[30, 44]	23.9077
230503_2-4	WT	E450	43	[30, 44]	16.7249
230503_2-4	WT	E450	43	[30, 44]	17.1594
230503_2-4	WT	E450	43	[30, 44]	21.8106
230503_2-4	WT	E450	43	[30, 44]	17.4175
230503_2-4	WT	E450	43	[30, 44]	23.1245
230503_3-10	WT	E475	32	[30, 44]	15.0041
230503_3-10	WT	E475	32	[30, 44]	18.5392
230503_3-10	WT	E475	32	[30, 44]	18.2161
230503_3-10	WT	E475	32	[30, 44]	13.7759
230503_3-10	WT	E475	32	[30, 44]	17.0394
230503_3-10	WT	E475	32	[30, 44]	17.0914
230503_3-10	WT	E475	32	[30, 44]	22.3275
230503_3-10	WT	E475	32	[30, 44]	19.4866
230503_3-10	WT	E475	32	[30, 44]	15.3641
230503_3-10	WT	E475	32	[30, 44]	19.1588
230503_3-10	WT	E475	32	[30, 44]	17.9844
230503_3-10	WT	E475	32	[30, 44]	18.0485
230503_3-10	WT	E475	32	[30, 44]	20.629
230503_3-10	WT	E475	32	[30, 44]	19.7386
230503_3-10	WT	E475	32	[30, 44]	16.8001
230503_3-10	WT	E475	32	[30, 44]	18.9021
230503_3-10	WT	E475	32	[30, 44]	17.8996
230503_3-10	WT	E475	32	[30, 44]	17.1768
230503_3-10	WT	E475	32	[30, 44]	19.4213
230503_3-10	WT	E475	32	[30, 44]	24.8919
230503_3-10	WT	E475	32	[30, 44]	21.4571
230503_3-10	WT	E475	32	[30, 44]	16.886
230503_3-10	WT	E475	32	[30, 44]	20.2958
230503_3-10	WT	E475	32	[30, 44]	16.9328
230503_3-10	WT	E475	32	[30, 44]	19.6903
230503_3-10	WT	E475	32	[30, 44]	19.9253
230503_3-10	WT	E475	32	[30, 44]	19.3324
230503_3-10	WT	E475	32	[30, 44]	16.1731
230503_3-10	WT	E475	32	[30, 44]	18.3324
230503_3-10	WT	E475	32	[30, 44]	17.3651
230503_3-10	WT	E475	32	[30, 44]	19.3315
230503_3-10	WT	E475	32	[30, 44]	17.0839
230503_3-5	WT	E475	44	[30, 44]	23.5797
230503_3-5	WT	E475	44	[30, 44]	26.913
230503_3-5	WT	E475	44	[30, 44]	22.5889
230503_3-5	WT	E475	44	[30, 44]	23.6692
230503_3-5	WT	E475	44	[30, 44]	17.6854
230503_3-5	WT	E475	44	[30, 44]	21.2678
230503_3-5	WT	E475	44	[30, 44]	21.9149
230503_3-5	WT	E475	44	[30, 44]	17.5775
230503_3-5	WT	E475	44	[30, 44]	14.0513
230503_3-5	WT	E475	44	[30, 44]	25.0648
230503_3-5	WT	E475	44	[30, 44]	18.9498
230503_3-5	WT	E475	44	[30, 44]	20.4366
230503_3-5	WT	E475	44	[30, 44]	23.0411
230503_3-5	WT	E475	44	[30, 44]	25.4533
230503_3-5	WT	E475	44	[30, 44]	16.9318
230503_3-5	WT	E475	44	[30, 44]	18.9376
230503_3-5	WT	E475	44	[30, 44]	24.0149
230503_3-5	WT	E475	44	[30, 44]	17.714
230503_3-5	WT	E475	44	[30, 44]	16.8583
230503_3-5	WT	E475	44	[30, 44]	17.3991
230503_3-5	WT	E475	44	[30, 44]	24.5772
230503_3-5	WT	E475	44	[30, 44]	27.668
230503_3-5	WT	E475	44	[30, 44]	23.7987
230503_3-5	WT	E475	44	[30, 44]	26.2694
230503_3-5	WT	E475	44	[30, 44]	21.9974
230503_3-5	WT	E475	44	[30, 44]	26.062
230503_3-5	WT	E475	44	[30, 44]	21.8794
230503_3-5	WT	E475	44	[30, 44]	21.3617
230503_3-5	WT	E475	44	[30, 44]	20.6387
230503_3-5	WT	E475	44	[30, 44]	23.7191
230503_3-5	WT	E475	44	[30, 44]	14.8341
230503_3-5	WT	E475	44	[30, 44]	22.0098
230503_3-5	WT	E475	44	[30, 44]	21.3219
230503_3-5	WT	E475	44	[30, 44]	16.1337
230503_3-5	WT	E475	44	[30, 44]	17.5058
230503_3-5	WT	E475	44	[30, 44]	21.0126
230503_3-5	WT	E475	44	[30, 44]	20.8941
230503_3-5	WT	E475	44	[30, 44]	21.4004
230503_3-5	WT	E475	44	[30, 44]	21.1905
230503_3-5	WT	E475	44	[30, 44]	25.9647
230503_3-5	WT	E475	44	[30, 44]	21.0671
230503_3-5	WT	E475	44	[30, 44]	17.2305
230503_3-5	WT	E475	44	[30, 44]	21.7273
230503_3-5	WT	E475	44	[30, 44]	20.0851
230208_1-2	WT	E500	57	[45, 59]	16.1248
230208_1-2	WT	E500	57	[45, 59]	21.6354
230208_1-2	WT	E500	57	[45, 59]	22.7881
230208_1-2	WT	E500	57	[45, 59]	14.9375
230208_1-2	WT	E500	57	[45, 59]	18.2465
230208_1-2	WT	E500	57	[45, 59]	15.5167
230208_1-2	WT	E500	57	[45, 59]	21.4016
230208_1-2	WT	E500	57	[45, 59]	19.5946
230208_1-2	WT	E500	57	[45, 59]	15.0445
230208_1-2	WT	E500	57	[45, 59]	17.8193
230208_1-2	WT	E500	57	[45, 59]	15.5855
230208_1-2	WT	E500	57	[45, 59]	14.461
230208_1-2	WT	E500	57	[45, 59]	14.934
230208_1-2	WT	E500	57	[45, 59]	15.5336
230208_1-2	WT	E500	57	[45, 59]	19.3667
230208_1-2	WT	E500	57	[45, 59]	18.5182
230208_1-2	WT	E500	57	[45, 59]	15.5036
230208_1-2	WT	E500	57	[45, 59]	16.5758
230208_1-2	WT	E500	57	[45, 59]	18.9576
230208_1-2	WT	E500	57	[45, 59]	15.5517
230208_1-2	WT	E500	57	[45, 59]	14.8315
230208_1-2	WT	E500	57	[45, 59]	17.2375
230208_1-2	WT	E500	57	[45, 59]	18.2984
230208_1-2	WT	E500	57	[45, 59]	18.8456
230208_1-2	WT	E500	57	[45, 59]	25.071
230208_1-2	WT	E500	57	[45, 59]	17.7587
230208_1-2	WT	E500	57	[45, 59]	14.8568
230208_1-2	WT	E500	57	[45, 59]	20.8716
230208_1-2	WT	E500	57	[45, 59]	17.3252
230208_1-2	WT	E500	57	[45, 59]	19.1275
230208_1-2	WT	E500	57	[45, 59]	21.9483
230208_1-2	WT	E500	57	[45, 59]	20.3598
230208_1-2	WT	E500	57	[45, 59]	14.599
230208_1-2	WT	E500	57	[45, 59]	16.6491
230208_1-2	WT	E500	57	[45, 59]	16.4365
230208_1-2	WT	E500	57	[45, 59]	18.1984
230208_1-2	WT	E500	57	[45, 59]	17.2733
230208_1-2	WT	E500	57	[45, 59]	18.4681
230208_1-2	WT	E500	57	[45, 59]	16.3919
230208_1-2	WT	E500	57	[45, 59]	21.2311
230208_1-2	WT	E500	57	[45, 59]	17.9621
230208_1-2	WT	E500	57	[45, 59]	14.8084
230208_1-2	WT	E500	57	[45, 59]	16.0741
230208_1-2	WT	E500	57	[45, 59]	16.8189
230208_1-2	WT	E500	57	[45, 59]	16.3113
230208_1-2	WT	E500	57	[45, 59]	15.7043
230208_1-2	WT	E500	57	[45, 59]	18.1948
230208_1-2	WT	E500	57	[45, 59]	19.6587
230208_1-2	WT	E500	57	[45, 59]	16.1797
230208_1-2	WT	E500	57	[45, 59]	20.0937
230208_1-2	WT	E500	57	[45, 59]	15.4731
230208_1-2	WT	E500	57	[45, 59]	18.8257
230208_1-2	WT	E500	57	[45, 59]	19.9106
230208_1-2	WT	E500	57	[45, 59]	17.8132
230208_1-2	WT	E500	57	[45, 59]	21.8608
230208_1-2	WT	E500	57	[45, 59]	18.9032
230208_1-2	WT	E500	57	[45, 59]	15.1563
230209_2-2	WT	E475	47	[45, 59]	20.308
230209_2-2	WT	E475	47	[45, 59]	23.4809
230209_2-2	WT	E475	47	[45, 59]	21.0923
230209_2-2	WT	E475	47	[45, 59]	17.2245
230209_2-2	WT	E475	47	[45, 59]	18.3305
230209_2-2	WT	E475	47	[45, 59]	20.6926
230209_2-2	WT	E475	47	[45, 59]	17.8324
230209_2-2	WT	E475	47	[45, 59]	20.2266
230209_2-2	WT	E475	47	[45, 59]	20.8641
230209_2-2	WT	E475	47	[45, 59]	19.6576
230209_2-2	WT	E475	47	[45, 59]	21.0937
230209_2-2	WT	E475	47	[45, 59]	16.1127
230209_2-2	WT	E475	47	[45, 59]	15.5511
230209_2-2	WT	E475	47	[45, 59]	17.8984
230209_2-2	WT	E475	47	[45, 59]	21.1998
230209_2-2	WT	E475	47	[45, 59]	23.5954
230209_2-2	WT	E475	47	[45, 59]	25.6943
230209_2-2	WT	E475	47	[45, 59]	21.3735
230209_2-2	WT	E475	47	[45, 59]	20.6205
230209_2-2	WT	E475	47	[45, 59]	17.5173
230209_2-2	WT	E475	47	[45, 59]	16.7939
230209_2-2	WT	E475	47	[45, 59]	28.9372
230209_2-2	WT	E475	47	[45, 59]	21.3521
230209_2-2	WT	E475	47	[45, 59]	21.3599
230209_2-2	WT	E475	47	[45, 59]	18.1071
230209_2-2	WT	E475	47	[45, 59]	18.2507
230209_2-2	WT	E475	47	[45, 59]	25.2492
230209_2-2	WT	E475	47	[45, 59]	17.1394
230209_2-2	WT	E475	47	[45, 59]	19.5878
230209_2-2	WT	E475	47	[45, 59]	19.5192
230209_2-2	WT	E475	47	[45, 59]	16.7337
230209_2-2	WT	E475	47	[45, 59]	19.1213
230209_2-2	WT	E475	47	[45, 59]	17.988
230209_2-2	WT	E475	47	[45, 59]	23.3041
230209_2-2	WT	E475	47	[45, 59]	17.0669
230209_2-2	WT	E475	47	[45, 59]	22.2932
230209_2-2	WT	E475	47	[45, 59]	16.6485
230209_2-2	WT	E475	47	[45, 59]	19.5437
230209_2-2	WT	E475	47	[45, 59]	17.0568
230209_2-2	WT	E475	47	[45, 59]	17.9952
230209_2-2	WT	E475	47	[45, 59]	20.7824
230209_2-2	WT	E475	47	[45, 59]	19.8778
230209_2-2	WT	E475	47	[45, 59]	18.7034
230209_2-2	WT	E475	47	[45, 59]	20.1248
230209_2-2	WT	E475	47	[45, 59]	22.6637
230209_2-2	WT	E475	47	[45, 59]	19.2318
230209_2-2	WT	E475	47	[45, 59]	16.5992
230209_2-3	WT	E475	50	[45, 59]	18.5213
230209_2-3	WT	E475	50	[45, 59]	21.8077
230209_2-3	WT	E475	50	[45, 59]	21.3077
230209_2-3	WT	E475	50	[45, 59]	21.8783
230209_2-3	WT	E475	50	[45, 59]	16.2774
230209_2-3	WT	E475	50	[45, 59]	21.2775
230209_2-3	WT	E475	50	[45, 59]	16.9073
230209_2-3	WT	E475	50	[45, 59]	18.5818
230209_2-3	WT	E475	50	[45, 59]	17.1094
230209_2-3	WT	E475	50	[45, 59]	25.0464
230209_2-3	WT	E475	50	[45, 59]	21.1104
230209_2-3	WT	E475	50	[45, 59]	18.2937
230209_2-3	WT	E475	50	[45, 59]	23.2683
230209_2-3	WT	E475	50	[45, 59]	22.1155
230209_2-3	WT	E475	50	[45, 59]	20.2742
230209_2-3	WT	E475	50	[45, 59]	21.5619
230209_2-3	WT	E475	50	[45, 59]	18.9346
230209_2-3	WT	E475	50	[45, 59]	17.8264
230209_2-3	WT	E475	50	[45, 59]	21.9834
230209_2-3	WT	E475	50	[45, 59]	21.2416
230209_2-3	WT	E475	50	[45, 59]	15.4709
230209_2-3	WT	E475	50	[45, 59]	16.0957
230209_2-3	WT	E475	50	[45, 59]	20.0537
230209_2-3	WT	E475	50	[45, 59]	18.1289
230209_2-3	WT	E475	50	[45, 59]	27.516
230209_2-3	WT	E475	50	[45, 59]	15.992
230209_2-3	WT	E475	50	[45, 59]	20.8573
230209_2-3	WT	E475	50	[45, 59]	17.8594
230209_2-3	WT	E475	50	[45, 59]	15.1305
230209_2-3	WT	E475	50	[45, 59]	15.1701
230209_2-3	WT	E475	50	[45, 59]	16.8789
230209_2-3	WT	E475	50	[45, 59]	17.4664
230209_2-3	WT	E475	50	[45, 59]	25.1598
230209_2-3	WT	E475	50	[45, 59]	22.311
230209_2-3	WT	E475	50	[45, 59]	21.3614
230209_2-3	WT	E475	50	[45, 59]	15.1983
230209_2-3	WT	E475	50	[45, 59]	17.3153
230209_2-3	WT	E475	50	[45, 59]	20.8257
230209_2-3	WT	E475	50	[45, 59]	20.6013
230209_2-3	WT	E475	50	[45, 59]	19.7168
230209_2-3	WT	E475	50	[45, 59]	17.6213
230209_2-3	WT	E475	50	[45, 59]	22.3825
230209_2-3	WT	E475	50	[45, 59]	17.515
230209_2-3	WT	E475	50	[45, 59]	23.8114
230209_2-3	WT	E475	50	[45, 59]	21.7004
230209_2-3	WT	E475	50	[45, 59]	14.3374
230209_2-3	WT	E475	50	[45, 59]	18.2529
230209_2-3	WT	E475	50	[45, 59]	17.9663
230209_2-3	WT	E475	50	[45, 59]	19.4018
230209_2-3	WT	E475	50	[45, 59]	20.7635
230210_4-2	WT	E500	57	[45, 59]	17.4259
230210_4-2	WT	E500	57	[45, 59]	23.099
230210_4-2	WT	E500	57	[45, 59]	16.415
230210_4-2	WT	E500	57	[45, 59]	18.929
230210_4-2	WT	E500	57	[45, 59]	17.4849
230210_4-2	WT	E500	57	[45, 59]	23.6975
230210_4-2	WT	E500	57	[45, 59]	20.0662
230210_4-2	WT	E500	57	[45, 59]	16.9771
230210_4-2	WT	E500	57	[45, 59]	17.8097
230210_4-2	WT	E500	57	[45, 59]	13.885
230210_4-2	WT	E500	57	[45, 59]	17.7962
230210_4-2	WT	E500	57	[45, 59]	16.6426
230210_4-2	WT	E500	57	[45, 59]	19.7511
230210_4-2	WT	E500	57	[45, 59]	14.7046
230210_4-2	WT	E500	57	[45, 59]	22.2759
230210_4-2	WT	E500	57	[45, 59]	15.0772
230210_4-2	WT	E500	57	[45, 59]	18.2368
230210_4-2	WT	E500	57	[45, 59]	15.7848
230210_4-2	WT	E500	57	[45, 59]	21.3404
230210_4-2	WT	E500	57	[45, 59]	23.9707
230210_4-2	WT	E500	57	[45, 59]	15.5106
230210_4-2	WT	E500	57	[45, 59]	18.491
230210_4-2	WT	E500	57	[45, 59]	16.1116
230210_4-2	WT	E500	57	[45, 59]	19.5002
230210_4-2	WT	E500	57	[45, 59]	27.0491
230210_4-2	WT	E500	57	[45, 59]	18.4538
230210_4-2	WT	E500	57	[45, 59]	17.9437
230210_4-2	WT	E500	57	[45, 59]	15.5136
230210_4-2	WT	E500	57	[45, 59]	21.027
230210_4-2	WT	E500	57	[45, 59]	14.4027
230210_4-2	WT	E500	57	[45, 59]	16.673
230210_4-2	WT	E500	57	[45, 59]	15.0057
230210_4-2	WT	E500	57	[45, 59]	19.8066
230210_4-2	WT	E500	57	[45, 59]	20.829
230210_4-2	WT	E500	57	[45, 59]	23.5934
230210_4-2	WT	E500	57	[45, 59]	15.5838
230210_4-2	WT	E500	57	[45, 59]	18.0342
230210_4-2	WT	E500	57	[45, 59]	13.1764
230210_4-2	WT	E500	57	[45, 59]	18.6945
230210_4-2	WT	E500	57	[45, 59]	18.3422
230210_4-2	WT	E500	57	[45, 59]	25.8611
230210_4-2	WT	E500	57	[45, 59]	18.5053
230210_4-2	WT	E500	57	[45, 59]	18.7509
230210_4-2	WT	E500	57	[45, 59]	17.8136
230210_4-2	WT	E500	57	[45, 59]	13.895
230210_4-2	WT	E500	57	[45, 59]	16.858
230210_4-2	WT	E500	57	[45, 59]	16.6612
230210_4-2	WT	E500	57	[45, 59]	18.9953
230210_4-2	WT	E500	57	[45, 59]	28.111
230210_4-2	WT	E500	57	[45, 59]	14.3954
230210_4-2	WT	E500	57	[45, 59]	18.2615
230210_4-2	WT	E500	57	[45, 59]	20.8662
230210_4-2	WT	E500	57	[45, 59]	18.5151
230210_4-2	WT	E500	57	[45, 59]	21.1504
230210_4-2	WT	E500	57	[45, 59]	19.0039
230210_4-2	WT	E500	57	[45, 59]	18.3844
230210_4-2	WT	E500	57	[45, 59]	17.3115
230503_2-2	WT	E450	49	[45, 59]	22.4939
230503_2-2	WT	E450	49	[45, 59]	18.6021
230503_2-2	WT	E450	49	[45, 59]	20.1111
230503_2-2	WT	E450	49	[45, 59]	18.1425
230503_2-2	WT	E450	49	[45, 59]	19.3706
230503_2-2	WT	E450	49	[45, 59]	18.0868
230503_2-2	WT	E450	49	[45, 59]	18.4799
230503_2-2	WT	E450	49	[45, 59]	13.3779
230503_2-2	WT	E450	49	[45, 59]	21.9095
230503_2-2	WT	E450	49	[45, 59]	15.778
230503_2-2	WT	E450	49	[45, 59]	20.4509
230503_2-2	WT	E450	49	[45, 59]	15.9613
230503_2-2	WT	E450	49	[45, 59]	20.0851
230503_2-2	WT	E450	49	[45, 59]	21.7589
230503_2-2	WT	E450	49	[45, 59]	18.3552
230503_2-2	WT	E450	49	[45, 59]	15.9088
230503_2-2	WT	E450	49	[45, 59]	14.1313
230503_2-2	WT	E450	49	[45, 59]	17.6725
230503_2-2	WT	E450	49	[45, 59]	16.9363
230503_2-2	WT	E450	49	[45, 59]	18.2095
230503_2-2	WT	E450	49	[45, 59]	19.0787
230503_2-2	WT	E450	49	[45, 59]	18.4665
230503_2-2	WT	E450	49	[45, 59]	15.4353
230503_2-2	WT	E450	49	[45, 59]	17.1385
230503_2-2	WT	E450	49	[45, 59]	20.7798
230503_2-2	WT	E450	49	[45, 59]	23.1198
230503_2-2	WT	E450	49	[45, 59]	19.5979
230503_2-2	WT	E450	49	[45, 59]	14.6563
230503_2-2	WT	E450	49	[45, 59]	17.3018
230503_2-2	WT	E450	49	[45, 59]	16.2161
230503_2-2	WT	E450	49	[45, 59]	16.0292
230503_2-2	WT	E450	49	[45, 59]	16.9602
230503_2-2	WT	E450	49	[45, 59]	17.5468
230503_2-2	WT	E450	49	[45, 59]	19.7553
230503_2-2	WT	E450	49	[45, 59]	16.934
230503_2-2	WT	E450	49	[45, 59]	16.9155
230503_2-2	WT	E450	49	[45, 59]	16.234
230503_2-2	WT	E450	49	[45, 59]	21.9657
230503_2-2	WT	E450	49	[45, 59]	17.8896
230503_2-2	WT	E450	49	[45, 59]	14.7238
230503_2-2	WT	E450	49	[45, 59]	14.5662
230503_2-2	WT	E450	49	[45, 59]	17.1574
230503_2-2	WT	E450	49	[45, 59]	20.4561
230503_2-2	WT	E450	49	[45, 59]	20.4204
230503_2-2	WT	E450	49	[45, 59]	23.2707
230503_2-2	WT	E450	49	[45, 59]	29.8937
230503_2-2	WT	E450	49	[45, 59]	19.8777
230503_2-2	WT	E450	49	[45, 59]	21.383
230503_2-2	WT	E450	49	[45, 59]	21.9333
230503_4-2	WT	E500	56	[45, 59]	17.5715
230503_4-2	WT	E500	56	[45, 59]	18.179
230503_4-2	WT	E500	56	[45, 59]	17.9208
230503_4-2	WT	E500	56	[45, 59]	21
230503_4-2	WT	E500	56	[45, 59]	18.6555
230503_4-2	WT	E500	56	[45, 59]	21.0653
230503_4-2	WT	E500	56	[45, 59]	19.0692
230503_4-2	WT	E500	56	[45, 59]	20.8294
230503_4-2	WT	E500	56	[45, 59]	22.244
230503_4-2	WT	E500	56	[45, 59]	15.0756
230503_4-2	WT	E500	56	[45, 59]	21.1413
230503_4-2	WT	E500	56	[45, 59]	19.7942
230503_4-2	WT	E500	56	[45, 59]	14.8868
230503_4-2	WT	E500	56	[45, 59]	17.4031
230503_4-2	WT	E500	56	[45, 59]	23.8762
230503_4-2	WT	E500	56	[45, 59]	19.6432
230503_4-2	WT	E500	56	[45, 59]	13.7983
230503_4-2	WT	E500	56	[45, 59]	19.174
230503_4-2	WT	E500	56	[45, 59]	15.0187
230503_4-2	WT	E500	56	[45, 59]	21.0117
230503_4-2	WT	E500	56	[45, 59]	20.7738
230503_4-2	WT	E500	56	[45, 59]	17.8139
230503_4-2	WT	E500	56	[45, 59]	21.7544
230503_4-2	WT	E500	56	[45, 59]	21.563
230503_4-2	WT	E500	56	[45, 59]	19.0686
230503_4-2	WT	E500	56	[45, 59]	24.1056
230503_4-2	WT	E500	56	[45, 59]	18.8319
230503_4-2	WT	E500	56	[45, 59]	17.4961
230503_4-2	WT	E500	56	[45, 59]	24.4753
230503_4-2	WT	E500	56	[45, 59]	16.2189
230503_4-2	WT	E500	56	[45, 59]	20.0558
230503_4-2	WT	E500	56	[45, 59]	19.4192
230503_4-2	WT	E500	56	[45, 59]	25.6277
230503_4-2	WT	E500	56	[45, 59]	17.1589
230503_4-2	WT	E500	56	[45, 59]	21.7945
230503_4-2	WT	E500	56	[45, 59]	21.983
230503_4-2	WT	E500	56	[45, 59]	14.5631
230503_4-2	WT	E500	56	[45, 59]	17.893
230503_4-2	WT	E500	56	[45, 59]	21.8238
230503_4-2	WT	E500	56	[45, 59]	17.1737
230503_4-2	WT	E500	56	[45, 59]	14.9949
230503_4-2	WT	E500	56	[45, 59]	18.7467
230503_4-2	WT	E500	56	[45, 59]	17.1315
230503_4-2	WT	E500	56	[45, 59]	16.1095
230503_4-2	WT	E500	56	[45, 59]	17.0558
230503_4-2	WT	E500	56	[45, 59]	16.2697
230503_4-2	WT	E500	56	[45, 59]	18.4247
230503_4-2	WT	E500	56	[45, 59]	19.4611
230503_4-2	WT	E500	56	[45, 59]	17.9205
230503_4-2	WT	E500	56	[45, 59]	20.092
230503_4-2	WT	E500	56	[45, 59]	20.6272
230503_4-2	WT	E500	56	[45, 59]	15.6146
230503_4-2	WT	E500	56	[45, 59]	18.575
230503_4-2	WT	E500	56	[45, 59]	17.9876
230503_4-2	WT	E500	56	[45, 59]	19.662
230503_4-2	WT	E500	56	[45, 59]	14.7915
230209_2-1	WT	E475	74	[60, 74]	21.7808
230209_2-1	WT	E475	74	[60, 74]	16.7085
230209_2-1	WT	E475	74	[60, 74]	22.5988
230209_2-1	WT	E475	74	[60, 74]	26.311
230209_2-1	WT	E475	74	[60, 74]	18.5625
230209_2-1	WT	E475	74	[60, 74]	22.0312
230209_2-1	WT	E475	74	[60, 74]	21.6065
230209_2-1	WT	E475	74	[60, 74]	27.7578
230209_2-1	WT	E475	74	[60, 74]	17.4566
230209_2-1	WT	E475	74	[60, 74]	27.6861
230209_2-1	WT	E475	74	[60, 74]	22.6245
230209_2-1	WT	E475	74	[60, 74]	16.5921
230209_2-1	WT	E475	74	[60, 74]	16.0626
230209_2-1	WT	E475	74	[60, 74]	18.9297
230209_2-1	WT	E475	74	[60, 74]	17.9713
230209_2-1	WT	E475	74	[60, 74]	17.9911
230209_2-1	WT	E475	74	[60, 74]	17.5709
230209_2-1	WT	E475	74	[60, 74]	19.8341
230209_2-1	WT	E475	74	[60, 74]	16.446
230209_2-1	WT	E475	74	[60, 74]	16.5553
230209_2-1	WT	E475	74	[60, 74]	12.5258
230209_2-1	WT	E475	74	[60, 74]	20.5238
230209_2-1	WT	E475	74	[60, 74]	19.7426
230209_2-1	WT	E475	74	[60, 74]	17.5836
230209_2-1	WT	E475	74	[60, 74]	15.5009
230209_2-1	WT	E475	74	[60, 74]	21.5409
230209_2-1	WT	E475	74	[60, 74]	21.3506
230209_2-1	WT	E475	74	[60, 74]	19.3728
230209_2-1	WT	E475	74	[60, 74]	16.8405
230209_2-1	WT	E475	74	[60, 74]	27.3035
230209_2-1	WT	E475	74	[60, 74]	16.4448
230209_2-1	WT	E475	74	[60, 74]	25.2303
230209_2-1	WT	E475	74	[60, 74]	17.2695
230209_2-1	WT	E475	74	[60, 74]	19.7154
230209_2-1	WT	E475	74	[60, 74]	16.7588
230209_2-1	WT	E475	74	[60, 74]	21.3551
230209_2-1	WT	E475	74	[60, 74]	18.8534
230209_2-1	WT	E475	74	[60, 74]	15.7729
230209_2-1	WT	E475	74	[60, 74]	19.9735
230209_2-1	WT	E475	74	[60, 74]	18.8402
230209_2-1	WT	E475	74	[60, 74]	21.9496
230209_2-1	WT	E475	74	[60, 74]	20.5731
230209_2-1	WT	E475	74	[60, 74]	18.7187
230209_2-1	WT	E475	74	[60, 74]	16.2143
230209_2-1	WT	E475	74	[60, 74]	25.4612
230209_2-1	WT	E475	74	[60, 74]	19.6336
230209_2-1	WT	E475	74	[60, 74]	19.0606
230209_2-1	WT	E475	74	[60, 74]	14.7295
230209_2-1	WT	E475	74	[60, 74]	19.4689
230209_2-1	WT	E475	74	[60, 74]	25.4061
230209_2-1	WT	E475	74	[60, 74]	16.9357
230209_2-1	WT	E475	74	[60, 74]	17.8822
230209_2-1	WT	E475	74	[60, 74]	28.5934
230209_2-1	WT	E475	74	[60, 74]	33.3587
230209_2-1	WT	E475	74	[60, 74]	14.0515
230209_2-1	WT	E475	74	[60, 74]	16.8207
230209_2-1	WT	E475	74	[60, 74]	16.7103
230209_2-1	WT	E475	74	[60, 74]	31.8383
230209_2-1	WT	E475	74	[60, 74]	19.652
230209_2-1	WT	E475	74	[60, 74]	14.2557
230209_2-1	WT	E475	74	[60, 74]	19.6044
230209_2-1	WT	E475	74	[60, 74]	17.2366
230209_2-1	WT	E475	74	[60, 74]	19.5178
230209_2-1	WT	E475	74	[60, 74]	17.9537
230209_2-1	WT	E475	74	[60, 74]	18.8874
230209_2-1	WT	E475	74	[60, 74]	21.4263
230209_2-1	WT	E475	74	[60, 74]	22.5057
230209_2-1	WT	E475	74	[60, 74]	23.3111
230209_2-1	WT	E475	74	[60, 74]	17.8501
230209_2-1	WT	E475	74	[60, 74]	16.5297
230209_2-1	WT	E475	74	[60, 74]	18.2722
230209_2-1	WT	E475	74	[60, 74]	17.1234
230209_2-1	WT	E475	74	[60, 74]	14.9377
230209_2-1	WT	E475	74	[60, 74]	20.7126
230503_1-2	WT	E500	81	[75, 89]	18.1117
230503_1-2	WT	E500	81	[75, 89]	17.4639
230503_1-2	WT	E500	81	[75, 89]	17.8715
230503_1-2	WT	E500	81	[75, 89]	16.3196
230503_1-2	WT	E500	81	[75, 89]	19.5642
230503_1-2	WT	E500	81	[75, 89]	17.4603
230503_1-2	WT	E500	81	[75, 89]	19.3457
230503_1-2	WT	E500	81	[75, 89]	23.9184
230503_1-2	WT	E500	81	[75, 89]	18.2146
230503_1-2	WT	E500	81	[75, 89]	19.459
230503_1-2	WT	E500	81	[75, 89]	25.6032
230503_1-2	WT	E500	81	[75, 89]	20.1882
230503_1-2	WT	E500	81	[75, 89]	20.9737
230503_1-2	WT	E500	81	[75, 89]	18.0808
230503_1-2	WT	E500	81	[75, 89]	21.9854
230503_1-2	WT	E500	81	[75, 89]	17.7418
230503_1-2	WT	E500	81	[75, 89]	20.681
230503_1-2	WT	E500	81	[75, 89]	19.9006
230503_1-2	WT	E500	81	[75, 89]	23.2482
230503_1-2	WT	E500	81	[75, 89]	19.0116
230503_1-2	WT	E500	81	[75, 89]	18.1629
230503_1-2	WT	E500	81	[75, 89]	20.2334
230503_1-2	WT	E500	81	[75, 89]	18.4208
230503_1-2	WT	E500	81	[75, 89]	24.0673
230503_1-2	WT	E500	81	[75, 89]	17.9052
230503_1-2	WT	E500	81	[75, 89]	24.1012
230503_1-2	WT	E500	81	[75, 89]	21.5373
230503_1-2	WT	E500	81	[75, 89]	17.6981
230503_1-2	WT	E500	81	[75, 89]	21.7696
230503_1-2	WT	E500	81	[75, 89]	15.8075
230503_1-2	WT	E500	81	[75, 89]	22.8974
230503_1-2	WT	E500	81	[75, 89]	16.4533
230503_1-2	WT	E500	81	[75, 89]	25.8481
230503_1-2	WT	E500	81	[75, 89]	18.6925
230503_1-2	WT	E500	81	[75, 89]	20.2202
230503_1-2	WT	E500	81	[75, 89]	23.7127
230503_1-2	WT	E500	81	[75, 89]	25.3607
230503_1-2	WT	E500	81	[75, 89]	21.8084
230503_1-2	WT	E500	81	[75, 89]	15.1811
230503_1-2	WT	E500	81	[75, 89]	17.7063
230503_1-2	WT	E500	81	[75, 89]	22.0988
230503_1-2	WT	E500	81	[75, 89]	21.8623
230503_1-2	WT	E500	81	[75, 89]	16.2739
230503_1-2	WT	E500	81	[75, 89]	27.1187
230503_1-2	WT	E500	81	[75, 89]	27.0146
230503_1-2	WT	E500	81	[75, 89]	23.359
230503_1-2	WT	E500	81	[75, 89]	18.4743
230503_1-2	WT	E500	81	[75, 89]	20.3051
230503_1-2	WT	E500	81	[75, 89]	23.7581
230503_1-2	WT	E500	81	[75, 89]	18.108
230503_1-2	WT	E500	81	[75, 89]	17.6217
230503_1-2	WT	E500	81	[75, 89]	22.3696
230503_1-2	WT	E500	81	[75, 89]	18.837
230503_1-2	WT	E500	81	[75, 89]	15.5693
230503_1-2	WT	E500	81	[75, 89]	21.8131
230503_1-2	WT	E500	81	[75, 89]	23.2375
230503_1-2	WT	E500	81	[75, 89]	23.933
230503_1-2	WT	E500	81	[75, 89]	22.7528
230503_1-2	WT	E500	81	[75, 89]	21.5178
230503_1-2	WT	E500	81	[75, 89]	29.9165
230503_1-2	WT	E500	81	[75, 89]	24.888
230503_1-2	WT	E500	81	[75, 89]	26.5248
230503_1-2	WT	E500	81	[75, 89]	19.695
230503_1-2	WT	E500	81	[75, 89]	17.6176
230503_1-2	WT	E500	81	[75, 89]	22.3734
230503_1-2	WT	E500	81	[75, 89]	29.364
230503_1-2	WT	E500	81	[75, 89]	21.4396
230503_1-2	WT	E500	81	[75, 89]	16.3998
230503_1-2	WT	E500	81	[75, 89]	22.6005
230503_1-2	WT	E500	81	[75, 89]	22.4493
230503_1-2	WT	E500	81	[75, 89]	19.7286
230503_1-2	WT	E500	81	[75, 89]	17.2248
230503_1-2	WT	E500	81	[75, 89]	14.087
230503_1-2	WT	E500	81	[75, 89]	22.9623
230503_1-2	WT	E500	81	[75, 89]	20.3499
230503_1-2	WT	E500	81	[75, 89]	18.0784
230503_1-2	WT	E500	81	[75, 89]	19.6184
230503_1-2	WT	E500	81	[75, 89]	20.0904
230503_1-2	WT	E500	81	[75, 89]	17.553
230503_1-2	WT	E500	81	[75, 89]	21.7087
230503_1-2	WT	E500	81	[75, 89]	14.8601
230503_3-2	WT	E475	77	[75, 89]	20.6191
230503_3-2	WT	E475	77	[75, 89]	23.3996
230503_3-2	WT	E475	77	[75, 89]	21.5655
230503_3-2	WT	E475	77	[75, 89]	18.2667
230503_3-2	WT	E475	77	[75, 89]	19.0834
230503_3-2	WT	E475	77	[75, 89]	27.0966
230503_3-2	WT	E475	77	[75, 89]	20.5401
230503_3-2	WT	E475	77	[75, 89]	23.9816
230503_3-2	WT	E475	77	[75, 89]	25.1774
230503_3-2	WT	E475	77	[75, 89]	19.2582
230503_3-2	WT	E475	77	[75, 89]	19.9408
230503_3-2	WT	E475	77	[75, 89]	17.1281
230503_3-2	WT	E475	77	[75, 89]	16.8227
230503_3-2	WT	E475	77	[75, 89]	19.686
230503_3-2	WT	E475	77	[75, 89]	14.7231
230503_3-2	WT	E475	77	[75, 89]	18.5752
230503_3-2	WT	E475	77	[75, 89]	17.316
230503_3-2	WT	E475	77	[75, 89]	19.046
230503_3-2	WT	E475	77	[75, 89]	21.6009
230503_3-2	WT	E475	77	[75, 89]	18.5764
230503_3-2	WT	E475	77	[75, 89]	20.4311
230503_3-2	WT	E475	77	[75, 89]	16.9793
230503_3-2	WT	E475	77	[75, 89]	21.558
230503_3-2	WT	E475	77	[75, 89]	19.8926
230503_3-2	WT	E475	77	[75, 89]	23.1343
230503_3-2	WT	E475	77	[75, 89]	15.5665
230503_3-2	WT	E475	77	[75, 89]	16.5297
230503_3-2	WT	E475	77	[75, 89]	18.9359
230503_3-2	WT	E475	77	[75, 89]	20.7121
230503_3-2	WT	E475	77	[75, 89]	16.7531
230503_3-2	WT	E475	77	[75, 89]	17.6854
230503_3-2	WT	E475	77	[75, 89]	16.1395
230503_3-2	WT	E475	77	[75, 89]	18.3498
230503_3-2	WT	E475	77	[75, 89]	24.5225
230503_3-2	WT	E475	77	[75, 89]	18.2972
230503_3-2	WT	E475	77	[75, 89]	20.9379
230503_3-2	WT	E475	77	[75, 89]	15.3717
230503_3-2	WT	E475	77	[75, 89]	18.0628
230503_3-2	WT	E475	77	[75, 89]	16.305
230503_3-2	WT	E475	77	[75, 89]	17.9615
230503_3-2	WT	E475	77	[75, 89]	16.3863
230503_3-2	WT	E475	77	[75, 89]	17.2758
230503_3-2	WT	E475	77	[75, 89]	14.8714
230503_3-2	WT	E475	77	[75, 89]	26.305
230503_3-2	WT	E475	77	[75, 89]	20.0212
230503_3-2	WT	E475	77	[75, 89]	18.1227
230503_3-2	WT	E475	77	[75, 89]	16.0153
230503_3-2	WT	E475	77	[75, 89]	21.17
230503_3-2	WT	E475	77	[75, 89]	19.3324
230503_3-2	WT	E475	77	[75, 89]	16.8714
230503_3-2	WT	E475	77	[75, 89]	14.3574
230503_3-2	WT	E475	77	[75, 89]	21.0256
230503_3-2	WT	E475	77	[75, 89]	15.5575
230503_3-2	WT	E475	77	[75, 89]	14.5772
230503_3-2	WT	E475	77	[75, 89]	17.8155
230503_3-2	WT	E475	77	[75, 89]	15.779
230503_3-2	WT	E475	77	[75, 89]	25.1235
230503_3-2	WT	E475	77	[75, 89]	24.5718
230503_3-2	WT	E475	77	[75, 89]	19.8746
230503_3-2	WT	E475	77	[75, 89]	25.5005
230503_3-2	WT	E475	77	[75, 89]	25.5732
230503_3-2	WT	E475	77	[75, 89]	20.9912
230503_3-2	WT	E475	77	[75, 89]	21.4084
230503_3-2	WT	E475	77	[75, 89]	19.2835
230503_3-2	WT	E475	77	[75, 89]	23.7177
230503_3-2	WT	E475	77	[75, 89]	18.7919
230503_3-2	WT	E475	77	[75, 89]	20.2117
230503_3-2	WT	E475	77	[75, 89]	23.235
230503_3-2	WT	E475	77	[75, 89]	27.2588
230503_3-2	WT	E475	77	[75, 89]	24.1193
230503_3-2	WT	E475	77	[75, 89]	23.1521
230503_3-2	WT	E475	77	[75, 89]	22.102
230503_3-2	WT	E475	77	[75, 89]	16.0147
230503_3-2	WT	E475	77	[75, 89]	19.7698
230503_3-2	WT	E475	77	[75, 89]	17.2775
230503_3-2	WT	E475	77	[75, 89]	19.9694
230503_3-2	WT	E475	77	[75, 89]	15.234
230210_5-1	Het	E475	27	[15, 29]	18.6671
230210_5-1	Het	E475	27	[15, 29]	21.6127
230210_5-1	Het	E475	27	[15, 29]	23.3748
230210_5-1	Het	E475	27	[15, 29]	25.1535
230210_5-1	Het	E475	27	[15, 29]	19.4143
230210_5-1	Het	E475	27	[15, 29]	17.9893
230210_5-1	Het	E475	27	[15, 29]	19.4802
230210_5-1	Het	E475	27	[15, 29]	18.2978
230210_5-1	Het	E475	27	[15, 29]	17.7209
230210_5-1	Het	E475	27	[15, 29]	20.8402
230210_5-1	Het	E475	27	[15, 29]	19.0232
230210_5-1	Het	E475	27	[15, 29]	22.1364
230210_5-1	Het	E475	27	[15, 29]	23.2667
230210_5-1	Het	E475	27	[15, 29]	15.4501
230210_5-1	Het	E475	27	[15, 29]	15.0626
230210_5-1	Het	E475	27	[15, 29]	21.4503
230210_5-1	Het	E475	27	[15, 29]	25.0218
230210_5-1	Het	E475	27	[15, 29]	17.705
230210_5-1	Het	E475	27	[15, 29]	12.9733
230210_5-1	Het	E475	27	[15, 29]	17.3337
230210_5-1	Het	E475	27	[15, 29]	21.5554
230210_5-1	Het	E475	27	[15, 29]	14.577
230210_5-1	Het	E475	27	[15, 29]	22.2689
230210_5-1	Het	E475	27	[15, 29]	19.6814
230210_5-1	Het	E475	27	[15, 29]	17.9484
230210_5-1	Het	E475	27	[15, 29]	18.854
230210_5-1	Het	E475	27	[15, 29]	19.7804
230822_1-6	Het	E450	27	[15, 29]	17.3549
230822_1-6	Het	E450	27	[15, 29]	18.2186
230822_1-6	Het	E450	27	[15, 29]	13.9192
230822_1-6	Het	E450	27	[15, 29]	17.7105
230822_1-6	Het	E450	27	[15, 29]	20.0365
230822_1-6	Het	E450	27	[15, 29]	21.0435
230822_1-6	Het	E450	27	[15, 29]	22.0114
230822_1-6	Het	E450	27	[15, 29]	21.0713
230822_1-6	Het	E450	27	[15, 29]	27.4497
230822_1-6	Het	E450	27	[15, 29]	18.997
230822_1-6	Het	E450	27	[15, 29]	16.1843
230822_1-6	Het	E450	27	[15, 29]	17.4423
230822_1-6	Het	E450	27	[15, 29]	19.9413
230822_1-6	Het	E450	27	[15, 29]	16.9423
230822_1-6	Het	E450	27	[15, 29]	17.175
230822_1-6	Het	E450	27	[15, 29]	21.1324
230822_1-6	Het	E450	27	[15, 29]	20.4497
230822_1-6	Het	E450	27	[15, 29]	20.0322
230822_1-6	Het	E450	27	[15, 29]	22.5453
230822_1-6	Het	E450	27	[15, 29]	21.5648
230822_1-6	Het	E450	27	[15, 29]	19.1129
230822_1-6	Het	E450	27	[15, 29]	19.1256
230822_1-6	Het	E450	27	[15, 29]	20.6787
230822_1-6	Het	E450	27	[15, 29]	19.3463
230822_1-6	Het	E450	27	[15, 29]	17.0047
230822_1-6	Het	E450	27	[15, 29]	18.4678
230822_1-6	Het	E450	27	[15, 29]	17.9283
230208_1-8	Het	E500	41	[30, 44]	20.8439
230208_1-8	Het	E500	41	[30, 44]	27.3302
230208_1-8	Het	E500	41	[30, 44]	20.9926
230208_1-8	Het	E500	41	[30, 44]	27.291
230208_1-8	Het	E500	41	[30, 44]	29.6046
230208_1-8	Het	E500	41	[30, 44]	23.9234
230208_1-8	Het	E500	41	[30, 44]	21.2135
230208_1-8	Het	E500	41	[30, 44]	22.7281
230208_1-8	Het	E500	41	[30, 44]	16.9613
230208_1-8	Het	E500	41	[30, 44]	22.4439
230208_1-8	Het	E500	41	[30, 44]	15.7021
230208_1-8	Het	E500	41	[30, 44]	19.5941
230208_1-8	Het	E500	41	[30, 44]	15.6011
230208_1-8	Het	E500	41	[30, 44]	21.5927
230208_1-8	Het	E500	41	[30, 44]	21.6913
230208_1-8	Het	E500	41	[30, 44]	16.8194
230208_1-8	Het	E500	41	[30, 44]	19.6917
230208_1-8	Het	E500	41	[30, 44]	15.1319
230208_1-8	Het	E500	41	[30, 44]	20.1974
230208_1-8	Het	E500	41	[30, 44]	19.9046
230208_1-8	Het	E500	41	[30, 44]	19.9813
230208_1-8	Het	E500	41	[30, 44]	21.0715
230208_1-8	Het	E500	41	[30, 44]	18.3698
230208_1-8	Het	E500	41	[30, 44]	25.4887
230208_1-8	Het	E500	41	[30, 44]	23.1737
230208_1-8	Het	E500	41	[30, 44]	18.1051
230208_1-8	Het	E500	41	[30, 44]	20.5706
230208_1-8	Het	E500	41	[30, 44]	17.7846
230208_1-8	Het	E500	41	[30, 44]	17.7414
230208_1-8	Het	E500	41	[30, 44]	17.7335
230208_1-8	Het	E500	41	[30, 44]	23.5123
230208_1-8	Het	E500	41	[30, 44]	16.9032
230208_1-8	Het	E500	41	[30, 44]	20.0029
230208_1-8	Het	E500	41	[30, 44]	22.4468
230208_1-8	Het	E500	41	[30, 44]	19.6989
230208_1-8	Het	E500	41	[30, 44]	18.9023
230208_1-8	Het	E500	41	[30, 44]	17.8707
230208_1-8	Het	E500	41	[30, 44]	18.8556
230208_1-8	Het	E500	41	[30, 44]	24.5282
230208_1-8	Het	E500	41	[30, 44]	18.078
230208_1-8	Het	E500	41	[30, 44]	19.6363
230209_2-7	Het	E475	40	[30, 44]	19.4478
230209_2-7	Het	E475	40	[30, 44]	23.0045
230209_2-7	Het	E475	40	[30, 44]	20.6416
230209_2-7	Het	E475	40	[30, 44]	24.7725
230209_2-7	Het	E475	40	[30, 44]	21.849
230209_2-7	Het	E475	40	[30, 44]	20.9889
230209_2-7	Het	E475	40	[30, 44]	23.5194
230209_2-7	Het	E475	40	[30, 44]	27.9162
230209_2-7	Het	E475	40	[30, 44]	21.0685
230209_2-7	Het	E475	40	[30, 44]	22.6584
230209_2-7	Het	E475	40	[30, 44]	19.181
230209_2-7	Het	E475	40	[30, 44]	22.0921
230209_2-7	Het	E475	40	[30, 44]	19.8106
230209_2-7	Het	E475	40	[30, 44]	28.3154
230209_2-7	Het	E475	40	[30, 44]	18.298
230209_2-7	Het	E475	40	[30, 44]	23.1539
230209_2-7	Het	E475	40	[30, 44]	18.6728
230209_2-7	Het	E475	40	[30, 44]	18.092
230209_2-7	Het	E475	40	[30, 44]	24.1859
230209_2-7	Het	E475	40	[30, 44]	16.5878
230209_2-7	Het	E475	40	[30, 44]	22.1598
230209_2-7	Het	E475	40	[30, 44]	21.1187
230209_2-7	Het	E475	40	[30, 44]	18.8129
230209_2-7	Het	E475	40	[30, 44]	19.6465
230209_2-7	Het	E475	40	[30, 44]	16.9963
230209_2-7	Het	E475	40	[30, 44]	18.0682
230209_2-7	Het	E475	40	[30, 44]	22.4209
230209_2-7	Het	E475	40	[30, 44]	19.8727
230209_2-7	Het	E475	40	[30, 44]	16.4896
230209_2-7	Het	E475	40	[30, 44]	19.1441
230209_2-7	Het	E475	40	[30, 44]	17.4411
230209_2-7	Het	E475	40	[30, 44]	22.7995
230209_2-7	Het	E475	40	[30, 44]	16.7388
230209_2-7	Het	E475	40	[30, 44]	23.9424
[truncated: 2,295 more rows]
